# Supplementary material for: Transcriptomic signatures of feline chronic gingivostomatitis are influenced by upregulated IL6
Source: Sci Rep. 2023 Aug 18;13:13437. doi: 10.1038/s41598-023-40679-4 (PMC10439118; doi:10.1038/s41598-023-40679-4)
Supplement: Supplementary file 1 — Supplementary Information. [file 41598_2023_40679_MOESM1_ESM.xlsx]

## Sheet: Table S1 DE Genes FCGSvsHOM
Table S1. Differentially expressed genes in FCGS compared to HOM.
Gene ID	Gene	Log2FC
ENSFCAG00000045399	FGF23	9.587
ENSFCAG00000005637		9.389
ENSFCAG00000013829	IL24	8.875
ENSFCAG00000012402	SLC22A14	8.747
ENSFCAG00000010436	ACOD1	8.708
ENSFCAG00000009165	IL6	8.645
ENSFCAG00000015791	MMP1	8.27
ENSFCAG00000040770		8.182
ENSFCAG00000001011		8.136
ENSFCAG00000013269	CSF3R	8.111
ENSFCAG00000033951		7.976
ENSFCAG00000040124	CSF3	7.954
ENSFCAG00000015792	MMP3	7.77
ENSFCAG00000039100	CXCL11	7.765
ENSFCAG00000025239		7.721
ENSFCAG00000005638	IL11	7.588
ENSFCAG00000041612	CXCL9	7.537
ENSFCAG00000028691	PGLYRP1	7.525
ENSFCAG00000032697	PROK2	7.514
ENSFCAG00000039402		7.51
ENSFCAG00000014978	NLRP12	7.486
ENSFCAG00000038450		7.473
ENSFCAG00000009442		7.415
ENSFCAG00000003852	CSF2	7.317
ENSFCAG00000003636	IDO1	7.233
ENSFCAG00000027147	GFI1B	7.156
ENSFCAG00000003138		7.073
ENSFCAG00000046203		7.029
ENSFCAG00000005899	IL1B	7.015
ENSFCAG00000008903	FFAR2	6.94
ENSFCAG00000000164	KIF12	6.928
ENSFCAG00000040210	PEAK3	6.92
ENSFCAG00000015790	MMP8	6.888
ENSFCAG00000024242		6.859
ENSFCAG00000025666	NFE2	6.841
ENSFCAG00000042149	CXCL10	6.834
ENSFCAG00000002377	SLC11A1	6.803
ENSFCAG00000033793		6.71
ENSFCAG00000014969	CXCL6	6.692
ENSFCAG00000013594	CCL8	6.674
ENSFCAG00000004666	CXCL8	6.663
ENSFCAG00000043610	GBP5	6.652
ENSFCAG00000019058	IL18RAP	6.644
ENSFCAG00000045193		6.61
ENSFCAG00000028244	AQP9	6.589
ENSFCAG00000035810	SELE	6.562
ENSFCAG00000041480		6.559
ENSFCAG00000029664		6.557
ENSFCAG00000014826	CD8A	6.553
ENSFCAG00000044929		6.545
ENSFCAG00000043894	EN1	6.517
ENSFCAG00000025197		6.482
ENSFCAG00000022006	CLEC12A	6.445
ENSFCAG00000038519	CLEC4E	6.41
ENSFCAG00000040720		6.384
ENSFCAG00000028455	PRF1	6.376
ENSFCAG00000027677	SOCS3	6.364
ENSFCAG00000046392		6.342
ENSFCAG00000045428		6.279
ENSFCAG00000029723		6.172
ENSFCAG00000010153	GPR84	6.166
ENSFCAG00000001430	OLR1	6.151
ENSFCAG00000008180	GZMA	6.085
ENSFCAG00000002776	TREM1	6.081
ENSFCAG00000005151	ISG20	6.038
ENSFCAG00000029354		6.013
ENSFCAG00000031794		6.011
ENSFCAG00000009420	GREM1	6.01
ENSFCAG00000033476		6.007
ENSFCAG00000029640		6.003
ENSFCAG00000031974		6.001
ENSFCAG00000041115		5.969
ENSFCAG00000039223		5.964
ENSFCAG00000014627	TUBB1	5.949
ENSFCAG00000026788		5.945
ENSFCAG00000008552		5.936
ENSFCAG00000008400	TMPRSS6	5.908
ENSFCAG00000044087		5.894
ENSFCAG00000005795	SERPINE1	5.889
ENSFCAG00000039283	GBP6	5.823
ENSFCAG00000002530	MYBPC3	5.81
ENSFCAG00000027673		5.795
ENSFCAG00000006503	RAX	5.786
ENSFCAG00000005230	PLAUR	5.786
ENSFCAG00000012328		5.772
ENSFCAG00000034608		5.768
ENSFCAG00000009426	PLEK	5.763
ENSFCAG00000000494	ADAMTS4	5.761
ENSFCAG00000008148	SELP	5.747
ENSFCAG00000008023	CLEC5A	5.713
ENSFCAG00000029689		5.706
ENSFCAG00000013797	TMEM176A	5.7
ENSFCAG00000042424	CLEC6A	5.699
ENSFCAG00000001014	GBP1	5.697
ENSFCAG00000023081	PTGS2	5.688
ENSFCAG00000009734	LRRC25	5.669
ENSFCAG00000045931		5.666
ENSFCAG00000010607	TBX21	5.649
ENSFCAG00000008108	NKG7	5.636
ENSFCAG00000031433	RGS4	5.631
ENSFCAG00000031981		5.604
ENSFCAG00000045130	SAA1	5.596
ENSFCAG00000033007		5.589
ENSFCAG00000027331		5.56
ENSFCAG00000029803	ICAM3	5.549
ENSFCAG00000027054		5.545
ENSFCAG00000046725	C5AR1	5.542
ENSFCAG00000008526	SLAMF8	5.534
ENSFCAG00000025709	WISP1	5.524
ENSFCAG00000022486		5.495
ENSFCAG00000043553		5.472
ENSFCAG00000044782		5.441
ENSFCAG00000041167	GIMAP2	5.405
ENSFCAG00000007703	HTR1B	5.376
ENSFCAG00000001259	CCL5	5.369
ENSFCAG00000038493	IGSF6	5.362
ENSFCAG00000035027		5.325
ENSFCAG00000029623		5.322
ENSFCAG00000027621		5.3
ENSFCAG00000006826	CXCR6	5.299
ENSFCAG00000045153	SIRPB2	5.297
ENSFCAG00000024733		5.289
ENSFCAG00000031258		5.253
ENSFCAG00000001904	HCK	5.238
ENSFCAG00000035139	RSAD2	5.237
ENSFCAG00000014052	GZMK	5.225
ENSFCAG00000045246		5.206
ENSFCAG00000043953		5.196
ENSFCAG00000046345		5.194
ENSFCAG00000045593		5.192
ENSFCAG00000038488		5.181
ENSFCAG00000032249	SRGN	5.171
ENSFCAG00000014271	CD28	5.161
ENSFCAG00000041772		5.151
ENSFCAG00000012268	MEFV	5.133
ENSFCAG00000046554		5.113
ENSFCAG00000030776		5.098
ENSFCAG00000026877		5.095
ENSFCAG00000014702	TAGAP	5.09
ENSFCAG00000027023	APOD	5.088
ENSFCAG00000045098		5.086
ENSFCAG00000022407	MZB1	5.078
ENSFCAG00000044069		5.071
ENSFCAG00000038978		5.067
ENSFCAG00000024716	GZMH	5.048
ENSFCAG00000007076	CLEC4D	5.02
ENSFCAG00000007936	ATP6V0D2	5.009
ENSFCAG00000041878	GIMAP6	5
ENSFCAG00000024669	CD8B	4.991
ENSFCAG00000041934	SOCS1	4.963
ENSFCAG00000009585	CD80	4.952
ENSFCAG00000008107	CLDND2	4.949
ENSFCAG00000042694		4.938
ENSFCAG00000039272		4.929
ENSFCAG00000002186	CXCR3	4.926
ENSFCAG00000025218		4.898
ENSFCAG00000031395	TFPI2	4.882
ENSFCAG00000000324	NAPSA	4.871
ENSFCAG00000010694	DUSP2	4.864
ENSFCAG00000007522		4.861
ENSFCAG00000000877		4.857
ENSFCAG00000040214		4.855
ENSFCAG00000005995	NLRC4	4.853
ENSFCAG00000025665	CSF2RB	4.846
ENSFCAG00000038254	CHI3L1	4.845
ENSFCAG00000004055	TMIGD1	4.842
ENSFCAG00000011596	SMPDL3A	4.842
ENSFCAG00000025739		4.839
ENSFCAG00000009047	CD274	4.839
ENSFCAG00000007643		4.818
ENSFCAG00000016212	GPSM3	4.812
ENSFCAG00000030921		4.811
ENSFCAG00000000629		4.807
ENSFCAG00000022732	TNFRSF6B	4.792
ENSFCAG00000041382		4.788
ENSFCAG00000035171	HAVCR2	4.783
ENSFCAG00000044471		4.774
ENSFCAG00000026006		4.77
ENSFCAG00000040992	TIFAB	4.756
ENSFCAG00000012928	BCL2A1	4.751
ENSFCAG00000026553		4.745
ENSFCAG00000018263	CLEC2D	4.739
ENSFCAG00000005700	RASD1	4.735
ENSFCAG00000006828	CCR1	4.735
ENSFCAG00000022467	PIM2	4.733
ENSFCAG00000029292	IGKV4-1	4.714
ENSFCAG00000033714	CCR7	4.688
ENSFCAG00000000420		4.664
ENSFCAG00000008149	SELL	4.664
ENSFCAG00000045595	RASL11B	4.659
ENSFCAG00000011928	OSM	4.652
ENSFCAG00000024379	MGAM	4.649
ENSFCAG00000001976	CD2	4.645
ENSFCAG00000008191	CFP	4.637
ENSFCAG00000009173	TRPM2	4.621
ENSFCAG00000014014	MMP9	4.621
ENSFCAG00000036433	POU2AF1	4.619
ENSFCAG00000008129	CD79A	4.613
ENSFCAG00000036906	BATF	4.595
ENSFCAG00000001625		4.594
ENSFCAG00000004517		4.58
ENSFCAG00000000084	RND1	4.571
ENSFCAG00000005054	ADGRE1	4.551
ENSFCAG00000042622		4.551
ENSFCAG00000013671	CD6	4.55
ENSFCAG00000015567	PLAU	4.538
ENSFCAG00000008405	IL2RB	4.535
ENSFCAG00000041807	CD300E	4.529
ENSFCAG00000042263	HAS1	4.528
ENSFCAG00000041296		4.528
ENSFCAG00000002531	SPI1	4.527
ENSFCAG00000040275		4.522
ENSFCAG00000010982	MMP12	4.519
ENSFCAG00000005869	ITGB7	4.505
ENSFCAG00000014148	EBI3	4.503
ENSFCAG00000023131		4.489
ENSFCAG00000044659		4.485
ENSFCAG00000027513	TLR8	4.474
ENSFCAG00000027582		4.471
ENSFCAG00000046660	TNFRSF17	4.471
ENSFCAG00000003778	TNFRSF1B	4.462
ENSFCAG00000037970		4.46
ENSFCAG00000030395	IGLV4-3	4.454
ENSFCAG00000045507		4.447
ENSFCAG00000009202		4.445
ENSFCAG00000003932	SLAMF1	4.443
ENSFCAG00000010225		4.44
ENSFCAG00000046691	MSC	4.44
ENSFCAG00000041619		4.405
ENSFCAG00000019268	ADAM8	4.391
ENSFCAG00000005040	TNFSF14	4.39
ENSFCAG00000010558	SNAI1	4.379
ENSFCAG00000013318	IRF1	4.379
ENSFCAG00000009795	ITGAL	4.377
ENSFCAG00000012394	RHOH	4.376
ENSFCAG00000013946	SAMSN1	4.376
ENSFCAG00000046334		4.367
ENSFCAG00000026013	DCDC2	4.365
ENSFCAG00000014543	CST7	4.357
ENSFCAG00000034801		4.356
ENSFCAG00000009924	IL21R	4.348
ENSFCAG00000003056	ITGA2B	4.331
ENSFCAG00000013796	TMEM176B	4.33
ENSFCAG00000010047	FCRL2	4.328
ENSFCAG00000008190	TIMP1	4.326
ENSFCAG00000013672	CD5	4.326
ENSFCAG00000041880	FECA-DRB	4.319
ENSFCAG00000038433	CD69	4.318
ENSFCAG00000005572	CTSW	4.316
ENSFCAG00000045474	CRLF2	4.315
ENSFCAG00000024271	ARSI	4.312
ENSFCAG00000012809	ZNF683	4.311
ENSFCAG00000006749	RASL11A	4.31
ENSFCAG00000007381	SIGLEC1	4.308
ENSFCAG00000011954	TG	4.306
ENSFCAG00000018682	CCR2	4.301
ENSFCAG00000040814	C1QC	4.298
ENSFCAG00000001587		4.283
ENSFCAG00000012295	IL27	4.273
ENSFCAG00000041504	SLA	4.264
ENSFCAG00000030671	C1QA	4.263
ENSFCAG00000011441	GIMAP8	4.258
ENSFCAG00000013966	MMP19	4.256
ENSFCAG00000046778		4.256
ENSFCAG00000044182	FUT7	4.251
ENSFCAG00000006886	LAG3	4.247
ENSFCAG00000009749	TMEM59L	4.239
ENSFCAG00000037701	FOSL1	4.236
ENSFCAG00000013670	SLC15A3	4.229
ENSFCAG00000013752	CYTH4	4.228
ENSFCAG00000005031	UCP2	4.222
ENSFCAG00000012383	MPEG1	4.222
ENSFCAG00000011773	CD3E	4.214
ENSFCAG00000016562	MIR142	4.212
ENSFCAG00000036416	RGS1	4.206
ENSFCAG00000012706	UBASH3A	4.204
ENSFCAG00000009431	ICAM1	4.201
ENSFCAG00000044738	FLAI-K	4.2
ENSFCAG00000000836	LCP2	4.173
ENSFCAG00000006617	TYROBP	4.17
ENSFCAG00000013515	IL10	4.166
ENSFCAG00000024695	ELANE	4.153
ENSFCAG00000030571	FOSB	4.142
ENSFCAG00000040191	HMOX1	4.139
ENSFCAG00000013972	RASGEF1A	4.137
ENSFCAG00000004938	TNC	4.134
ENSFCAG00000024837		4.133
ENSFCAG00000045539		4.132
ENSFCAG00000036616	RUNX3	4.127
ENSFCAG00000014802		4.124
ENSFCAG00000038245	C2	4.118
ENSFCAG00000030203		4.116
ENSFCAG00000031436		4.102
ENSFCAG00000006301	SERPINF2	4.098
ENSFCAG00000037467	SLAMF6	4.093
ENSFCAG00000030632		4.086
ENSFCAG00000004499	TNF	4.084
ENSFCAG00000033844	OSCAR	4.081
ENSFCAG00000004410	BIN2	4.08
ENSFCAG00000042806		4.045
ENSFCAG00000000543	C1QB	4.036
ENSFCAG00000046674	SPTA1	4.025
ENSFCAG00000042516		4.014
ENSFCAG00000011774	CD3D	4.011
ENSFCAG00000045548		4.004
ENSFCAG00000030557	FOXF1	4.003
ENSFCAG00000043459		4
ENSFCAG00000029158	SLC26A3	3.995
ENSFCAG00000040785	BATF3	3.991
ENSFCAG00000009641	OASL	3.986
ENSFCAG00000033353		3.985
ENSFCAG00000001348		3.984
ENSFCAG00000002468	NCF1	3.98
ENSFCAG00000007126	S1PR4	3.975
ENSFCAG00000041477		3.973
ENSFCAG00000038600	TNFSF9	3.973
ENSFCAG00000002036	CD74	3.966
ENSFCAG00000005118	LAMC3	3.96
ENSFCAG00000012308	ARHGAP30	3.944
ENSFCAG00000025370	FOS	3.937
ENSFCAG00000012727		3.934
ENSFCAG00000013486		3.915
ENSFCAG00000011004	TNIP3	3.911
ENSFCAG00000009424	PLD5	3.908
ENSFCAG00000012354	LIPG	3.908
ENSFCAG00000009433	ICAM5	3.905
ENSFCAG00000014551	PHACTR1	3.905
ENSFCAG00000031317	TNFSF13B	3.905
ENSFCAG00000046253		3.887
ENSFCAG00000005794	IL2RA	3.885
ENSFCAG00000044472		3.866
ENSFCAG00000030328	KCNA3	3.863
ENSFCAG00000040564	AIF1	3.857
ENSFCAG00000003880		3.854
ENSFCAG00000014724	SSUH2	3.851
ENSFCAG00000009007		3.847
ENSFCAG00000029781		3.845
ENSFCAG00000032551		3.838
ENSFCAG00000006064	EVI2B	3.834
ENSFCAG00000040469	SCIMP	3.83
ENSFCAG00000002930	NLRC5	3.83
ENSFCAG00000044201		3.83
ENSFCAG00000008594	TNN	3.825
ENSFCAG00000011777	CD3G	3.821
ENSFCAG00000045825	RGS16	3.82
ENSFCAG00000027627	TFEC	3.817
ENSFCAG00000018113		3.803
ENSFCAG00000018760		3.802
ENSFCAG00000001301	CORO1A	3.797
ENSFCAG00000010157	NCKAP1L	3.797
ENSFCAG00000025776	RAC2	3.796
ENSFCAG00000022941	IRF4	3.787
ENSFCAG00000029407	DDAH1	3.786
ENSFCAG00000023335	CARD8	3.775
ENSFCAG00000041340	DRAM1	3.764
ENSFCAG00000006956	MSR1	3.763
ENSFCAG00000011708	IFIT2	3.753
ENSFCAG00000033226	ARL4C	3.751
ENSFCAG00000008544	HTR7	3.745
ENSFCAG00000003931	CD84	3.744
ENSFCAG00000007039	VSIG4	3.73
ENSFCAG00000008354	SH2D1A	3.729
ENSFCAG00000009910	MEOX1	3.728
ENSFCAG00000025989	TNFRSF13C	3.725
ENSFCAG00000025407	NCF2	3.725
ENSFCAG00000008135	TNFAIP3	3.721
ENSFCAG00000022721	LAPTM5	3.717
ENSFCAG00000010866	INHBA	3.708
ENSFCAG00000007308	CFD	3.706
ENSFCAG00000002975	TRAM2	3.705
ENSFCAG00000022825	IGHV6-1	3.704
ENSFCAG00000043821		3.703
ENSFCAG00000045882		3.699
ENSFCAG00000046216	SH2D1B	3.698
ENSFCAG00000008561	CARD11	3.696
ENSFCAG00000033570		3.691
ENSFCAG00000003145	CYBB	3.686
ENSFCAG00000001894		3.684
ENSFCAG00000041900	TMEM151A	3.684
ENSFCAG00000026320	APLNR	3.682
ENSFCAG00000005939	FERMT3	3.681
ENSFCAG00000004554	PIK3CG	3.674
ENSFCAG00000041886	COL13A1	3.668
ENSFCAG00000002082	ARHGAP9	3.667
ENSFCAG00000015628	ADGRE3	3.665
ENSFCAG00000038005	CCL22	3.663
ENSFCAG00000009238		3.66
ENSFCAG00000013541	SEPT1	3.66
ENSFCAG00000025884		3.66
ENSFCAG00000013242	GSDMD	3.656
ENSFCAG00000015575	CXCR4	3.654
ENSFCAG00000045013	IFIT3	3.646
ENSFCAG00000031965	CYR61	3.645
ENSFCAG00000009279	CARMIL2	3.642
ENSFCAG00000022834	TMEM26	3.639
ENSFCAG00000000829	MAP4K1	3.637
ENSFCAG00000046685		3.637
ENSFCAG00000004539	FLT3	3.636
ENSFCAG00000036722		3.635
ENSFCAG00000027242		3.627
ENSFCAG00000023562	CD226	3.624
ENSFCAG00000005251	APOBEC3Z3	3.612
ENSFCAG00000012031	PTAFR	3.612
ENSFCAG00000006870	CD27	3.611
ENSFCAG00000045422	IGFBP4	3.609
ENSFCAG00000006248	BATF2	3.605
ENSFCAG00000021989	RGS2	3.602
ENSFCAG00000041224	SNX10	3.597
ENSFCAG00000004425	PREX1	3.593
ENSFCAG00000010906	MASP1	3.588
ENSFCAG00000012400	LOXL2	3.572
ENSFCAG00000038384		3.565
ENSFCAG00000019139		3.555
ENSFCAG00000000834	DOCK2	3.551
ENSFCAG00000005635	TMEM150B	3.55
ENSFCAG00000043069		3.546
ENSFCAG00000042247	DIPK2B	3.545
ENSFCAG00000000827	RASGRP4	3.543
ENSFCAG00000041072		3.539
ENSFCAG00000012120	TBXA2R	3.538
ENSFCAG00000036479	PLXNC1	3.536
ENSFCAG00000002284	ITGB2	3.529
ENSFCAG00000000825	SPRED3	3.526
ENSFCAG00000028848		3.526
ENSFCAG00000045093	PTPRCAP	3.525
ENSFCAG00000007080	SLC2A6	3.522
ENSFCAG00000032322	RGS18	3.515
ENSFCAG00000023636		3.509
ENSFCAG00000027533	PTGIR	3.505
ENSFCAG00000022415	SV2B	3.503
ENSFCAG00000009200	IL7R	3.497
ENSFCAG00000004239	MGAT5B	3.494
ENSFCAG00000042456		3.491
ENSFCAG00000011763	IL10RA	3.483
ENSFCAG00000008599	EGR2	3.48
ENSFCAG00000010048		3.479
ENSFCAG00000026766	RAB20	3.478
ENSFCAG00000015124	TMC8	3.477
ENSFCAG00000004507	MPIG6B	3.476
ENSFCAG00000001452	SLC39A14	3.475
ENSFCAG00000015221	MYO1F	3.473
ENSFCAG00000012281	DNASE1	3.463
ENSFCAG00000040886		3.458
ENSFCAG00000015135	TRAF3IP3	3.451
ENSFCAG00000029732		3.451
ENSFCAG00000007912	CMTM7	3.45
ENSFCAG00000021928	SUSD3	3.45
ENSFCAG00000002680	SERPINE2	3.449
ENSFCAG00000007844	CD53	3.447
ENSFCAG00000036833	TNFSF8	3.447
ENSFCAG00000043747		3.446
ENSFCAG00000014287	PDCD1	3.445
ENSFCAG00000027999		3.438
ENSFCAG00000040474		3.434
ENSFCAG00000008084	FYB1	3.432
ENSFCAG00000041774	BIRC3	3.428
ENSFCAG00000009704	LAT2	3.425
ENSFCAG00000041645		3.421
ENSFCAG00000035701		3.421
ENSFCAG00000005733	SASH3	3.415
ENSFCAG00000009952	ITK	3.415
ENSFCAG00000008964	DOK2	3.414
ENSFCAG00000013078	TCIM	3.412
ENSFCAG00000031197	GPR4	3.411
ENSFCAG00000035043	RF00406	3.411
ENSFCAG00000005920	CASP12	3.409
ENSFCAG00000007868	FGR	3.408
ENSFCAG00000012854	PSMB10	3.405
ENSFCAG00000042921	IKZF1	3.389
ENSFCAG00000044916	GLCCI1	3.381
ENSFCAG00000006861	VWF	3.38
ENSFCAG00000045369		3.375
ENSFCAG00000006996		3.373
ENSFCAG00000002685	ADGRG5	3.372
ENSFCAG00000010843	ITGA4	3.371
ENSFCAG00000041937	ACOXL	3.371
ENSFCAG00000043033		3.37
ENSFCAG00000004597	KIF21B	3.369
ENSFCAG00000003452	TMPRSS9	3.365
ENSFCAG00000025199	TRAF1	3.362
ENSFCAG00000012482	LCK	3.358
ENSFCAG00000022947	PRR16	3.342
ENSFCAG00000040707		3.337
ENSFCAG00000012701	ABCG1	3.335
ENSFCAG00000026305	PIK3CD	3.335
ENSFCAG00000014841	EDN1	3.332
ENSFCAG00000002802		3.329
ENSFCAG00000043291		3.327
ENSFCAG00000000167	AKNA	3.325
ENSFCAG00000043180		3.322
ENSFCAG00000044114	COL27A1	3.317
ENSFCAG00000009965	STAC2	3.317
ENSFCAG00000045467	DUSP5	3.316
ENSFCAG00000041158	TMEM119	3.311
ENSFCAG00000002843		3.311
ENSFCAG00000009314		3.31
ENSFCAG00000023721	CD52	3.31
ENSFCAG00000045828		3.309
ENSFCAG00000002952	CD163	3.303
ENSFCAG00000025497		3.303
ENSFCAG00000028415	EMILIN1	3.302
ENSFCAG00000012958	SLA2	3.293
ENSFCAG00000029636	ATF3	3.292
ENSFCAG00000015690	PTPRC	3.291
ENSFCAG00000034483	CHST11	3.289
ENSFCAG00000010009	EXOC3L4	3.28
ENSFCAG00000004117	AFF2	3.28
ENSFCAG00000005668	EGR3	3.278
ENSFCAG00000004269	CD4	3.274
ENSFCAG00000011344	SLC13A3	3.273
ENSFCAG00000043467		3.268
ENSFCAG00000000850		3.264
ENSFCAG00000010865	STRA6	3.261
ENSFCAG00000001486	SH2D3C	3.257
ENSFCAG00000012279	NLRC3	3.251
ENSFCAG00000010155	ITGA5	3.248
ENSFCAG00000028467	ST6GALNAC4	3.244
ENSFCAG00000012230	B2M	3.243
ENSFCAG00000029610	CCNJL	3.241
ENSFCAG00000018126	WAS	3.241
ENSFCAG00000002791	P2RY8	3.238
ENSFCAG00000014062	S100A12	3.23
ENSFCAG00000003196	ACSL5	3.225
ENSFCAG00000003760	GPR65	3.223
ENSFCAG00000009774		3.221
ENSFCAG00000045405	NKAIN1	3.22
ENSFCAG00000012007	LRRC32	3.218
ENSFCAG00000026604	DOK3	3.215
ENSFCAG00000046278		3.21
ENSFCAG00000046401	GLIS3	3.209
ENSFCAG00000039518	FCER1G	3.209
ENSFCAG00000010975	CXorf21	3.204
ENSFCAG00000010584	LAMC2	3.204
ENSFCAG00000025457	UCHL1	3.203
ENSFCAG00000007792	CD200	3.201
ENSFCAG00000007926	ITGAE	3.201
ENSFCAG00000012731	POU2F2	3.201
ENSFCAG00000043390		3.201
ENSFCAG00000042681		3.199
ENSFCAG00000025903	SLC14A1	3.198
ENSFCAG00000032292	LIF	3.192
ENSFCAG00000028212	LAMP3	3.187
ENSFCAG00000045870	PIK3R5	3.184
ENSFCAG00000018305	RASAL3	3.182
ENSFCAG00000013051	VSIR	3.181
ENSFCAG00000042335	ACP5	3.18
ENSFCAG00000015787	MMP7	3.179
ENSFCAG00000012459	ADAP2	3.172
ENSFCAG00000005157	SLC5A6	3.172
ENSFCAG00000031213	UBASH3B	3.17
ENSFCAG00000036714	FOLR1	3.17
ENSFCAG00000015639	NAMPT	3.166
ENSFCAG00000018619	ACKR1	3.164
ENSFCAG00000003161	SCN5A	3.163
ENSFCAG00000011223	PCSK1N	3.157
ENSFCAG00000012514	DENND1C	3.154
ENSFCAG00000028685	ADORA2A	3.154
ENSFCAG00000001232	ADAMTS14	3.151
ENSFCAG00000000513	RAI14	3.148
ENSFCAG00000015379		3.147
ENSFCAG00000012168	ADA2	3.145
ENSFCAG00000024950	ARID5A	3.144
ENSFCAG00000009212		3.144
ENSFCAG00000001947	CH25H	3.141
ENSFCAG00000011124	PRKCB	3.14
ENSFCAG00000012174	IL4I1	3.139
ENSFCAG00000013053	CHST3	3.139
ENSFCAG00000004210	S1PR3	3.138
ENSFCAG00000037827	GMFG	3.137
ENSFCAG00000014119		3.136
ENSFCAG00000012963	SAMHD1	3.135
ENSFCAG00000044328		3.134
ENSFCAG00000010403	THEMIS	3.123
ENSFCAG00000025859	LY9	3.122
ENSFCAG00000045571		3.121
ENSFCAG00000001034	FCGR3A	3.116
ENSFCAG00000046322	IRF8	3.115
ENSFCAG00000013840	C4BPA	3.112
ENSFCAG00000013022	ARRB2	3.106
ENSFCAG00000009858	MFSD2A	3.105
ENSFCAG00000007316	ARHGAP45	3.104
ENSFCAG00000013483	NFIL3	3.102
ENSFCAG00000001880	TNFRSF11B	3.098
ENSFCAG00000031659	SERPINB2	3.097
ENSFCAG00000029293	TLR2	3.097
ENSFCAG00000045746	SIT1	3.093
ENSFCAG00000005548	CASS4	3.09
ENSFCAG00000003510	MILR1	3.089
ENSFCAG00000018860	EMB	3.085
ENSFCAG00000009182	LCP1	3.084
ENSFCAG00000043449		3.083
ENSFCAG00000004808	TGM2	3.078
ENSFCAG00000019315	NCF4	3.078
ENSFCAG00000003720	PODNL1	3.077
ENSFCAG00000015511	GEM	3.069
ENSFCAG00000007570		3.067
ENSFCAG00000011613	ARHGAP15	3.066
ENSFCAG00000003393	TBC1D10C	3.061
ENSFCAG00000002452	CYP24A1	3.059
ENSFCAG00000013049		3.056
ENSFCAG00000012604	NR5A2	3.045
ENSFCAG00000027535	FADS3	3.045
ENSFCAG00000012906	MAP3K15	3.041
ENSFCAG00000030810	GGT5	3.04
ENSFCAG00000022775	AZIN2	3.038
ENSFCAG00000009372	KCNA5	3.038
ENSFCAG00000028381	IER3	3.037
ENSFCAG00000030043	LRRC8C	3.037
ENSFCAG00000000423	NRP2	3.034
ENSFCAG00000010953	PSTPIP1	3.031
ENSFCAG00000006557	BCAN	3.027
ENSFCAG00000025692	PMEPA1	3.026
ENSFCAG00000007580	B4GALNT4	3.015
ENSFCAG00000007344	PARVG	3.012
ENSFCAG00000045465		3.012
ENSFCAG00000005405	ATP1A4	3.011
ENSFCAG00000007049	TNFRSF13B	3.009
ENSFCAG00000025111	FGF2	3.007
ENSFCAG00000037195	ALOX5AP	3.005
ENSFCAG00000002420	THBS2	2.999
ENSFCAG00000000118	MMP13	2.995
ENSFCAG00000008757	ZC3H12A	2.993
ENSFCAG00000043497		2.99
ENSFCAG00000026800	EVA1B	2.988
ENSFCAG00000007515	FCHO1	2.988
ENSFCAG00000011935	COL8A1	2.984
ENSFCAG00000010158	PDE1B	2.982
ENSFCAG00000029598	ATP8B4	2.982
ENSFCAG00000004500	LTB	2.981
ENSFCAG00000008146	DOCK10	2.977
ENSFCAG00000014701	CYP27B1	2.973
ENSFCAG00000004948	GNAL	2.965
ENSFCAG00000018571	ABI3	2.965
ENSFCAG00000024018	IPCEF1	2.964
ENSFCAG00000001278	CD14	2.961
ENSFCAG00000009956	ADAM19	2.953
ENSFCAG00000019214	SCARF2	2.952
ENSFCAG00000002774	TREM2	2.95
ENSFCAG00000027500	ODC1	2.95
ENSFCAG00000023117		2.949
ENSFCAG00000044265	FIGNL2	2.944
ENSFCAG00000011290	ZC3H12D	2.94
ENSFCAG00000029038	CXCL16	2.939
ENSFCAG00000030002	PDE4B	2.936
ENSFCAG00000039268	GNGT2	2.927
ENSFCAG00000033896	TREML2	2.926
ENSFCAG00000037697	DUSP1	2.92
ENSFCAG00000001332		2.919
ENSFCAG00000014695	AGAP2	2.914
ENSFCAG00000004758	PRRX2	2.912
ENSFCAG00000001261	CD37	2.909
ENSFCAG00000042962		2.899
ENSFCAG00000006294	SLC43A2	2.897
ENSFCAG00000019173		2.894
ENSFCAG00000045851	SOX17	2.892
ENSFCAG00000014358	AEBP1	2.89
ENSFCAG00000046228	VIM	2.888
ENSFCAG00000018238	LAT	2.887
ENSFCAG00000029592		2.885
ENSFCAG00000040159	PLEKHO2	2.885
ENSFCAG00000040829	KCNK3	2.882
ENSFCAG00000006805	NEDD9	2.882
ENSFCAG00000040531		2.881
ENSFCAG00000005933	IFIT1	2.88
ENSFCAG00000003643	CTSK	2.878
ENSFCAG00000013191	NOS3	2.875
ENSFCAG00000004470	PANX1	2.872
ENSFCAG00000012198	CTSH	2.87
ENSFCAG00000039772	ADAMTS6	2.869
ENSFCAG00000037658		2.868
ENSFCAG00000044004		2.866
ENSFCAG00000044152		2.865
ENSFCAG00000012539	C16orf54	2.863
ENSFCAG00000012090	IZUMO4	2.861
ENSFCAG00000009599	SLCO2A1	2.86
ENSFCAG00000007938	P4HA3	2.859
ENSFCAG00000008576	A4GALT	2.858
ENSFCAG00000009338	PCED1B	2.858
ENSFCAG00000021920	ST8SIA4	2.855
ENSFCAG00000042677		2.853
ENSFCAG00000004615	MME	2.848
ENSFCAG00000018585	SIPA1	2.847
ENSFCAG00000018598	ETS1	2.845
ENSFCAG00000046702	TMEM151B	2.844
ENSFCAG00000009077	MYO1G	2.843
ENSFCAG00000008427	LPXN	2.842
ENSFCAG00000026141		2.84
ENSFCAG00000022444	TENT5C	2.839
ENSFCAG00000000267	GRASP	2.837
ENSFCAG00000000797	FMNL1	2.832
ENSFCAG00000025238	CD93	2.829
ENSFCAG00000013929	CXCL14	2.829
ENSFCAG00000024715	GPR35	2.825
ENSFCAG00000014785	COL4A2	2.823
ENSFCAG00000045286	COL23A1	2.823
ENSFCAG00000037839	NNMT	2.82
ENSFCAG00000014397	MCTP1	2.817
ENSFCAG00000008095	IL1A	2.816
ENSFCAG00000003642	CTSS	2.815
ENSFCAG00000004375	ERRFI1	2.814
ENSFCAG00000010410	ZAP70	2.812
ENSFCAG00000010241	RUBCNL	2.811
ENSFCAG00000001564	ADAMTS9	2.81
ENSFCAG00000037616	GCSAM	2.805
ENSFCAG00000026914	HEY2	2.804
ENSFCAG00000040703		2.799
ENSFCAG00000000813	ADAM12	2.795
ENSFCAG00000044300	SCARF1	2.793
ENSFCAG00000007252	MS4A7	2.793
ENSFCAG00000003256	RASA3	2.789
ENSFCAG00000001489	ENG	2.782
ENSFCAG00000044864	ADRA2A	2.782
ENSFCAG00000025634	IGFBP7	2.781
ENSFCAG00000006936	TSPAN32	2.78
ENSFCAG00000033037	IGFBP3	2.78
ENSFCAG00000026224	CD247	2.776
ENSFCAG00000043468	KLF2	2.771
ENSFCAG00000029199	IL18	2.769
ENSFCAG00000037141	TWIST2	2.764
ENSFCAG00000018602		2.76
ENSFCAG00000042923	TNFRSF12A	2.76
ENSFCAG00000008926		2.76
ENSFCAG00000028104	UBE2L6	2.755
ENSFCAG00000004685	TRIB1	2.754
ENSFCAG00000013507	GRAP2	2.753
ENSFCAG00000030067	SMIM3	2.752
ENSFCAG00000014018	CD40	2.749
ENSFCAG00000001729	TMEM173	2.748
ENSFCAG00000004029	BGN	2.746
ENSFCAG00000035416	CLEC4A	2.742
ENSFCAG00000021945	HHIPL1	2.741
ENSFCAG00000005921	CASP4	2.741
ENSFCAG00000008716	CD86	2.737
ENSFCAG00000035563	PLEKHO1	2.736
ENSFCAG00000004125	FAM49A	2.736
ENSFCAG00000042446	RAMP3	2.733
ENSFCAG00000045007		2.724
ENSFCAG00000027943	C3AR1	2.723
ENSFCAG00000005601	RIPK3	2.717
ENSFCAG00000013886	ST6GAL1	2.717
ENSFCAG00000014088	ARG2	2.709
ENSFCAG00000006318	KCNAB2	2.705
ENSFCAG00000008788	TRPV2	2.704
ENSFCAG00000028942		2.701
ENSFCAG00000014563	NEK6	2.7
ENSFCAG00000000351	GJA5	2.698
ENSFCAG00000015151	PAG1	2.698
ENSFCAG00000026867	CYP26B1	2.697
ENSFCAG00000028983	PRR5L	2.696
ENSFCAG00000013100		2.688
ENSFCAG00000005460	CYGB	2.686
ENSFCAG00000042373	FLI1	2.683
ENSFCAG00000003509	PECAM1	2.681
ENSFCAG00000007384	WDFY4	2.681
ENSFCAG00000004788	APOE	2.672
ENSFCAG00000015524	HCLS1	2.672
ENSFCAG00000031584	RAB8B	2.668
ENSFCAG00000042531	RF00002	2.664
ENSFCAG00000033129	FAS	2.663
ENSFCAG00000030732	IKZF3	2.661
ENSFCAG00000043407	JCHAIN	2.66
ENSFCAG00000014400	WIPF1	2.657
ENSFCAG00000014784	COL4A1	2.655
ENSFCAG00000001517	HSPA12A	2.651
ENSFCAG00000045607	GNG2	2.65
ENSFCAG00000005648		2.647
ENSFCAG00000013056	TFPI	2.647
ENSFCAG00000028268	GJC1	2.644
ENSFCAG00000010832	CRISPLD2	2.643
ENSFCAG00000016258		2.639
ENSFCAG00000007628	AOAH	2.633
ENSFCAG00000006777	BDKRB2	2.631
ENSFCAG00000010002	WARS	2.629
ENSFCAG00000031700	IFNAR2	2.626
ENSFCAG00000036280	MANEA	2.625
ENSFCAG00000039278	GNAO1	2.625
ENSFCAG00000008761	RSPO1	2.624
ENSFCAG00000023875	HHEX	2.624
ENSFCAG00000014454	CPXM1	2.622
ENSFCAG00000042532		2.618
ENSFCAG00000014873	GSDME	2.614
ENSFCAG00000009048	PDCD1LG2	2.612
ENSFCAG00000041071	CEBPB	2.612
ENSFCAG00000030998	TP53INP1	2.607
ENSFCAG00000031821	IRF7	2.605
ENSFCAG00000011031	VCAM1	2.603
ENSFCAG00000030960	CD83	2.6
ENSFCAG00000001626	CD300LF	2.598
ENSFCAG00000045700		2.59
ENSFCAG00000007114		2.589
ENSFCAG00000024517	EFR3B	2.589
ENSFCAG00000036063	LIMD2	2.587
ENSFCAG00000007517	JAK3	2.583
ENSFCAG00000034830	RF00026	2.583
ENSFCAG00000014372	ANGPT2	2.581
ENSFCAG00000006017		2.577
ENSFCAG00000012654	TMEFF2	2.575
ENSFCAG00000030466	CLCF1	2.569
ENSFCAG00000031065	IFI30	2.563
ENSFCAG00000004753	CD180	2.558
ENSFCAG00000028958	MYADM	2.558
ENSFCAG00000034331	HLX	2.553
ENSFCAG00000003348	FTL	2.552
ENSFCAG00000003404	THEMIS2	2.546
ENSFCAG00000037574	ARHGDIB	2.545
ENSFCAG00000018213	C19orf38	2.543
ENSFCAG00000040096	RF02271	2.541
ENSFCAG00000004017		2.54
ENSFCAG00000010888	CMKLR1	2.54
ENSFCAG00000043090	SFRP2	2.539
ENSFCAG00000013723		2.538
ENSFCAG00000004817		2.533
ENSFCAG00000028631		2.531
ENSFCAG00000008160	FCGR2B	2.531
ENSFCAG00000011895	TMEM140	2.531
ENSFCAG00000015635	KIF3C	2.526
ENSFCAG00000027022		2.524
ENSFCAG00000024768	STK17B	2.522
ENSFCAG00000001356	BCL6B	2.521
ENSFCAG00000027958	LRRC4C	2.521
ENSFCAG00000012762		2.517
ENSFCAG00000028887	TMEM156	2.517
ENSFCAG00000030303	C1QTNF5	2.514
ENSFCAG00000031260	PAQR8	2.512
ENSFCAG00000038001	ICOS	2.508
ENSFCAG00000010458	CHST15	2.505
ENSFCAG00000019404	SEMA6B	2.504
ENSFCAG00000003633	CSF1R	2.504
ENSFCAG00000025798	TOX2	2.501
ENSFCAG00000007750	IL18R1	2.496
ENSFCAG00000015282	A2M	2.496
ENSFCAG00000025106	DYRK3	2.496
ENSFCAG00000013991	GPRC5A	2.491
ENSFCAG00000038721	GUCY1A2	2.49
ENSFCAG00000003902	TKT	2.489
ENSFCAG00000015041	CTSB	2.488
ENSFCAG00000005011	STAC	2.488
ENSFCAG00000006754	ACSL4	2.487
ENSFCAG00000008511	PLVAP	2.484
ENSFCAG00000037155	HAS2	2.482
ENSFCAG00000002995	TCIRG1	2.482
ENSFCAG00000033658	C4orf48	2.48
ENSFCAG00000000947	NFATC2	2.479
ENSFCAG00000000434	STK10	2.479
ENSFCAG00000045372	EDNRA	2.478
ENSFCAG00000010747	ELK3	2.475
ENSFCAG00000022758	RFTN1	2.47
ENSFCAG00000041486		2.469
ENSFCAG00000009452	FMNL3	2.468
ENSFCAG00000011883	DOCK5	2.468
ENSFCAG00000015425		2.467
ENSFCAG00000037788	EMP3	2.466
ENSFCAG00000005558	TNFAIP8L2	2.466
ENSFCAG00000045766		2.465
ENSFCAG00000024086	NRG1	2.465
ENSFCAG00000015309	MMP11	2.464
ENSFCAG00000009769	NFKBIE	2.461
ENSFCAG00000012233	COL15A1	2.454
ENSFCAG00000030356	EPSTI1	2.454
ENSFCAG00000008327	PXDN	2.449
ENSFCAG00000032399	OAF	2.447
ENSFCAG00000003320	CDH11	2.447
ENSFCAG00000022826	CDKN2A	2.447
ENSFCAG00000002497	EDIL3	2.443
ENSFCAG00000000296	KRT79	2.441
ENSFCAG00000014317	SLC6A2	2.441
ENSFCAG00000019129	CAMK2B	2.44
ENSFCAG00000014604	FSTL4	2.44
ENSFCAG00000027896	PCSK5	2.439
ENSFCAG00000007242	TLR7	2.439
ENSFCAG00000009217	FN1	2.438
ENSFCAG00000006871	TAPBPL	2.438
ENSFCAG00000023452	NABP1	2.437
ENSFCAG00000014303	ZNF536	2.436
ENSFCAG00000007595	ARHGAP25	2.436
ENSFCAG00000005600	ADCY4	2.435
ENSFCAG00000031625	CLEC7A	2.433
ENSFCAG00000040177		2.426
ENSFCAG00000024741	TLR4	2.422
ENSFCAG00000011481	PAPPA	2.421
ENSFCAG00000040011	IL18BP	2.42
ENSFCAG00000006919	S1PR1	2.416
ENSFCAG00000006163	HERC5	2.412
ENSFCAG00000008608	CYTH1	2.412
ENSFCAG00000005205	ITGAM	2.41
ENSFCAG00000045691	G0S2	2.406
ENSFCAG00000046237	RASGRP2	2.404
ENSFCAG00000006084	CPT1C	2.396
ENSFCAG00000000929	PARP15	2.392
ENSFCAG00000001627	RAB37	2.391
ENSFCAG00000015395		2.39
ENSFCAG00000041932	RUNX2	2.389
ENSFCAG00000044912	RAB31	2.388
ENSFCAG00000008504	SNX20	2.387
ENSFCAG00000001453	TNFRSF8	2.381
ENSFCAG00000031222	CMTM3	2.377
ENSFCAG00000005914	GFI1	2.377
ENSFCAG00000006047	MOB3A	2.377
ENSFCAG00000022071		2.374
ENSFCAG00000003924	PEA15	2.371
ENSFCAG00000003366	TNFRSF4	2.369
ENSFCAG00000002239	TNFAIP2	2.369
ENSFCAG00000045649		2.366
ENSFCAG00000005977	NRROS	2.361
ENSFCAG00000006560	SH2D2A	2.358
ENSFCAG00000011321	INPP5D	2.357
ENSFCAG00000018696		2.357
ENSFCAG00000019311		2.355
ENSFCAG00000001273	HBEGF	2.354
ENSFCAG00000036342	NSG1	2.353
ENSFCAG00000018633	GRIN3A	2.352
ENSFCAG00000035872		2.352
ENSFCAG00000015142	NINJ1	2.347
ENSFCAG00000008913	TEX14	2.346
ENSFCAG00000031263		2.345
ENSFCAG00000003685	PCDHAC2	2.343
ENSFCAG00000010480	LY6H	2.342
ENSFCAG00000000392	C8G	2.341
ENSFCAG00000008673		2.34
ENSFCAG00000045616		2.339
ENSFCAG00000006629	SERPING1	2.331
ENSFCAG00000018842	LHX6	2.328
ENSFCAG00000038526	CLIC2	2.327
ENSFCAG00000006655	CYBA	2.325
ENSFCAG00000044336		2.323
ENSFCAG00000005798	PLOD3	2.322
ENSFCAG00000027408	COL12A1	2.321
ENSFCAG00000037591	STX11	2.321
ENSFCAG00000027956	TNFAIP6	2.32
ENSFCAG00000040792	BBC3	2.318
ENSFCAG00000010890	ACAP1	2.315
ENSFCAG00000007569	KCTD12	2.311
ENSFCAG00000043022	LITAF	2.311
ENSFCAG00000022165	CNP	2.311
ENSFCAG00000007008	GNAI2	2.31
ENSFCAG00000027384	ARID3A	2.31
ENSFCAG00000013821	MSN	2.309
ENSFCAG00000001009		2.307
ENSFCAG00000008744	SEPT6	2.305
ENSFCAG00000009419	SCG5	2.304
ENSFCAG00000003177	SH2B3	2.302
ENSFCAG00000012451	P2RX7	2.3
ENSFCAG00000001900	FOXS1	2.297
ENSFCAG00000022318	RHOJ	2.293
ENSFCAG00000007544	MEDAG	2.293
ENSFCAG00000003464	PTX3	2.286
ENSFCAG00000028725	RASSF2	2.283
ENSFCAG00000023545		2.282
ENSFCAG00000042308	CERS6	2.279
ENSFCAG00000007485	ERG	2.276
ENSFCAG00000000807	SERPINB9	2.27
ENSFCAG00000044947	TP53I11	2.27
ENSFCAG00000000280		2.268
ENSFCAG00000013580	TAGLN	2.265
ENSFCAG00000022296	PDE3B	2.264
ENSFCAG00000021902	ST3GAL1	2.256
ENSFCAG00000027624	EMILIN2	2.251
ENSFCAG00000002314	PROCR	2.247
ENSFCAG00000025715	RELB	2.246
ENSFCAG00000013282	TESPA1	2.244
ENSFCAG00000006093	FES	2.243
ENSFCAG00000011940	SLCO2B1	2.242
ENSFCAG00000042161	WNT5A	2.241
ENSFCAG00000023614	LYN	2.24
ENSFCAG00000005127	SYCP2	2.237
ENSFCAG00000038499	CLEC11A	2.236
ENSFCAG00000000370	AREG	2.231
ENSFCAG00000015244	CDH5	2.231
ENSFCAG00000006116	LRP2	2.228
ENSFCAG00000012720	COL6A3	2.226
ENSFCAG00000032199	EGR1	2.225
ENSFCAG00000031532		2.223
ENSFCAG00000008319	LGALS1	2.22
ENSFCAG00000008068	MX1	2.217
ENSFCAG00000046678		2.215
ENSFCAG00000010238	SERPINA3	2.213
ENSFCAG00000042895		2.211
ENSFCAG00000008727	HERC6	2.21
ENSFCAG00000009697		2.21
ENSFCAG00000002252	ITGA8	2.206
ENSFCAG00000040591		2.201
ENSFCAG00000010385	C5orf30	2.199
ENSFCAG00000024467	FAM110D	2.196
ENSFCAG00000036421	WNT2	2.184
ENSFCAG00000006360	MICAL1	2.184
ENSFCAG00000025878	HMCN1	2.18
ENSFCAG00000003764	LUM	2.179
ENSFCAG00000037350	CHSY1	2.174
ENSFCAG00000045849		2.173
ENSFCAG00000032098	ISG15	2.172
ENSFCAG00000043254	BTG2	2.171
ENSFCAG00000045634	ZFP36	2.171
ENSFCAG00000043959	IL1RN	2.169
ENSFCAG00000012023	STAT2	2.169
ENSFCAG00000007357	TNFRSF21	2.168
ENSFCAG00000003823	FOXP3	2.167
ENSFCAG00000007159	DOK1	2.166
ENSFCAG00000000737	EDEM1	2.166
ENSFCAG00000045824	CTGF	2.165
ENSFCAG00000042553	CCR10	2.165
ENSFCAG00000006550	CLIP2	2.165
ENSFCAG00000012867	PDE10A	2.162
ENSFCAG00000008878	GRAMD1A	2.159
ENSFCAG00000033198	TIMD4	2.157
ENSFCAG00000041828	PCP4L1	2.156
ENSFCAG00000010416	ATP8B2	2.156
ENSFCAG00000023566	WEE1	2.149
ENSFCAG00000026148	GPNMB	2.148
ENSFCAG00000004896	TSHZ3	2.146
ENSFCAG00000010566	TBXAS1	2.139
ENSFCAG00000045078	NKD1	2.137
ENSFCAG00000011513	THBD	2.134
ENSFCAG00000015430	AHRR	2.134
ENSFCAG00000019127	ADAMTSL2	2.133
ENSFCAG00000006691	MFNG	2.132
ENSFCAG00000009227	LBH	2.132
ENSFCAG00000031929	MRC1	2.125
ENSFCAG00000000404	LYVE1	2.123
ENSFCAG00000028062	SEMA3A	2.12
ENSFCAG00000013274	EFEMP2	2.118
ENSFCAG00000011385	ARHGAP4	2.115
ENSFCAG00000000171		2.113
ENSFCAG00000002145	DHX58	2.107
ENSFCAG00000005436	TGFB1	2.106
ENSFCAG00000044827		2.102
ENSFCAG00000007320		2.102
ENSFCAG00000001186	RGS19	2.101
ENSFCAG00000023681	TSPAN9	2.095
ENSFCAG00000013698		2.094
ENSFCAG00000000265	ACVRL1	2.093
ENSFCAG00000013560	CUBN	2.09
ENSFCAG00000000175	C1S	2.088
ENSFCAG00000013292	LXN	2.088
ENSFCAG00000000177		2.087
ENSFCAG00000002659	PLIN2	2.087
ENSFCAG00000024387	GBGT1	2.084
ENSFCAG00000018226	EAF2	2.082
ENSFCAG00000044507	CLIC4	2.081
ENSFCAG00000001070	KCTD17	2.079
ENSFCAG00000007523	MAST3	2.079
ENSFCAG00000009522		2.07
ENSFCAG00000024166		2.068
ENSFCAG00000003601		2.068
ENSFCAG00000011239	IRAK2	2.068
ENSFCAG00000002869	RELT	2.067
ENSFCAG00000010104	SV2A	2.066
ENSFCAG00000014748	CDYL2	2.066
ENSFCAG00000038944	KIAA0040	2.062
ENSFCAG00000011193	MCOLN2	2.059
ENSFCAG00000000095	PLXND1	2.056
ENSFCAG00000003634	PDGFRB	2.056
ENSFCAG00000027955	ZMYND15	2.054
ENSFCAG00000028588	JAK2	2.053
ENSFCAG00000004038	ABCD1	2.05
ENSFCAG00000005935	MMP2	2.049
ENSFCAG00000007382	FTH1	2.049
ENSFCAG00000027907	TRIM36	2.045
ENSFCAG00000041514		2.042
ENSFCAG00000002928	DZIP1	2.041
ENSFCAG00000025628	RNF122	2.041
ENSFCAG00000026653	MATK	2.04
ENSFCAG00000010395	MED12L	2.04
ENSFCAG00000014628	TUBB2B	2.04
ENSFCAG00000000845	CTSZ	2.038
ENSFCAG00000006761	RUNX1	2.038
ENSFCAG00000018869	ANTXR2	2.037
ENSFCAG00000030725	NPL	2.035
ENSFCAG00000011827	BANK1	2.031
ENSFCAG00000006366	LTBP2	2.031
ENSFCAG00000006753	ROBO4	2.026
ENSFCAG00000011422	TRPM6	2.025
ENSFCAG00000036113	PADI4	2.024
ENSFCAG00000034779	YPEL4	2.024
ENSFCAG00000002528	NR1H3	2.02
ENSFCAG00000012979	BMP1	2.018
ENSFCAG00000023667	HERPUD1	2.017
ENSFCAG00000036975	MARCH1	2.015
ENSFCAG00000001858	ARMH4	2.014
ENSFCAG00000040223	TBX3	2.013
ENSFCAG00000044135		2.013
ENSFCAG00000000022	RASGRP1	2.012
ENSFCAG00000014721	DLL4	2.01
ENSFCAG00000003184	RINL	2.009
ENSFCAG00000013629	EPAS1	2.008
ENSFCAG00000025513	AATK	2.007
ENSFCAG00000024866		2.007
ENSFCAG00000000832	ACTN1	2.005
ENSFCAG00000041351		2.003
ENSFCAG00000046171	SHISAL1	2.002
ENSFCAG00000039944	ARHGAP22	2.001
ENSFCAG00000046410	MSX1	2
ENSFCAG00000003971	PIK3R6	1.999
ENSFCAG00000046780	RARRES1	1.998
ENSFCAG00000040314	TMEM71	1.996
ENSFCAG00000007888	RIN3	1.991
ENSFCAG00000004784	SKAP1	1.991
ENSFCAG00000012504	RFX2	1.99
ENSFCAG00000033619	TXNDC5	1.99
ENSFCAG00000036350	BCL2L11	1.988
ENSFCAG00000004484	MID1IP1	1.984
ENSFCAG00000027531	RNASE6	1.982
ENSFCAG00000015215	ANGPTL4	1.981
ENSFCAG00000014682	TCF4	1.98
ENSFCAG00000023007	EDNRB	1.979
ENSFCAG00000000939	ADCY5	1.978
ENSFCAG00000001242	NFKB2	1.978
ENSFCAG00000044397		1.976
ENSFCAG00000009736	SSBP4	1.975
ENSFCAG00000011529	VAV2	1.975
ENSFCAG00000014072		1.974
ENSFCAG00000043200	ADM	1.97
ENSFCAG00000003455	MAP7D3	1.969
ENSFCAG00000008142	SEMA7A	1.969
ENSFCAG00000045711	PTGER2	1.969
ENSFCAG00000005129	CDH26	1.968
ENSFCAG00000028276	SACS	1.966
ENSFCAG00000034742		1.966
ENSFCAG00000009738	ISYNA1	1.964
ENSFCAG00000024344	STEAP4	1.961
ENSFCAG00000031757	ZYX	1.954
ENSFCAG00000006576	GAB3	1.954
ENSFCAG00000034643	TRIB3	1.953
ENSFCAG00000003656	HTRA1	1.95
ENSFCAG00000045618	APLN	1.949
ENSFCAG00000037158	VASH1	1.948
ENSFCAG00000031916		1.948
ENSFCAG00000010742	PLEKHG2	1.947
ENSFCAG00000023022	IL4R	1.946
ENSFCAG00000003690	SPRY4	1.946
ENSFCAG00000003107	CD19	1.945
ENSFCAG00000007651	SLC6A6	1.945
ENSFCAG00000037114	RP2	1.943
ENSFCAG00000011849		1.943
ENSFCAG00000004933	PFKFB3	1.941
ENSFCAG00000007899	DOCK11	1.941
ENSFCAG00000019056	B4GALT6	1.94
ENSFCAG00000004987	PLCG2	1.94
ENSFCAG00000007889	LGMN	1.94
ENSFCAG00000024812		1.935
ENSFCAG00000013725	STAT1	1.934
ENSFCAG00000043242	JUND	1.933
ENSFCAG00000002625	NRGN	1.932
ENSFCAG00000038738	ESAM	1.931
ENSFCAG00000003507	ERN1	1.93
ENSFCAG00000005456	ZNF366	1.926
ENSFCAG00000030812	ORAI2	1.923
ENSFCAG00000006630	REM2	1.921
ENSFCAG00000019126	SRGAP1	1.921
ENSFCAG00000029093	CLDN5	1.92
ENSFCAG00000042061	NID2	1.916
ENSFCAG00000031568	FGF7	1.915
ENSFCAG00000012152	IL1R1	1.915
ENSFCAG00000013120	PLXNA4	1.914
ENSFCAG00000006303	SERPINF1	1.913
ENSFCAG00000030995	AXL	1.913
ENSFCAG00000023191		1.907
ENSFCAG00000025767	IFI35	1.907
ENSFCAG00000028251	PPA1	1.907
ENSFCAG00000000486	CACNA1A	1.906
ENSFCAG00000004097	SLC35E4	1.904
ENSFCAG00000024436		1.903
ENSFCAG00000002581	SLC6A3	1.901
ENSFCAG00000018089	WSCD1	1.899
ENSFCAG00000030026	NOCT	1.897
ENSFCAG00000002890	PTPN5	1.897
ENSFCAG00000001535	RGS14	1.896
ENSFCAG00000046265	B3GNT9	1.893
ENSFCAG00000045341	EVA1A	1.891
ENSFCAG00000013125	DAB2	1.89
ENSFCAG00000000268	NR4A1	1.888
ENSFCAG00000007717	TNS3	1.888
ENSFCAG00000001364	VNN1	1.885
ENSFCAG00000022117	CDKN2D	1.882
ENSFCAG00000035776	CD68	1.882
ENSFCAG00000045896	APOLD1	1.881
ENSFCAG00000040470	DTX4	1.88
ENSFCAG00000005369	IGF2BP2	1.879
ENSFCAG00000003783	VMP1	1.878
ENSFCAG00000037924	RF02166	1.877
ENSFCAG00000007621	EEPD1	1.877
ENSFCAG00000000511	CCDC88B	1.876
ENSFCAG00000038604		1.875
ENSFCAG00000009679	KDR	1.873
ENSFCAG00000022216	PEAR1	1.872
ENSFCAG00000001094	FGD2	1.872
ENSFCAG00000010547	BACH1	1.872
ENSFCAG00000014035	HIVEP3	1.872
ENSFCAG00000022943	SPSB1	1.871
ENSFCAG00000023090	CRHBP	1.868
ENSFCAG00000025461		1.866
ENSFCAG00000009906	PTPRB	1.865
ENSFCAG00000035828	TRIB2	1.864
ENSFCAG00000007817	AKAP5	1.864
ENSFCAG00000041138		1.863
ENSFCAG00000002373	PNKD	1.863
ENSFCAG00000045414	TAL1	1.858
ENSFCAG00000007505	NUP210	1.858
ENSFCAG00000005491	PIP4K2A	1.857
ENSFCAG00000010269	TUBB4A	1.856
ENSFCAG00000039287	TWIST1	1.854
ENSFCAG00000024317	IFNAR1	1.854
ENSFCAG00000002576	PRAF2	1.851
ENSFCAG00000000379		1.851
ENSFCAG00000006006	AIFM3	1.849
ENSFCAG00000015134	FGD3	1.847
ENSFCAG00000015779		1.847
ENSFCAG00000028473	UBE2J1	1.845
ENSFCAG00000043443		1.843
ENSFCAG00000022153	PAOX	1.843
ENSFCAG00000014708	AVIL	1.842
ENSFCAG00000040648		1.84
ENSFCAG00000030674	ST3GAL2	1.837
ENSFCAG00000015243	DENND5A	1.837
ENSFCAG00000011921	KBTBD8	1.837
ENSFCAG00000011696	NR4A2	1.836
ENSFCAG00000027493		1.836
ENSFCAG00000003767	SLC7A11	1.836
ENSFCAG00000036097	CDC42SE2	1.835
ENSFCAG00000004331	MAMLD1	1.834
ENSFCAG00000009141	PDGFRA	1.833
ENSFCAG00000014342	TGFBI	1.829
ENSFCAG00000005052	VAV1	1.828
ENSFCAG00000046248	NUAK1	1.827
ENSFCAG00000003164	SLCO3A1	1.827
ENSFCAG00000029066	STOM	1.826
ENSFCAG00000019374	PARP8	1.825
ENSFCAG00000029424	ADCY7	1.825
ENSFCAG00000001551	CAMK4	1.821
ENSFCAG00000003325	F2R	1.82
ENSFCAG00000018634	STAT4	1.816
ENSFCAG00000014308	CPM	1.814
ENSFCAG00000023514	TCF3	1.811
ENSFCAG00000023622		1.809
ENSFCAG00000025854	CASP8	1.808
ENSFCAG00000041975	SHANK3	1.807
ENSFCAG00000010841	MAFB	1.806
ENSFCAG00000032638	BAK1	1.806
ENSFCAG00000022215	PPP1R16B	1.804
ENSFCAG00000004186	TSPAN18	1.798
ENSFCAG00000042858		1.795
ENSFCAG00000030551	CDR2L	1.791
ENSFCAG00000013305	MOV10	1.79
ENSFCAG00000026593	IFNGR2	1.79
ENSFCAG00000046286	CEACAM16	1.788
ENSFCAG00000007376	RAB3IL1	1.786
ENSFCAG00000026623	MRAS	1.786
ENSFCAG00000012285	SULF1	1.786
ENSFCAG00000013891	NCAM1	1.781
ENSFCAG00000042154	THY1	1.78
ENSFCAG00000007158	LOXL3	1.78
ENSFCAG00000028553	CYTIP	1.779
ENSFCAG00000042990	COL8A2	1.778
ENSFCAG00000008554	HGF	1.778
ENSFCAG00000013910	IQSEC1	1.778
ENSFCAG00000042275	N4BP2L1	1.777
ENSFCAG00000011071	MYOCD	1.776
ENSFCAG00000043962		1.776
ENSFCAG00000010756	E2F7	1.776
ENSFCAG00000011184	SFMBT2	1.772
ENSFCAG00000041799	E2F3	1.772
ENSFCAG00000007996	VEGFC	1.77
ENSFCAG00000008212	APBB1IP	1.768
ENSFCAG00000006626	MMP14	1.767
ENSFCAG00000031050	SCPEP1	1.767
ENSFCAG00000004069	DERL3	1.766
ENSFCAG00000044355	TMEM88	1.765
ENSFCAG00000042777	BASP1	1.764
ENSFCAG00000011449	THBS1	1.761
ENSFCAG00000010680	UBA7	1.759
ENSFCAG00000000977	MCAM	1.757
ENSFCAG00000022981	CSRNP1	1.754
ENSFCAG00000012655	DOCK4	1.753
ENSFCAG00000018438	TNFRSF25	1.753
ENSFCAG00000014056	GJA4	1.751
ENSFCAG00000004474	GFPT2	1.749
ENSFCAG00000030294	ARHGEF2	1.747
ENSFCAG00000040626	PPP1R18	1.746
ENSFCAG00000023668	KDM6B	1.746
ENSFCAG00000005759	UNC13D	1.746
ENSFCAG00000010766	DDX60	1.745
ENSFCAG00000000945	RNF213	1.74
ENSFCAG00000005464	ADAM11	1.738
ENSFCAG00000008541	CACNA1C	1.737
ENSFCAG00000023534		1.733
ENSFCAG00000025020	SH3BP2	1.73
ENSFCAG00000033802	LYZL6	1.73
ENSFCAG00000015217	MARCH2	1.729
ENSFCAG00000030612		1.728
ENSFCAG00000008746	SHE	1.727
ENSFCAG00000023924	ARHGAP31	1.727
ENSFCAG00000001231	PALD1	1.726
ENSFCAG00000009926	GRK3	1.726
ENSFCAG00000035630	P2RY6	1.726
ENSFCAG00000001960		1.721
ENSFCAG00000003534	KLHL5	1.72
ENSFCAG00000007875		1.719
ENSFCAG00000032650	PRR7	1.717
ENSFCAG00000031219	JCAD	1.716
ENSFCAG00000025845	RAB32	1.716
ENSFCAG00000025247	SFRP4	1.715
ENSFCAG00000028457	NCEH1	1.714
ENSFCAG00000042068	PMAIP1	1.712
ENSFCAG00000040644		1.711
ENSFCAG00000005154	PREB	1.711
ENSFCAG00000012142	MXRA5	1.709
ENSFCAG00000015669	COL16A1	1.707
ENSFCAG00000004804		1.706
ENSFCAG00000035215	CLEC1A	1.706
ENSFCAG00000014540	GMIP	1.706
ENSFCAG00000040845	PPP1R3B	1.706
ENSFCAG00000004488	SEPT4	1.705
ENSFCAG00000008060	OSBPL10	1.705
ENSFCAG00000007489	ETS2	1.703
ENSFCAG00000027801	BCL3	1.702
ENSFCAG00000012480	FAM167B	1.702
ENSFCAG00000006843	PCOLCE	1.701
ENSFCAG00000013046	GADD45B	1.701
ENSFCAG00000043429	RDM1	1.701
ENSFCAG00000008128	ARHGEF1	1.696
ENSFCAG00000011276	ST3GAL4	1.694
ENSFCAG00000012937	CEMIP	1.692
ENSFCAG00000007806	LHFPL2	1.689
ENSFCAG00000011194	PTGS1	1.688
ENSFCAG00000006671	NFKBIA	1.688
ENSFCAG00000015745	TMEM86A	1.686
ENSFCAG00000031852	PRR5	1.684
ENSFCAG00000012315	SDK1	1.683
ENSFCAG00000031990	HACD4	1.683
ENSFCAG00000029344	SAMD9L	1.683
ENSFCAG00000023166		1.68
ENSFCAG00000040283	CALCRL	1.677
ENSFCAG00000025404	LGALS3BP	1.677
ENSFCAG00000022320		1.676
ENSFCAG00000012564	WLS	1.676
ENSFCAG00000004945	ADAMTS3	1.673
ENSFCAG00000014545		1.671
ENSFCAG00000027005		1.67
ENSFCAG00000038293	RGCC	1.669
ENSFCAG00000011181	TM6SF1	1.668
ENSFCAG00000013054	SPOCK2	1.668
ENSFCAG00000033771	TMEM204	1.666
ENSFCAG00000035438	FGL2	1.666
ENSFCAG00000014012	ENTPD1	1.665
ENSFCAG00000007756	ADGRG3	1.661
ENSFCAG00000036228	VAMP1	1.661
ENSFCAG00000029528	MAN2B1	1.655
ENSFCAG00000004287	PTPN6	1.655
ENSFCAG00000004113	NNT	1.654
ENSFCAG00000034894		1.654
ENSFCAG00000001566	PRKCG	1.649
ENSFCAG00000015098	HEG1	1.648
ENSFCAG00000026169	CCM2L	1.644
ENSFCAG00000000996	MYO9B	1.644
ENSFCAG00000010716	TPST2	1.642
ENSFCAG00000011117	CYYR1	1.641
ENSFCAG00000013323	ADAMTS1	1.64
ENSFCAG00000040821	CEBPD	1.639
ENSFCAG00000013874	SGK1	1.637
ENSFCAG00000009647	RASGRP3	1.636
ENSFCAG00000009001	HSH2D	1.635
ENSFCAG00000024001	SLC23A2	1.635
ENSFCAG00000030985	CD96	1.634
ENSFCAG00000006868	TNFRSF1A	1.632
ENSFCAG00000030555	AFMID	1.631
ENSFCAG00000013999	HDAC7	1.63
ENSFCAG00000044052		1.629
ENSFCAG00000006350	GALNT15	1.628
ENSFCAG00000009515	B4GALT5	1.627
ENSFCAG00000042938	RAB43	1.627
ENSFCAG00000015172	TNFAIP8L1	1.625
ENSFCAG00000009739	ELL	1.625
ENSFCAG00000018645		1.625
ENSFCAG00000013838	PFKFB2	1.622
ENSFCAG00000030930	FBXL7	1.619
ENSFCAG00000002053	TICAM2	1.619
ENSFCAG00000007081		1.612
ENSFCAG00000046546		1.612
ENSFCAG00000045517	SAMD5	1.608
ENSFCAG00000005333	PRAG1	1.608
ENSFCAG00000000567	PQLC1	1.608
ENSFCAG00000004478	LAMB1	1.605
ENSFCAG00000000884	NFATC1	1.605
ENSFCAG00000046765	TIMP2	1.604
ENSFCAG00000042475	SMAD7	1.604
ENSFCAG00000011831	CASP7	1.604
ENSFCAG00000007931	P2RX1	1.597
ENSFCAG00000035450	ARID5B	1.597
ENSFCAG00000031352	ETNK2	1.597
ENSFCAG00000012641	RGL1	1.596
ENSFCAG00000026685	JAM3	1.595
ENSFCAG00000000028	RCN3	1.591
ENSFCAG00000040783		1.591
ENSFCAG00000005585	PSME2	1.588
ENSFCAG00000009676	PTPRE	1.588
ENSFCAG00000026247	FAP	1.585
ENSFCAG00000030585		1.584
ENSFCAG00000039849	FAM198B	1.583
ENSFCAG00000022608	DOC2B	1.582
ENSFCAG00000007458		1.582
ENSFCAG00000002965		1.579
ENSFCAG00000008611	BCAT1	1.578
ENSFCAG00000041835	GBP4	1.576
ENSFCAG00000037728		1.576
ENSFCAG00000009243	OLFML3	1.575
ENSFCAG00000011944	SERPINH1	1.575
ENSFCAG00000007424	VASP	1.575
ENSFCAG00000000150	TEAD4	1.572
ENSFCAG00000009105	PLA2G7	1.572
ENSFCAG00000033922	TUBB6	1.572
ENSFCAG00000008070	XPNPEP2	1.571
ENSFCAG00000015455	PANK1	1.567
ENSFCAG00000035568	FKBP11	1.567
ENSFCAG00000012780	MAP3K12	1.565
ENSFCAG00000044023	SLC25A47	1.558
ENSFCAG00000006415	DAAM2	1.556
ENSFCAG00000010649	CCDC154	1.556
ENSFCAG00000012300	SMAD6	1.555
ENSFCAG00000003581	RNF19B	1.555
ENSFCAG00000042741		1.555
ENSFCAG00000001158	RILPL2	1.554
ENSFCAG00000013003	S1PR2	1.553
ENSFCAG00000005018		1.553
ENSFCAG00000023751	WFDC1	1.552
ENSFCAG00000027735	STK4	1.55
ENSFCAG00000034327	ARSJ	1.548
ENSFCAG00000003212	NDRG1	1.548
ENSFCAG00000002738	SLC25A38	1.547
ENSFCAG00000009935	CEP55	1.547
ENSFCAG00000023218	TGIF2	1.545
ENSFCAG00000033553	ALDH1A2	1.544
ENSFCAG00000011769		1.542
ENSFCAG00000010665	ZC3H12C	1.542
ENSFCAG00000006137	STX2	1.541
ENSFCAG00000000748	XYLT1	1.541
ENSFCAG00000007362	RASIP1	1.539
ENSFCAG00000014204	TGFB3	1.537
ENSFCAG00000031349	IL17RA	1.537
ENSFCAG00000015111	TIE1	1.535
ENSFCAG00000008991	STARD8	1.534
ENSFCAG00000041539	MYC	1.534
ENSFCAG00000029675	SYT11	1.531
ENSFCAG00000024810	MICAL2	1.531
ENSFCAG00000006280	ZDHHC14	1.53
ENSFCAG00000007647	ZDHHC19	1.53
ENSFCAG00000002345	PGS1	1.529
ENSFCAG00000029464	JDP2	1.528
ENSFCAG00000013971	CSGALNACT2	1.525
ENSFCAG00000044348	RAP2A	1.524
ENSFCAG00000044837		1.523
ENSFCAG00000013017	GALNS	1.523
ENSFCAG00000023311	ZNF365	1.523
ENSFCAG00000031304	SDC2	1.522
ENSFCAG00000002419	SMOC2	1.521
ENSFCAG00000003574	PHC2	1.52
ENSFCAG00000005023	CEP120	1.519
ENSFCAG00000002824	DLG4	1.518
ENSFCAG00000030163	PELI1	1.517
ENSFCAG00000011639	CCM2	1.517
ENSFCAG00000044956	RF00017	1.514
ENSFCAG00000006308	LAMA4	1.512
ENSFCAG00000013194	ATG16L2	1.512
ENSFCAG00000019317	SLC7A2	1.511
ENSFCAG00000015393		1.509
ENSFCAG00000038295	SH3PXD2B	1.509
ENSFCAG00000029627	EHD3	1.509
ENSFCAG00000011229	GLIS2	1.508
ENSFCAG00000002520		1.508
ENSFCAG00000019013	ADAMTS2	1.507
ENSFCAG00000001624	CCNE1	1.507
ENSFCAG00000031487	ADGRL4	1.506
ENSFCAG00000041914	TMEM121	1.505
ENSFCAG00000001335	RHOF	1.505
ENSFCAG00000006435	ASAP1	1.503
ENSFCAG00000001420	PDLIM1	1.502
ENSFCAG00000027833	PRIMPOL	1.502
ENSFCAG00000030650	ABRACL	1.502
ENSFCAG00000041676	LRMDA	1.501
ENSFCAG00000008328	SLC16A3	1.499
ENSFCAG00000029465	ASPN	1.498
ENSFCAG00000026747	IL6R	1.498
ENSFCAG00000016615	MIR22	1.497
ENSFCAG00000013010	PRKG1	1.497
ENSFCAG00000001513	LRRC75B	1.496
ENSFCAG00000007100	RAPGEF1	1.496
ENSFCAG00000029151		1.496
ENSFCAG00000000783	LPCAT1	1.496
ENSFCAG00000024385	PDGFD	1.495
ENSFCAG00000011605	EGFL7	1.494
ENSFCAG00000026183	CDR2	1.494
ENSFCAG00000025520	OSGIN1	1.492
ENSFCAG00000001138	PLCB2	1.491
ENSFCAG00000040775	TLNRD1	1.49
ENSFCAG00000011779	SEMA4A	1.488
ENSFCAG00000046545	TMSB10	1.486
ENSFCAG00000007838	FSTL3	1.482
ENSFCAG00000011100		1.481
ENSFCAG00000004691	ROR2	1.48
ENSFCAG00000025153	TPK1	1.48
ENSFCAG00000004966	ERAP1	1.48
ENSFCAG00000022073	DTX1	1.479
ENSFCAG00000009915	DCLK2	1.479
ENSFCAG00000044449	GNG10	1.479
ENSFCAG00000004169	ARHGEF6	1.478
ENSFCAG00000004847	BNC1	1.477
ENSFCAG00000031735	SLIT2	1.477
ENSFCAG00000003645	TXNRD1	1.477
ENSFCAG00000011798	SHCBP1	1.477
ENSFCAG00000003895	CD244	1.476
ENSFCAG00000009272		1.475
ENSFCAG00000027039	LEF1	1.474
ENSFCAG00000009023	FSCN1	1.473
ENSFCAG00000015066	ARPC1B	1.471
ENSFCAG00000001741	LPCAT4	1.47
ENSFCAG00000001294	DDX58	1.47
ENSFCAG00000028189	WDR86	1.469
ENSFCAG00000028366		1.468
ENSFCAG00000038099	GLA	1.466
ENSFCAG00000008248	DPYSL3	1.465
ENSFCAG00000004357	DYSF	1.465
ENSFCAG00000000080	CACNB3	1.464
ENSFCAG00000014781	SLC3A2	1.463
ENSFCAG00000045015	SOX4	1.461
ENSFCAG00000001732	KIRREL1	1.459
ENSFCAG00000012585	SEMA6A	1.458
ENSFCAG00000003034	SLAIN1	1.457
ENSFCAG00000018482		1.456
ENSFCAG00000001588	CCDC88C	1.455
ENSFCAG00000028820	SLC9A5	1.454
ENSFCAG00000007576	SLC38A10	1.453
ENSFCAG00000002986	UNC93B1	1.448
ENSFCAG00000044322		1.445
ENSFCAG00000012535	OSBPL6	1.444
ENSFCAG00000045953	RGS5	1.441
ENSFCAG00000004241	EMID1	1.439
ENSFCAG00000031466	C7	1.438
ENSFCAG00000005726	SMAP2	1.435
ENSFCAG00000009399	SEPT9	1.434
ENSFCAG00000013222	VWA5A	1.433
ENSFCAG00000022856	PARVB	1.43
ENSFCAG00000005459	RHBDF2	1.43
ENSFCAG00000042984	EXT1	1.429
ENSFCAG00000002553	C1QTNF1	1.428
ENSFCAG00000000032	RELL1	1.428
ENSFCAG00000027847	FAM102B	1.427
ENSFCAG00000007092	STEAP3	1.426
ENSFCAG00000001751	PITPNM1	1.426
ENSFCAG00000002307	GGT7	1.426
ENSFCAG00000043719	FAM111B	1.426
ENSFCAG00000000258	BAX	1.425
ENSFCAG00000001449	ZNFX1	1.425
ENSFCAG00000006928	GUSB	1.421
ENSFCAG00000041741	EFHD2	1.421
ENSFCAG00000042952	MARCKS	1.419
ENSFCAG00000012377	ATP11C	1.418
ENSFCAG00000009696		1.418
ENSFCAG00000014214	SYK	1.418
ENSFCAG00000008610	MTHFD2	1.417
ENSFCAG00000031419	ABAT	1.415
ENSFCAG00000009573	SPON1	1.409
ENSFCAG00000007459	GAB2	1.407
ENSFCAG00000014971	CBFA2T3	1.407
ENSFCAG00000031545		1.406
ENSFCAG00000008093	SLC20A1	1.404
ENSFCAG00000022128	KIF26B	1.403
ENSFCAG00000015532	ZEB2	1.403
ENSFCAG00000014877	GPM6B	1.403
ENSFCAG00000041416	IRS2	1.403
ENSFCAG00000003482	RASSF4	1.402
ENSFCAG00000001665	ARHGEF15	1.401
ENSFCAG00000014077	HSP90B1	1.401
ENSFCAG00000002126	TRAF5	1.401
ENSFCAG00000006246	LBR	1.401
ENSFCAG00000026611	STC1	1.4
ENSFCAG00000028082	PRCP	1.4
ENSFCAG00000011231		1.4
ENSFCAG00000027734	EHD1	1.4
ENSFCAG00000011788	GLMP	1.399
ENSFCAG00000009386	C19orf66	1.398
ENSFCAG00000003608	TFPT	1.397
ENSFCAG00000036017	EPOP	1.396
ENSFCAG00000015180	DUSP10	1.394
ENSFCAG00000014507	SLC16A5	1.393
ENSFCAG00000042326	TMEM268	1.393
ENSFCAG00000024553	PCDH17	1.392
ENSFCAG00000004665		1.392
ENSFCAG00000028777	SH2B2	1.392
ENSFCAG00000002427	FST	1.391
ENSFCAG00000001314		1.388
ENSFCAG00000003651	ADCY3	1.387
ENSFCAG00000000883	MFSD12	1.387
ENSFCAG00000042797	INHBB	1.387
ENSFCAG00000025756	HIC1	1.386
ENSFCAG00000004733	CASP10	1.385
ENSFCAG00000031527	PPP1R3D	1.384
ENSFCAG00000001353	SLC16A13	1.383
ENSFCAG00000037659	BMP2	1.383
ENSFCAG00000000075	ENPEP	1.383
ENSFCAG00000029738	BTG3	1.383
ENSFCAG00000001082	ETV7	1.383
ENSFCAG00000003567	TSPYL5	1.382
ENSFCAG00000026295	AP5B1	1.382
ENSFCAG00000015444	CACNA1E	1.381
ENSFCAG00000000476	DNASE2	1.378
ENSFCAG00000044914	SEC11C	1.377
ENSFCAG00000015503	DENND3	1.373
ENSFCAG00000006344	CD276	1.371
ENSFCAG00000002830	TEK	1.371
ENSFCAG00000018562	TREX1	1.371
ENSFCAG00000031098	HPSE	1.37
ENSFCAG00000042360		1.369
ENSFCAG00000031279	RHOB	1.368
ENSFCAG00000031926	SEC14L1	1.368
ENSFCAG00000023547	MDK	1.367
ENSFCAG00000031855	ZNF516	1.367
ENSFCAG00000024755	OSTM1	1.367
ENSFCAG00000013188	TLL1	1.365
ENSFCAG00000041742	FLYWCH2	1.364
ENSFCAG00000019376		1.363
ENSFCAG00000037283	ANKRD22	1.362
ENSFCAG00000025282	MAN1A1	1.36
ENSFCAG00000000320	OAS3	1.36
ENSFCAG00000037652	FAM167A	1.359
ENSFCAG00000006687		1.358
ENSFCAG00000011255	DNPEP	1.358
ENSFCAG00000009401	PCDH12	1.357
ENSFCAG00000013535	SLC38A1	1.356
ENSFCAG00000018978		1.355
ENSFCAG00000009528	FHL2	1.353
ENSFCAG00000027311	PHF21A	1.353
ENSFCAG00000008202	SIK3	1.351
ENSFCAG00000010755	PRDM1	1.349
ENSFCAG00000000405	MRVI1	1.348
ENSFCAG00000021944	APCDD1	1.348
ENSFCAG00000005602	NFATC4	1.345
ENSFCAG00000009278	RIPOR1	1.345
ENSFCAG00000015580	PDGFB	1.344
ENSFCAG00000004772	BMP4	1.343
ENSFCAG00000013210	IFI44L	1.343
ENSFCAG00000006908	ARAP3	1.342
ENSFCAG00000007521	ARRDC2	1.341
ENSFCAG00000013590	ZNRD1	1.339
ENSFCAG00000004737	CBL	1.338
ENSFCAG00000010597	ARSA	1.336
ENSFCAG00000008920		1.336
ENSFCAG00000004774	TANK	1.335
ENSFCAG00000015132	LAMB3	1.334
ENSFCAG00000025910	SKAP2	1.333
ENSFCAG00000025648	KCNJ15	1.333
ENSFCAG00000025408	CASP3	1.332
ENSFCAG00000026742	ST6GAL2	1.33
ENSFCAG00000015697	SFXN3	1.328
ENSFCAG00000034257	MBP	1.326
ENSFCAG00000028376	IL34	1.325
ENSFCAG00000025050	FZD2	1.322
ENSFCAG00000000930	PARP14	1.322
ENSFCAG00000012324	QSOX2	1.321
ENSFCAG00000009145	RRP9	1.321
ENSFCAG00000003723	IL27RA	1.318
ENSFCAG00000007853	ADAM17	1.317
ENSFCAG00000046532	CD7	1.316
ENSFCAG00000014446	MYO7A	1.316
ENSFCAG00000014269	CDADC1	1.315
ENSFCAG00000018889	ZSWIM6	1.315
ENSFCAG00000012093	SYNE3	1.313
ENSFCAG00000010107	ADAP1	1.313
ENSFCAG00000045244	LAX1	1.312
ENSFCAG00000009540	SLC12A7	1.31
ENSFCAG00000009569	SMOC1	1.308
ENSFCAG00000014257	RNASEH2B	1.308
ENSFCAG00000012250	ADPGK	1.307
ENSFCAG00000023951	IFIH1	1.304
ENSFCAG00000015536	ADGRA2	1.303
ENSFCAG00000009252	HPCAL1	1.303
ENSFCAG00000002706	ARSG	1.301
ENSFCAG00000011307	ANKRD28	1.299
ENSFCAG00000026983	CSNK1G3	1.299
ENSFCAG00000028447	ZNF281	1.297
ENSFCAG00000031923	NLGN2	1.296
ENSFCAG00000006835	TLR5	1.296
ENSFCAG00000028968	OLFML1	1.294
ENSFCAG00000016553	MIR27B	1.294
ENSFCAG00000027577		1.293
ENSFCAG00000010885	MRGPRF	1.293
ENSFCAG00000027248	RANGRF	1.292
ENSFCAG00000029092	ITPRIPL2	1.291
ENSFCAG00000012628	IRAK3	1.29
ENSFCAG00000022803	JUNB	1.289
ENSFCAG00000008098	EIF5A2	1.288
ENSFCAG00000000399	ENTPD2	1.285
ENSFCAG00000028515	RARA	1.285
ENSFCAG00000006422	GRM2	1.285
ENSFCAG00000027796	LACTB	1.285
ENSFCAG00000025335	MED30	1.285
ENSFCAG00000009267		1.284
ENSFCAG00000011776	LMNA	1.282
ENSFCAG00000023941	CCDC88A	1.281
ENSFCAG00000013674	CYB561A3	1.281
ENSFCAG00000008945	TGFB1I1	1.28
ENSFCAG00000041654	PKIG	1.28
ENSFCAG00000031843	LIMD1	1.279
ENSFCAG00000026631	ZC3HAV1	1.278
ENSFCAG00000010770	CSF1	1.277
ENSFCAG00000005078	PLBD2	1.276
ENSFCAG00000022744	GPX4	1.273
ENSFCAG00000012747	TLN1	1.27
ENSFCAG00000011000	FAM20A	1.269
ENSFCAG00000002507	CHFR	1.269
ENSFCAG00000007557	NFKB1	1.269
ENSFCAG00000004437	FRMD4A	1.268
ENSFCAG00000009387	ANGPTL6	1.268
ENSFCAG00000040222	FICD	1.267
ENSFCAG00000013149	TMEM106A	1.265
ENSFCAG00000023314	ASF1B	1.265
ENSFCAG00000026388	PARP12	1.265
ENSFCAG00000018754	STEAP2	1.264
ENSFCAG00000019198	LTB4R	1.263
ENSFCAG00000031064	SKIL	1.263
ENSFCAG00000039368	LOX	1.261
ENSFCAG00000002300	ADAMTS5	1.26
ENSFCAG00000026782	NTM	1.26
ENSFCAG00000007630	MICALL2	1.26
ENSFCAG00000028444	GLB1	1.258
ENSFCAG00000002313	EDEM2	1.258
ENSFCAG00000044770	FAM171B	1.255
ENSFCAG00000011761	FXYD6	1.255
ENSFCAG00000026338	ZHX2	1.255
ENSFCAG00000029024	VWA1	1.252
ENSFCAG00000006788	ACTB	1.252
ENSFCAG00000012418	CSPG4	1.251
ENSFCAG00000008993	TBX2	1.251
ENSFCAG00000015716	STAB1	1.25
ENSFCAG00000006799		1.25
ENSFCAG00000046348	SH3TC1	1.249
ENSFCAG00000009980	BCAS4	1.248
ENSFCAG00000028255	PHLDB2	1.248
ENSFCAG00000015339	NTAN1	1.247
ENSFCAG00000009321	CPA2	1.245
ENSFCAG00000004387	CDH13	1.244
ENSFCAG00000040585		1.243
ENSFCAG00000009305	RIN1	1.242
ENSFCAG00000015664	TINAGL1	1.241
ENSFCAG00000000648	CREB3L2	1.241
ENSFCAG00000027412	SEPT11	1.238
ENSFCAG00000046627	STC2	1.237
ENSFCAG00000029815	IFFO1	1.236
ENSFCAG00000028779	TEDC1	1.236
ENSFCAG00000001427		1.236
ENSFCAG00000026846	BARX1	1.235
ENSFCAG00000046514		1.235
ENSFCAG00000003965	PDE9A	1.233
ENSFCAG00000039679	DCUN1D3	1.233
ENSFCAG00000004667	PTPRJ	1.232
ENSFCAG00000043703	SSR2	1.232
ENSFCAG00000015679	ABCA6	1.231
ENSFCAG00000024912	FLRT2	1.23
ENSFCAG00000034245	RF02168	1.23
ENSFCAG00000006812	SLC8A1	1.229
ENSFCAG00000015356	PACSIN1	1.227
ENSFCAG00000009027	SEL1L	1.227
ENSFCAG00000001819	LRRK2	1.224
ENSFCAG00000018843	CACNA1H	1.222
ENSFCAG00000014520	SLC25A19	1.221
ENSFCAG00000010894	PLSCR3	1.22
ENSFCAG00000015344		1.22
ENSFCAG00000006091	FURIN	1.22
ENSFCAG00000007153	TTC31	1.22
ENSFCAG00000033534	MAP1A	1.218
ENSFCAG00000008620	PDIA4	1.216
ENSFCAG00000014420	PTK2B	1.216
ENSFCAG00000000207	FLVCR1	1.216
ENSFCAG00000009934	MYOF	1.215
ENSFCAG00000004467	NUMBL	1.214
ENSFCAG00000005103	RPS6KA2	1.214
ENSFCAG00000044690	CNN2	1.213
ENSFCAG00000008357	STARD3NL	1.213
ENSFCAG00000022561		1.213
ENSFCAG00000010650	CLCN7	1.212
ENSFCAG00000008697	ANGPTL2	1.211
ENSFCAG00000026725	RGS10	1.211
ENSFCAG00000027346	LPCAT2	1.211
ENSFCAG00000018083	GRIN3B	1.21
ENSFCAG00000008424	TCF7	1.21
ENSFCAG00000026629	TMEM189	1.209
ENSFCAG00000031025	UGCG	1.208
ENSFCAG00000043362	BAG2	1.208
ENSFCAG00000003879	THBS4	1.207
ENSFCAG00000022445		1.207
ENSFCAG00000013217	SORL1	1.207
ENSFCAG00000035160	FNBP1	1.207
ENSFCAG00000002514	KLF7	1.206
ENSFCAG00000027273	C20orf27	1.206
ENSFCAG00000042993	GATA3	1.205
ENSFCAG00000005773	RNF157	1.205
ENSFCAG00000011590	FBLIM1	1.203
ENSFCAG00000010311	PRKD2	1.203
ENSFCAG00000016255	TAGLN2	1.201
ENSFCAG00000046712	RFLNB	1.2
ENSFCAG00000042438	IFI27L2	1.199
ENSFCAG00000000709	RNF144A	1.198
ENSFCAG00000025440	SCLY	1.197
ENSFCAG00000006391	APLP1	1.196
ENSFCAG00000013666		1.195
ENSFCAG00000030375	FLT3LG	1.194
ENSFCAG00000009578	RRAS2	1.193
ENSFCAG00000003122	VGLL3	1.192
ENSFCAG00000012856	DPEP2	1.191
ENSFCAG00000008001	MOB3C	1.191
ENSFCAG00000026527	PPP1R9B	1.191
ENSFCAG00000013464	PLEKHH2	1.19
ENSFCAG00000014530	ECE1	1.189
ENSFCAG00000043346		1.188
ENSFCAG00000033754	ARSB	1.188
ENSFCAG00000004040	SSR4	1.186
ENSFCAG00000001234	SGPL1	1.185
ENSFCAG00000003384	ERO1B	1.182
ENSFCAG00000005305	ABL2	1.182
ENSFCAG00000005761	TRIM47	1.179
ENSFCAG00000005633	PPP6R1	1.179
ENSFCAG00000046690	CCND2	1.179
ENSFCAG00000035558	RARRES2	1.176
ENSFCAG00000001124	MYH9	1.176
ENSFCAG00000006946	CARS	1.176
ENSFCAG00000031104	MOGS	1.176
ENSFCAG00000014861	ESYT1	1.175
ENSFCAG00000035015	TLR9	1.175
ENSFCAG00000006941	CD81	1.173
ENSFCAG00000041521	ABCA5	1.172
ENSFCAG00000014686	SPIRE1	1.172
ENSFCAG00000046707	KLF16	1.172
ENSFCAG00000000381	SLCO4A1	1.171
ENSFCAG00000025460		1.169
ENSFCAG00000030777	PRKAR2B	1.167
ENSFCAG00000045326	RHOC	1.166
ENSFCAG00000046091	SOX18	1.165
ENSFCAG00000007031	SERTAD1	1.164
ENSFCAG00000015377	EML4	1.164
ENSFCAG00000025976	RAP1B	1.161
ENSFCAG00000002130	RBMS3	1.16
ENSFCAG00000001539	GRK6	1.159
ENSFCAG00000004047	HIP1	1.156
ENSFCAG00000027442	GDF11	1.155
ENSFCAG00000039638	PLGRKT	1.155
ENSFCAG00000000443	NAV1	1.154
ENSFCAG00000029385	TSPAN2	1.154
ENSFCAG00000009775	RFXANK	1.154
ENSFCAG00000007954	ADRB2	1.151
ENSFCAG00000001341	ADAR	1.15
ENSFCAG00000009909	ETV4	1.149
ENSFCAG00000025601	PDLIM7	1.149
ENSFCAG00000038657	MANF	1.149
ENSFCAG00000044682	LRRN4CL	1.148
ENSFCAG00000009404	GNPDA1	1.147
ENSFCAG00000046597	GAS2L1	1.147
ENSFCAG00000004028	PRDX4	1.146
ENSFCAG00000030232		1.145
ENSFCAG00000002203	PTPRU	1.143
ENSFCAG00000026967	FAM19A5	1.142
ENSFCAG00000002761	SSH2	1.142
ENSFCAG00000003944	PTPN1	1.142
ENSFCAG00000045223	TRIM52	1.141
ENSFCAG00000004929	TSPAN15	1.141
ENSFCAG00000002756	ABHD15	1.14
ENSFCAG00000045832	ID3	1.139
ENSFCAG00000031987		1.139
ENSFCAG00000033010	GCA	1.136
ENSFCAG00000001287	TM4SF18	1.135
ENSFCAG00000031462	ATP10A	1.134
ENSFCAG00000035007	TRDMT1	1.134
ENSFCAG00000005895	DEF6	1.133
ENSFCAG00000010025	TBC1D14	1.133
ENSFCAG00000010511	TBC1D2B	1.132
ENSFCAG00000008236	SLC46A3	1.131
ENSFCAG00000002931	CPNE2	1.131
ENSFCAG00000022076	NIN	1.13
ENSFCAG00000039550	CHPF	1.13
ENSFCAG00000000639	RELN	1.129
ENSFCAG00000032094	LPGAT1	1.128
ENSFCAG00000026709		1.127
ENSFCAG00000018232	ARL8A	1.126
ENSFCAG00000006215	PIEZO2	1.125
ENSFCAG00000003009	IRS1	1.125
ENSFCAG00000008383	SERPINB10	1.124
ENSFCAG00000007042	PHF12	1.123
ENSFCAG00000006146	MEIS3	1.122
ENSFCAG00000010309	XPO6	1.119
ENSFCAG00000011003	NDNF	1.117
ENSFCAG00000022446	ARHGAP21	1.116
ENSFCAG00000046735	PSMG4	1.114
ENSFCAG00000028822	SELENOS	1.114
ENSFCAG00000015365	SARDH	1.114
ENSFCAG00000011109	BID	1.113
ENSFCAG00000012214	IL10RB	1.113
ENSFCAG00000043363	MXRA8	1.112
ENSFCAG00000012240	ATG2A	1.112
ENSFCAG00000008256		1.112
ENSFCAG00000006322	GPR153	1.111
ENSFCAG00000037990	SAMD4A	1.111
ENSFCAG00000025180	SRF	1.11
ENSFCAG00000010003	TRAF3	1.11
ENSFCAG00000036087	LMO2	1.108
ENSFCAG00000001583	TTC7B	1.108
ENSFCAG00000030336	IFNGR1	1.107
ENSFCAG00000042280	UBALD2	1.107
ENSFCAG00000013040	MMRN1	1.106
ENSFCAG00000023460	ELF4	1.106
ENSFCAG00000007421	IFIT5	1.104
ENSFCAG00000031609	LHX8	1.103
ENSFCAG00000044979	IFFO2	1.103
ENSFCAG00000001727	DNAJC18	1.103
ENSFCAG00000013881	C1orf216	1.102
ENSFCAG00000032157	HDGFL3	1.102
ENSFCAG00000008506	CYLD	1.102
ENSFCAG00000031486	JAM2	1.1
ENSFCAG00000031468	ZCCHC14	1.1
ENSFCAG00000001737	SLC12A6	1.099
ENSFCAG00000009423	MAN2A1	1.099
ENSFCAG00000006536	CERK	1.096
ENSFCAG00000019338	ITGB1	1.096
ENSFCAG00000013052	PSAP	1.095
ENSFCAG00000000318	OAS1	1.094
ENSFCAG00000023903	HIC2	1.094
ENSFCAG00000001979	CD101	1.094
ENSFCAG00000009932	EXOC6	1.093
ENSFCAG00000007139	PIP5K1C	1.093
ENSFCAG00000011192	WWC3	1.092
ENSFCAG00000013124	ALOX5	1.091
ENSFCAG00000014335	PQLC3	1.091
ENSFCAG00000025986	CRLF3	1.09
ENSFCAG00000009177	NR1H2	1.09
ENSFCAG00000011340	SLC43A3	1.089
ENSFCAG00000046232	RBM43	1.088
ENSFCAG00000026937	ID2	1.088
ENSFCAG00000026150	KCTD10	1.086
ENSFCAG00000015597	AMPD2	1.084
ENSFCAG00000005621	CACNA1D	1.083
ENSFCAG00000022557	FGF13	1.082
ENSFCAG00000024800		1.082
ENSFCAG00000001506	SLC1A4	1.082
ENSFCAG00000005338	DPYSL2	1.081
ENSFCAG00000029194	HVCN1	1.081
ENSFCAG00000043215	INPP1	1.081
ENSFCAG00000005640	UBE2S	1.08
ENSFCAG00000030701	KCNC3	1.08
ENSFCAG00000012917	C15orf39	1.079
ENSFCAG00000003721	RFX1	1.079
ENSFCAG00000001908	ASXL1	1.079
ENSFCAG00000011469	RHBDD1	1.078
ENSFCAG00000022980	LDLRAD4	1.077
ENSFCAG00000024285	CRELD2	1.077
ENSFCAG00000025024	PRRX1	1.076
ENSFCAG00000026811	SDCBP	1.076
ENSFCAG00000009163	DDR2	1.075
ENSFCAG00000010684	MST1R	1.073
ENSFCAG00000002561	RASA2	1.073
ENSFCAG00000007220	GPSM1	1.067
ENSFCAG00000011546	LOXL1	1.066
ENSFCAG00000007396	VSTM4	1.066
ENSFCAG00000014001	TMEM106C	1.065
ENSFCAG00000007991	SYTL3	1.065
ENSFCAG00000008774	PQLC2	1.065
ENSFCAG00000023550	PPT1	1.064
ENSFCAG00000004731	CFLAR	1.063
ENSFCAG00000012307	USF1	1.063
ENSFCAG00000023383	GNA13	1.063
ENSFCAG00000000389	TRAF2	1.062
ENSFCAG00000026958	KLF10	1.061
ENSFCAG00000005755	GALK1	1.061
ENSFCAG00000011079	EPB41L3	1.06
ENSFCAG00000029898	TGIF1	1.058
ENSFCAG00000039703	PXDC1	1.054
ENSFCAG00000013192	ARAP1	1.054
ENSFCAG00000032014	HSPA13	1.053
ENSFCAG00000032023	PHLDA1	1.052
ENSFCAG00000037273		1.052
ENSFCAG00000003613	KLHL29	1.051
ENSFCAG00000044337		1.05
ENSFCAG00000045309	PALM2	1.049
ENSFCAG00000005887	CD44	1.048
ENSFCAG00000002812	PLA2G6	1.048
ENSFCAG00000044766		1.047
ENSFCAG00000015392		1.047
ENSFCAG00000026876	GRINA	1.045
ENSFCAG00000039240	GSAP	1.045
ENSFCAG00000039800	LHFPL6	1.044
ENSFCAG00000044095	RNASEH2C	1.043
ENSFCAG00000023350	FYN	1.042
ENSFCAG00000000704	YARS	1.042
ENSFCAG00000010211	CYP7B1	1.04
ENSFCAG00000046626		1.038
ENSFCAG00000012234	MAP4K2	1.038
ENSFCAG00000037679	PMP22	1.036
ENSFCAG00000001948	LIPA	1.036
ENSFCAG00000009544	CLPTM1L	1.035
ENSFCAG00000004630	ELMO1	1.034
ENSFCAG00000037633	EFCAB8	1.033
ENSFCAG00000002318	ZNF511	1.032
ENSFCAG00000018405		1.031
ENSFCAG00000006844	MOSPD3	1.031
[truncated: 2,209 more rows]

## Sheet: Table S2 DE Genes PERvsHGIN
Table S2. Differentially expressed genes in PER compared to HGIN.
Gene ID	Gene	Log2FC
ENSFCAG00000013521	FEZF1	9.267
ENSFCAG00000015112	MPL	8.828
ENSFCAG00000014627	TUBB1	8.711
ENSFCAG00000022486		8.293
ENSFCAG00000028803	GP9	8.036
ENSFCAG00000007643		7.066
ENSFCAG00000008042		6.99
ENSFCAG00000003056	ITGA2B	6.785
ENSFCAG00000009165	IL6	6.726
ENSFCAG00000013827	IL20	6.411
ENSFCAG00000040176	DUSP26	6.148
ENSFCAG00000027020		6.099
ENSFCAG00000045736		5.914
ENSFCAG00000029640		5.905
ENSFCAG00000030571	FOSB	5.872
ENSFCAG00000023131		5.831
ENSFCAG00000030632		5.769
ENSFCAG00000038488		5.715
ENSFCAG00000037701	FOSL1	5.674
ENSFCAG00000035810	SELE	5.643
ENSFCAG00000042677		5.643
ENSFCAG00000009754	COMP	5.495
ENSFCAG00000000268	NR4A1	5.438
ENSFCAG00000042681		5.402
ENSFCAG00000040124	CSF3	5.28
ENSFCAG00000013840	C4BPA	5.088
ENSFCAG00000042531	RF00002	5.062
ENSFCAG00000046392		5.055
ENSFCAG00000045931		4.924
ENSFCAG00000029723		4.912
ENSFCAG00000045130	SAA1	4.905
ENSFCAG00000025370	FOS	4.886
ENSFCAG00000025666	NFE2	4.82
ENSFCAG00000033476		4.737
ENSFCAG00000012281	DNASE1	4.649
ENSFCAG00000029623		4.602
ENSFCAG00000005668	EGR3	4.551
ENSFCAG00000004808	TGM2	4.509
ENSFCAG00000037193	CLIC5	4.497
ENSFCAG00000011696	NR4A2	4.355
ENSFCAG00000008148	SELP	4.344
ENSFCAG00000041612	CXCL9	4.326
ENSFCAG00000027677	SOCS3	4.31
ENSFCAG00000002625	NRGN	4.206
ENSFCAG00000011741		4.112
ENSFCAG00000003880		4.063
ENSFCAG00000035139	RSAD2	4.045
ENSFCAG00000043407	JCHAIN	4.014
ENSFCAG00000043468	KLF2	3.99
ENSFCAG00000004074	STK32B	3.963
ENSFCAG00000010865	STRA6	3.956
ENSFCAG00000011488		3.942
ENSFCAG00000001273	HBEGF	3.94
ENSFCAG00000004507	MPIG6B	3.936
ENSFCAG00000045824	CTGF	3.929
ENSFCAG00000027533	PTGIR	3.91
ENSFCAG00000029636	ATF3	3.884
ENSFCAG00000006936	TSPAN32	3.88
ENSFCAG00000018619	ACKR1	3.873
ENSFCAG00000033446	RF00100	3.834
ENSFCAG00000005151	ISG20	3.821
ENSFCAG00000045193		3.776
ENSFCAG00000014826	CD8A	3.712
ENSFCAG00000030862	NR4A3	3.708
ENSFCAG00000039223		3.695
ENSFCAG00000013269	CSF3R	3.664
ENSFCAG00000046554		3.649
ENSFCAG00000043090	SFRP2	3.625
ENSFCAG00000028631		3.598
ENSFCAG00000038604		3.595
ENSFCAG00000005617	ACCSL	3.583
ENSFCAG00000015217	MARCH2	3.551
ENSFCAG00000038254	CHI3L1	3.533
ENSFCAG00000028455	PRF1	3.528
ENSFCAG00000045476	PHLDA2	3.528
ENSFCAG00000009641	OASL	3.506
ENSFCAG00000008271	ALDOC	3.488
ENSFCAG00000042806		3.485
ENSFCAG00000006861	VWF	3.482
ENSFCAG00000000404	LYVE1	3.462
ENSFCAG00000001014	GBP1	3.424
ENSFCAG00000043610	GBP5	3.416
ENSFCAG00000041772		3.412
ENSFCAG00000044087		3.385
ENSFCAG00000045851	SOX17	3.364
ENSFCAG00000042446	RAMP3	3.36
ENSFCAG00000043380	FOXC1	3.341
ENSFCAG00000040720		3.338
ENSFCAG00000032322	RGS18	3.331
ENSFCAG00000007308	CFD	3.304
ENSFCAG00000038600	TNFSF9	3.303
ENSFCAG00000009569	SMOC1	3.282
ENSFCAG00000000370	AREG	3.267
ENSFCAG00000038195	SFRP5	3.238
ENSFCAG00000006749	RASL11A	3.212
ENSFCAG00000046091	SOX18	3.204
ENSFCAG00000035043	RF00406	3.198
ENSFCAG00000001566	PRKCG	3.192
ENSFCAG00000003636	IDO1	3.184
ENSFCAG00000001278	CD14	3.161
ENSFCAG00000039283	GBP6	3.156
ENSFCAG00000037839	NNMT	3.152
ENSFCAG00000032451	RBPMS2	3.149
ENSFCAG00000031659	SERPINB2	3.127
ENSFCAG00000003138		3.123
ENSFCAG00000040648		3.101
ENSFCAG00000013796	TMEM176B	3.09
ENSFCAG00000046725	C5AR1	3.07
ENSFCAG00000019127	ADAMTSL2	3.052
ENSFCAG00000030466	CLCF1	3.048
ENSFCAG00000042149	CXCL10	3.043
ENSFCAG00000045825	RGS16	3.038
ENSFCAG00000010009	EXOC3L4	3.038
ENSFCAG00000033658	C4orf48	3.031
ENSFCAG00000040214		3.015
ENSFCAG00000013318	IRF1	3.01
ENSFCAG00000001947	CH25H	3.006
ENSFCAG00000042923	TNFRSF12A	3.004
ENSFCAG00000040821	CEBPD	2.998
ENSFCAG00000000877		2.995
ENSFCAG00000012007	LRRC32	2.995
ENSFCAG00000001900	FOXS1	2.989
ENSFCAG00000030026	NOCT	2.987
ENSFCAG00000002314	PROCR	2.98
ENSFCAG00000040191	HMOX1	2.977
ENSFCAG00000005700	RASD1	2.974
ENSFCAG00000025903	SLC14A1	2.971
ENSFCAG00000001625		2.968
ENSFCAG00000043416	AMN	2.957
ENSFCAG00000009336	REEP2	2.956
ENSFCAG00000025884		2.954
ENSFCAG00000001489	ENG	2.925
ENSFCAG00000024972	JUN	2.902
ENSFCAG00000005230	PLAUR	2.9
ENSFCAG00000043242	JUND	2.899
ENSFCAG00000045293	CAVIN2	2.888
ENSFCAG00000014969	CXCL6	2.877
ENSFCAG00000027023	APOD	2.873
ENSFCAG00000032023	PHLDA1	2.873
ENSFCAG00000009047	CD274	2.83
ENSFCAG00000002300	ADAMTS5	2.825
ENSFCAG00000027242		2.818
ENSFCAG00000031317	TNFSF13B	2.815
ENSFCAG00000004375	ERRFI1	2.79
ENSFCAG00000043254	BTG2	2.79
ENSFCAG00000015511	GEM	2.787
ENSFCAG00000046278		2.786
ENSFCAG00000004685	TRIB1	2.776
ENSFCAG00000029747	DUSP6	2.772
ENSFCAG00000009858	MFSD2A	2.761
ENSFCAG00000011895	TMEM140	2.753
ENSFCAG00000000405	MRVI1	2.748
ENSFCAG00000008511	PLVAP	2.744
ENSFCAG00000032199	EGR1	2.738
ENSFCAG00000024553	PCDH17	2.716
ENSFCAG00000045634	ZFP36	2.702
ENSFCAG00000010694	DUSP2	2.693
ENSFCAG00000045618	APLN	2.671
ENSFCAG00000000494	ADAMTS4	2.658
ENSFCAG00000009910	MEOX1	2.644
ENSFCAG00000015244	CDH5	2.632
ENSFCAG00000004948	GNAL	2.63
ENSFCAG00000038245	C2	2.623
ENSFCAG00000009909	ETV4	2.616
ENSFCAG00000045310	SOD3	2.609
ENSFCAG00000000084	RND1	2.605
ENSFCAG00000013323	ADAMTS1	2.594
ENSFCAG00000012585	SEMA6A	2.59
ENSFCAG00000006828	CCR1	2.577
ENSFCAG00000015664	TINAGL1	2.565
ENSFCAG00000003902	TKT	2.561
ENSFCAG00000037207	RF00004	2.553
ENSFCAG00000012233	COL15A1	2.552
ENSFCAG00000007381	SIGLEC1	2.55
ENSFCAG00000028189	WDR86	2.549
ENSFCAG00000022216	PEAR1	2.529
ENSFCAG00000018843	CACNA1H	2.528
ENSFCAG00000010269	TUBB4A	2.526
ENSFCAG00000014708	AVIL	2.525
ENSFCAG00000026320	APLNR	2.524
ENSFCAG00000001105	KCNN4	2.524
ENSFCAG00000012963	SAMHD1	2.524
ENSFCAG00000037141	TWIST2	2.523
ENSFCAG00000013191	NOS3	2.522
ENSFCAG00000024268	CD36	2.521
ENSFCAG00000011546	LOXL1	2.514
ENSFCAG00000025756	HIC1	2.513
ENSFCAG00000026766	RAB20	2.513
ENSFCAG00000030203		2.511
ENSFCAG00000012300	SMAD6	2.505
ENSFCAG00000001627	RAB37	2.505
ENSFCAG00000003693	CLEC14A	2.494
ENSFCAG00000013580	TAGLN	2.493
ENSFCAG00000008964	DOK2	2.488
ENSFCAG00000044337		2.484
ENSFCAG00000041071	CEBPB	2.479
ENSFCAG00000006629	SERPING1	2.477
ENSFCAG00000038261	MYL9	2.476
ENSFCAG00000025665	CSF2RB	2.474
ENSFCAG00000037697	DUSP1	2.473
ENSFCAG00000030557	FOXF1	2.468
ENSFCAG00000007507	FBLN2	2.468
ENSFCAG00000013118		2.468
ENSFCAG00000011449	THBS1	2.467
ENSFCAG00000041138		2.464
ENSFCAG00000046514		2.463
ENSFCAG00000026800	EVA1B	2.46
ENSFCAG00000008149	SELL	2.457
ENSFCAG00000022102		2.427
ENSFCAG00000021989	RGS2	2.424
ENSFCAG00000007954	ADRB2	2.424
ENSFCAG00000046401	GLIS3	2.423
ENSFCAG00000008190	TIMP1	2.422
ENSFCAG00000008383	SERPINB10	2.417
ENSFCAG00000045616		2.415
ENSFCAG00000027761	FHL1	2.413
ENSFCAG00000036087	LMO2	2.409
ENSFCAG00000028244	AQP9	2.405
ENSFCAG00000012539	C16orf54	2.404
ENSFCAG00000037658		2.402
ENSFCAG00000024950	ARID5A	2.4
ENSFCAG00000005460	CYGB	2.398
ENSFCAG00000009212		2.395
ENSFCAG00000036058	RF00017	2.392
ENSFCAG00000008070	XPNPEP2	2.389
ENSFCAG00000030328	KCNA3	2.388
ENSFCAG00000008441		2.385
ENSFCAG00000031757	ZYX	2.384
ENSFCAG00000013991	GPRC5A	2.384
ENSFCAG00000002429	CLSTN2	2.379
ENSFCAG00000015309	MMP11	2.378
ENSFCAG00000029803	ICAM3	2.374
ENSFCAG00000042247	DIPK2B	2.373
ENSFCAG00000008673		2.357
ENSFCAG00000003778	TNFRSF1B	2.35
ENSFCAG00000033553	ALDH1A2	2.348
ENSFCAG00000043443		2.347
ENSFCAG00000008135	TNFAIP3	2.333
ENSFCAG00000015379		2.332
ENSFCAG00000045896	APOLD1	2.326
ENSFCAG00000014119		2.324
ENSFCAG00000036777	CXCL12	2.324
ENSFCAG00000014088	ARG2	2.307
ENSFCAG00000038738	ESAM	2.306
ENSFCAG00000031965	CYR61	2.299
ENSFCAG00000042061	NID2	2.29
ENSFCAG00000045414	TAL1	2.27
ENSFCAG00000023366	FBLN1	2.261
ENSFCAG00000041654	PKIG	2.246
ENSFCAG00000022732	TNFRSF6B	2.245
ENSFCAG00000018842	LHX6	2.244
ENSFCAG00000030043	LRRC8C	2.238
ENSFCAG00000012328		2.232
ENSFCAG00000007362	RASIP1	2.228
ENSFCAG00000013966	MMP19	2.222
ENSFCAG00000009431	ICAM1	2.219
ENSFCAG00000015124	TMC8	2.215
ENSFCAG00000004024	TRAF4	2.211
ENSFCAG00000000629		2.21
ENSFCAG00000005952	RAP2B	2.206
ENSFCAG00000004357	DYSF	2.205
ENSFCAG00000008319	LGALS1	2.203
ENSFCAG00000004758	PRRX2	2.202
ENSFCAG00000002869	RELT	2.201
ENSFCAG00000007792	CD200	2.19
ENSFCAG00000001729	TMEM173	2.189
ENSFCAG00000000379		2.189
ENSFCAG00000025639		2.188
ENSFCAG00000000267	GRASP	2.187
ENSFCAG00000024086	NRG1	2.18
ENSFCAG00000028649	DUSP4	2.179
ENSFCAG00000031279	RHOB	2.179
ENSFCAG00000004759	PTGES	2.173
ENSFCAG00000026629	TMEM189	2.17
ENSFCAG00000011596	SMPDL3A	2.165
ENSFCAG00000034331	HLX	2.164
ENSFCAG00000041504	SLA	2.161
ENSFCAG00000032399	OAF	2.161
ENSFCAG00000010566	TBXAS1	2.161
ENSFCAG00000028958	MYADM	2.157
ENSFCAG00000046223		2.15
ENSFCAG00000013670	SLC15A3	2.141
ENSFCAG00000007466	SLC40A1	2.141
ENSFCAG00000008746	SHE	2.137
ENSFCAG00000001665	ARHGEF15	2.127
ENSFCAG00000028467	ST6GALNAC4	2.122
ENSFCAG00000039518	FCER1G	2.122
ENSFCAG00000004667	PTPRJ	2.117
ENSFCAG00000007092	STEAP3	2.117
ENSFCAG00000012285	SULF1	2.108
ENSFCAG00000043346		2.108
ENSFCAG00000044300	SCARF1	2.105
ENSFCAG00000022344		2.085
ENSFCAG00000025634	IGFBP7	2.082
ENSFCAG00000009203	RAMP2	2.08
ENSFCAG00000015432	DLC1	2.074
ENSFCAG00000000947	NFATC2	2.071
ENSFCAG00000019308	PDZK1IP1	2.064
ENSFCAG00000040814	C1QC	2.058
ENSFCAG00000031593		2.057
ENSFCAG00000040775	TLNRD1	2.057
ENSFCAG00000031027		2.047
ENSFCAG00000006753	ROBO4	2.044
ENSFCAG00000004340		2.039
ENSFCAG00000019268	ADAM8	2.038
ENSFCAG00000011000	FAM20A	2.037
ENSFCAG00000008160	FCGR2B	2.033
ENSFCAG00000037429	XK	2.027
ENSFCAG00000042596		2.025
ENSFCAG00000002930	NLRC5	2.012
ENSFCAG00000003177	SH2B3	2.009
ENSFCAG00000037370	NTN1	1.997
ENSFCAG00000006344	CD276	1.996
ENSFCAG00000001904	HCK	1.994
ENSFCAG00000030375	FLT3LG	1.989
ENSFCAG00000027202	EBF3	1.987
ENSFCAG00000009679	KDR	1.978
ENSFCAG00000032546	IGF2	1.973
ENSFCAG00000034643	TRIB3	1.972
ENSFCAG00000012383	MPEG1	1.969
ENSFCAG00000014616	TSHZ2	1.969
ENSFCAG00000029941		1.966
ENSFCAG00000012504	RFX2	1.963
ENSFCAG00000028152	KLF13	1.963
ENSFCAG00000007527		1.96
ENSFCAG00000033922	TUBB6	1.955
ENSFCAG00000009272		1.953
ENSFCAG00000012230	B2M	1.95
ENSFCAG00000046735	PSMG4	1.946
ENSFCAG00000038293	RGCC	1.942
ENSFCAG00000013483	NFIL3	1.937
ENSFCAG00000000225		1.935
ENSFCAG00000025238	CD93	1.932
ENSFCAG00000018602		1.93
ENSFCAG00000012158	ZNF423	1.93
ENSFCAG00000002830	TEK	1.929
ENSFCAG00000009420	GREM1	1.922
ENSFCAG00000024840	RRAS	1.921
ENSFCAG00000028381	IER3	1.919
ENSFCAG00000010906	MASP1	1.917
ENSFCAG00000035563	PLEKHO1	1.912
ENSFCAG00000018562	TREX1	1.912
ENSFCAG00000011605	EGFL7	1.908
ENSFCAG00000040417	PDZRN3	1.906
ENSFCAG00000026679		1.902
ENSFCAG00000042127	GCH1	1.901
ENSFCAG00000015111	TIE1	1.898
ENSFCAG00000031532		1.896
ENSFCAG00000023875	HHEX	1.896
ENSFCAG00000007237	FHL3	1.895
ENSFCAG00000004017		1.891
ENSFCAG00000026967	FAM19A5	1.886
ENSFCAG00000029868	SOCS2	1.88
ENSFCAG00000030067	SMIM3	1.874
ENSFCAG00000003196	ACSL5	1.87
ENSFCAG00000022803	JUNB	1.866
ENSFCAG00000000442	CSRP1	1.862
ENSFCAG00000006617	TYROBP	1.861
ENSFCAG00000027535	FADS3	1.858
ENSFCAG00000037659	BMP2	1.856
ENSFCAG00000025038	GPX1	1.855
ENSFCAG00000008084	FYB1	1.852
ENSFCAG00000019404	SEMA6B	1.849
ENSFCAG00000010770	CSF1	1.84
ENSFCAG00000011831	CASP7	1.834
ENSFCAG00000009986	RADIL	1.832
ENSFCAG00000027500	ODC1	1.829
ENSFCAG00000032249	SRGN	1.828
ENSFCAG00000011175		1.828
ENSFCAG00000024416	KANK3	1.821
ENSFCAG00000025513	AATK	1.811
ENSFCAG00000000265	ACVRL1	1.809
ENSFCAG00000001420	PDLIM1	1.809
ENSFCAG00000046346	FAM171A2	1.807
ENSFCAG00000027801	BCL3	1.802
ENSFCAG00000007485	ERG	1.793
ENSFCAG00000022981	CSRNP1	1.785
ENSFCAG00000016258		1.781
ENSFCAG00000032833	GNG11	1.78
ENSFCAG00000045022	ATP5F1E	1.78
ENSFCAG00000025692	PMEPA1	1.778
ENSFCAG00000035828	TRIB2	1.771
ENSFCAG00000029038	CXCL16	1.763
ENSFCAG00000031219	JCAD	1.761
ENSFCAG00000005600	ADCY4	1.752
ENSFCAG00000046228	VIM	1.75
ENSFCAG00000010851	RPL38	1.741
ENSFCAG00000000150	TEAD4	1.737
ENSFCAG00000007114		1.736
ENSFCAG00000008309	MCRIP2	1.729
ENSFCAG00000042816	FAM110B	1.725
ENSFCAG00000045015	SOX4	1.724
ENSFCAG00000000398	NPDC1	1.72
ENSFCAG00000013874	SGK1	1.719
ENSFCAG00000037679	PMP22	1.718
ENSFCAG00000009599	SLCO2A1	1.714
ENSFCAG00000000177		1.707
ENSFCAG00000009906	PTPRB	1.707
ENSFCAG00000027039	LEF1	1.707
ENSFCAG00000043291		1.705
ENSFCAG00000002965		1.704
ENSFCAG00000006788	ACTB	1.703
ENSFCAG00000013010	PRKG1	1.703
ENSFCAG00000011117	CYYR1	1.701
ENSFCAG00000004097	SLC35E4	1.698
ENSFCAG00000028670	ETV5	1.689
ENSFCAG00000009225	NHSL2	1.682
ENSFCAG00000003256	RASA3	1.677
ENSFCAG00000026006		1.675
ENSFCAG00000000095	PLXND1	1.675
ENSFCAG00000028676		1.672
ENSFCAG00000000977	MCAM	1.671
ENSFCAG00000032144	ACTG1	1.67
ENSFCAG00000002843		1.669
ENSFCAG00000042938	RAB43	1.662
ENSFCAG00000000832	ACTN1	1.659
ENSFCAG00000040594	TMEM30B	1.658
ENSFCAG00000007357	TNFRSF21	1.648
ENSFCAG00000011229	GLIS2	1.647
ENSFCAG00000041539	MYC	1.646
ENSFCAG00000001314		1.643
ENSFCAG00000026937	ID2	1.642
ENSFCAG00000012315	SDK1	1.632
ENSFCAG00000040591		1.631
ENSFCAG00000012040	SLC7A5	1.631
ENSFCAG00000022856	PARVB	1.628
ENSFCAG00000009151	DUSP7	1.628
ENSFCAG00000012496	EVA1C	1.628
ENSFCAG00000043449		1.627
ENSFCAG00000009738	ISYNA1	1.623
ENSFCAG00000007630	MICALL2	1.62
ENSFCAG00000025106	DYRK3	1.617
ENSFCAG00000013149	TMEM106A	1.616
ENSFCAG00000015390		1.615
ENSFCAG00000010107	ADAP1	1.61
ENSFCAG00000013314	TIPARP	1.61
ENSFCAG00000027730	PDE4D	1.608
ENSFCAG00000004331	MAMLD1	1.598
ENSFCAG00000025404	LGALS3BP	1.598
ENSFCAG00000007960	MMRN2	1.594
ENSFCAG00000010002	WARS	1.577
ENSFCAG00000028003	CCNYL1	1.576
ENSFCAG00000023224		1.567
ENSFCAG00000015635	KIF3C	1.563
ENSFCAG00000012806	SH3BGRL3	1.547
ENSFCAG00000046551		1.546
ENSFCAG00000023239	ZNF593	1.544
ENSFCAG00000010423	S100A10	1.543
ENSFCAG00000044507	CLIC4	1.535
ENSFCAG00000026593	IFNGR2	1.524
ENSFCAG00000006761	RUNX1	1.516
ENSFCAG00000003924	PEA15	1.509
ENSFCAG00000023508	RND3	1.506
ENSFCAG00000041975	SHANK3	1.505
ENSFCAG00000023668	KDM6B	1.502
ENSFCAG00000025180	SRF	1.5
ENSFCAG00000031770	LRRC59	1.497
ENSFCAG00000032978		1.494
ENSFCAG00000042599	MMP24OS	1.488
ENSFCAG00000002050	BCR	1.484
ENSFCAG00000013486		1.482
ENSFCAG00000026958	KLF10	1.482
ENSFCAG00000031222	CMTM3	1.472
ENSFCAG00000030013	TMEM141	1.471
ENSFCAG00000008991	STARD8	1.47
ENSFCAG00000043990	MIDN	1.467
ENSFCAG00000042286	TICAM1	1.465
ENSFCAG00000007875		1.462
ENSFCAG00000000883	MFSD12	1.46
ENSFCAG00000004305	TP53I3	1.454
ENSFCAG00000029378	FAM222B	1.453
ENSFCAG00000003841	SCAMP5	1.446
ENSFCAG00000042895		1.43
ENSFCAG00000008878	GRAMD1A	1.43
ENSFCAG00000037882	TUBA1C	1.425
ENSFCAG00000024246	TMEM150A	1.424
ENSFCAG00000022744	GPX4	1.419
ENSFCAG00000044690	CNN2	1.414
ENSFCAG00000042438	IFI27L2	1.406
ENSFCAG00000006671	NFKBIA	1.403
ENSFCAG00000012994	LRRC8D	1.392
ENSFCAG00000027493		1.39
ENSFCAG00000042831	KRTCAP2	1.39
ENSFCAG00000000476	DNASE2	1.385
ENSFCAG00000002122	ARHGAP6	1.382
ENSFCAG00000000798	DDOST	1.38
ENSFCAG00000025840	TSC22D1	1.379
ENSFCAG00000014662	COX8A	1.372
ENSFCAG00000015098	HEG1	1.364
ENSFCAG00000023681	TSPAN9	1.341
ENSFCAG00000046339	TOR2A	1.339
ENSFCAG00000000807	SERPINB9	1.338
ENSFCAG00000035029		1.337
ENSFCAG00000043182		1.329
ENSFCAG00000013513	MAPKAPK2	1.322
ENSFCAG00000040131	LAPTM4B	1.321
ENSFCAG00000018598	ETS1	1.32
ENSFCAG00000003645	TXNRD1	1.318
ENSFCAG00000013022	ARRB2	1.313
ENSFCAG00000011519	FOXP4	1.307
ENSFCAG00000001755		1.306
ENSFCAG00000040309	PGAM1	1.303
ENSFCAG00000025601	PDLIM7	1.3
ENSFCAG00000043834	SURF4	1.297
ENSFCAG00000000756	RPS6KL1	1.283
ENSFCAG00000006696	CDC42EP1	1.279
ENSFCAG00000044498	H1FX	1.276
ENSFCAG00000018405		1.267
ENSFCAG00000044912	RAB31	1.261
ENSFCAG00000029054	SPATA2	1.258
ENSFCAG00000035568	FKBP11	1.239
ENSFCAG00000002339	TLE4	1.238
ENSFCAG00000012023	STAT2	1.233
ENSFCAG00000001491	ST6GALNAC6	1.231
ENSFCAG00000004936	PPP1R15B	1.229
ENSFCAG00000011458	RASL12	1.222
ENSFCAG00000001132	HSPA8	1.221
ENSFCAG00000031257	CDS2	1.218
ENSFCAG00000043703	SSR2	1.218
ENSFCAG00000030294	ARHGEF2	1.217
ENSFCAG00000005138	CCNL1	1.217
ENSFCAG00000011590	FBLIM1	1.21
ENSFCAG00000042423	DUSP3	1.208
ENSFCAG00000014149	CAPNS1	1.206
ENSFCAG00000008592	LTBR	1.206
ENSFCAG00000036921	SDHB	1.202
ENSFCAG00000003427	HIF1A	1.201
ENSFCAG00000010747	ELK3	1.199
ENSFCAG00000028639	RRP12	1.195
ENSFCAG00000040548	TUBG1	1.189
ENSFCAG00000026876	GRINA	1.187
ENSFCAG00000011407	SFXN5	1.186
ENSFCAG00000032638	BAK1	1.178
ENSFCAG00000024592	NQO2	1.178
ENSFCAG00000043515	IRF2BPL	1.174
ENSFCAG00000037586	CYB5R3	1.168
ENSFCAG00000000137	MRPS2	1.164
ENSFCAG00000006559	ISG20L2	1.163
ENSFCAG00000011393	FLNA	1.159
ENSFCAG00000009252	HPCAL1	1.157
ENSFCAG00000015214		1.154
ENSFCAG00000001164	C2CD2L	1.154
ENSFCAG00000010458	CHST15	1.129
ENSFCAG00000006908	ARAP3	1.122
ENSFCAG00000041829	ZFPM1	1.108
ENSFCAG00000000600	MDH2	1.108
ENSFCAG00000014520	SLC25A19	1.107
ENSFCAG00000005436	TGFB1	1.103
ENSFCAG00000040709	RABIF	1.093
ENSFCAG00000007156	AUP1	1.087
ENSFCAG00000007110	SPACA9	1.086
ENSFCAG00000003574	PHC2	1.08
ENSFCAG00000014840	MAP2K3	1.077
ENSFCAG00000016255	TAGLN2	1.068
ENSFCAG00000012260	GRB10	1.068
ENSFCAG00000039390	RFK	1.068
ENSFCAG00000040186	TNFSF12	1.063
ENSFCAG00000002514	KLF7	1.062
ENSFCAG00000002738	SLC25A38	1.057
ENSFCAG00000039437	WWTR1	1.053
ENSFCAG00000011936		1.053
ENSFCAG00000029507	SNRK	1.052
ENSFCAG00000005880	CRAT	1.047
ENSFCAG00000039147	AES	1.036
ENSFCAG00000044077		1.034
ENSFCAG00000038592	EIF1	1.033
ENSFCAG00000011018	YRDC	1.023
ENSFCAG00000014297	UBQLN2	1.019
ENSFCAG00000007274	GSTK1	1.015
ENSFCAG00000015780	SGTA	1.012
ENSFCAG00000009278	RIPOR1	1.009
ENSFCAG00000003433	ATP6V0D1	1.002
ENSFCAG00000007420	ACAD8	-1.001
ENSFCAG00000043917	RNF169	-1.008
ENSFCAG00000000050	TARDBP	-1.01
ENSFCAG00000009742	GTPBP2	-1.012
ENSFCAG00000022212	ZNF512	-1.013
ENSFCAG00000010585	CWF19L1	-1.017
ENSFCAG00000015197	CDK5RAP1	-1.022
ENSFCAG00000011434	ZNF862	-1.025
ENSFCAG00000006533	TRMU	-1.028
ENSFCAG00000013180		-1.032
ENSFCAG00000031927	TRUB1	-1.034
ENSFCAG00000016277	DDX11	-1.037
ENSFCAG00000032491	TEF	-1.046
ENSFCAG00000002508	ZNF605	-1.056
ENSFCAG00000012712	CALCOCO1	-1.057
ENSFCAG00000004308	ITSN2	-1.069
ENSFCAG00000006619	ALKBH6	-1.069
ENSFCAG00000028247	TVP23B	-1.069
ENSFCAG00000014809		-1.071
ENSFCAG00000041039		-1.075
ENSFCAG00000005334	CEP63	-1.083
ENSFCAG00000025511	PCMTD2	-1.083
ENSFCAG00000002438	ZRANB1	-1.085
ENSFCAG00000007657	RAD51B	-1.086
ENSFCAG00000037388		-1.092
ENSFCAG00000033977	NEU3	-1.094
ENSFCAG00000027206	FNIP2	-1.094
ENSFCAG00000003844	TTC5	-1.098
ENSFCAG00000013540	ARHGEF28	-1.1
ENSFCAG00000014207	GPATCH2L	-1.101
ENSFCAG00000006218	AGO4	-1.102
ENSFCAG00000006743	MBTD1	-1.105
ENSFCAG00000022161	CEP112	-1.105
ENSFCAG00000026791	YTHDC1	-1.105
ENSFCAG00000032336	OARD1	-1.106
ENSFCAG00000005868	ZNF740	-1.107
ENSFCAG00000018749	MLLT10	-1.112
ENSFCAG00000025166	ZNF330	-1.112
ENSFCAG00000001734	HECTD1	-1.114
ENSFCAG00000012751	GBA2	-1.118
ENSFCAG00000005785	UPF2	-1.12
ENSFCAG00000031791	NUP43	-1.125
ENSFCAG00000015542	PHYKPL	-1.129
ENSFCAG00000005764	FBF1	-1.132
ENSFCAG00000009240	AP4B1	-1.135
ENSFCAG00000022001	HACE1	-1.136
ENSFCAG00000011158	HPS5	-1.14
ENSFCAG00000010753	CAMKMT	-1.14
ENSFCAG00000010723	FAM111A	-1.143
ENSFCAG00000003011	TMEM131L	-1.146
ENSFCAG00000013131	EZH1	-1.146
ENSFCAG00000025564		-1.146
ENSFCAG00000011014	COQ5	-1.159
ENSFCAG00000000698	ZNF292	-1.164
ENSFCAG00000035239	TRMT10B	-1.165
ENSFCAG00000014915	CEP89	-1.166
ENSFCAG00000037744		-1.175
ENSFCAG00000043725	ACAA2	-1.185
ENSFCAG00000028330	OTUD3	-1.188
ENSFCAG00000006056		-1.196
ENSFCAG00000012099	DGUOK	-1.203
ENSFCAG00000009549	CCDC191	-1.211
ENSFCAG00000007068	METTL14	-1.212
ENSFCAG00000005315	RNF121	-1.216
ENSFCAG00000041966		-1.222
ENSFCAG00000004427		-1.228
ENSFCAG00000043235	MB21D2	-1.231
ENSFCAG00000041790		-1.238
ENSFCAG00000007462	JRKL	-1.244
ENSFCAG00000037118	DUSP22	-1.246
ENSFCAG00000030824	CCDC77	-1.248
ENSFCAG00000000874	TBC1D9	-1.257
ENSFCAG00000027307	FBXL3	-1.261
ENSFCAG00000003513	CEP95	-1.265
ENSFCAG00000029645	ATG14	-1.267
ENSFCAG00000003621	ZKSCAN8	-1.269
ENSFCAG00000004867		-1.273
ENSFCAG00000030280	CBR4	-1.273
ENSFCAG00000038081	PRKN	-1.276
ENSFCAG00000036069		-1.279
ENSFCAG00000024511	TRIM23	-1.283
ENSFCAG00000008671	BBS2	-1.292
ENSFCAG00000001202	RUFY1	-1.297
ENSFCAG00000012769	NAE1	-1.309
ENSFCAG00000027572		-1.316
ENSFCAG00000033032	RPP14	-1.316
ENSFCAG00000006685	PMM1	-1.32
ENSFCAG00000002712	ZSCAN29	-1.323
ENSFCAG00000009056	PPWD1	-1.329
ENSFCAG00000018116	FAM126B	-1.343
ENSFCAG00000039404	CTSV	-1.346
ENSFCAG00000009874	CMAS	-1.356
ENSFCAG00000010324		-1.357
ENSFCAG00000025092	C15orf41	-1.361
ENSFCAG00000042152	ZNF234	-1.361
ENSFCAG00000003315	NUDT9	-1.368
ENSFCAG00000007984	NARS2	-1.372
ENSFCAG00000004923		-1.376
ENSFCAG00000030660	RTN4IP1	-1.381
ENSFCAG00000009292	SETD4	-1.385
ENSFCAG00000035418	ISPD	-1.385
ENSFCAG00000005842	URM1	-1.393
ENSFCAG00000007003	XKRX	-1.396
ENSFCAG00000009143	FMN1	-1.396
ENSFCAG00000029587	CDC7	-1.396
ENSFCAG00000029931	ZFP62	-1.4
ENSFCAG00000006524	ABHD6	-1.432
ENSFCAG00000025464	MFSD1	-1.437
ENSFCAG00000003490	ZNF22	-1.448
ENSFCAG00000001820	ARHGAP10	-1.454
ENSFCAG00000003328	NXPE3	-1.465
ENSFCAG00000001793	NAV2	-1.475
ENSFCAG00000011246	ANKZF1	-1.477
ENSFCAG00000029648	CCDC9B	-1.483
ENSFCAG00000008518	LPIN1	-1.488
ENSFCAG00000018823	EXOC1	-1.489
ENSFCAG00000010206	ARMT1	-1.497
ENSFCAG00000015745	TMEM86A	-1.509
ENSFCAG00000028227	MORN4	-1.512
ENSFCAG00000037431		-1.531
ENSFCAG00000023889	NPNT	-1.535
ENSFCAG00000022477	STXBP6	-1.538
ENSFCAG00000000203	BOC	-1.556
ENSFCAG00000015610	CRIPT	-1.57
ENSFCAG00000007921	TRPV1	-1.572
ENSFCAG00000014996	NR1D1	-1.576
ENSFCAG00000010686	ZNF514	-1.587
ENSFCAG00000001585	RPS6KA5	-1.588
ENSFCAG00000046684		-1.59
ENSFCAG00000023812	BPGM	-1.596
ENSFCAG00000024206	ARMCX1	-1.597
ENSFCAG00000041826		-1.605
ENSFCAG00000039929		-1.62
ENSFCAG00000027472	ANKRD37	-1.626
ENSFCAG00000045471	CWF19L2	-1.641
ENSFCAG00000045360		-1.664
ENSFCAG00000000963	CCSAP	-1.68
ENSFCAG00000025676	IQCE	-1.683
ENSFCAG00000033432	ZNF667	-1.697
ENSFCAG00000028110	ARHGEF26	-1.725
ENSFCAG00000003341	HIBCH	-1.803
ENSFCAG00000001723	SLC23A1	-1.828
ENSFCAG00000029717	BTN1A1	-1.83
ENSFCAG00000010791	MAP7D2	-1.844
ENSFCAG00000013642	RORA	-1.85
ENSFCAG00000041358	HIST1H2AD	-1.859
ENSFCAG00000001191	VAV3	-1.877
ENSFCAG00000028903		-1.947
ENSFCAG00000011316	SLC2A9	-1.948
ENSFCAG00000031002	FKBP5	-1.969
ENSFCAG00000028518	DNASE1L2	-2.016
ENSFCAG00000010945	EPB41L4B	-2.084
ENSFCAG00000028339	YOD1	-2.1
ENSFCAG00000040409		-2.127
ENSFCAG00000010343		-2.132
ENSFCAG00000012336	MYCBPAP	-2.135
ENSFCAG00000046689		-2.27
ENSFCAG00000006605	STRC	-2.271
ENSFCAG00000006569	KIAA1211	-2.285
ENSFCAG00000007182	LIPM	-2.307
ENSFCAG00000043551		-2.397
ENSFCAG00000036975	MARCH1	-2.397
ENSFCAG00000034419	C12orf75	-2.48
ENSFCAG00000007720	FREM2	-2.481
ENSFCAG00000002019	KRT10	-2.608
ENSFCAG00000013193	ATG9B	-2.671
ENSFCAG00000008355	TENM1	-2.7
ENSFCAG00000040714		-2.999
ENSFCAG00000026205	ZBTB16	-3.137
ENSFCAG00000000646	DSC1	-3.232
ENSFCAG00000008677	COL4A4	-3.375
ENSFCAG00000039853	RF00279	-3.574
ENSFCAG00000009326	CPA4	-3.585
ENSFCAG00000010400	IGSF10	-3.586
ENSFCAG00000006891	ATP12A	-3.738
ENSFCAG00000040577	RPTN	-5.36

## Sheet: Table S3 DE Genes FCGSvsPER
Table S3. Differentially expressed genes in FCGS compared to PER.
Gene ID	Gene	Log2FC
ENSFCAG00000045399	FGF23	9.587
ENSFCAG00000005637		9.389
ENSFCAG00000013829	IL24	8.875
ENSFCAG00000012402	SLC22A14	8.747
ENSFCAG00000010436	ACOD1	8.708
ENSFCAG00000009165	IL6	8.645
ENSFCAG00000015791	MMP1	8.27
ENSFCAG00000040770		8.182
ENSFCAG00000001011		8.136
ENSFCAG00000013269	CSF3R	8.111
ENSFCAG00000033951		7.976
ENSFCAG00000040124	CSF3	7.954
ENSFCAG00000015792	MMP3	7.77
ENSFCAG00000025239		7.721
ENSFCAG00000005638	IL11	7.588
ENSFCAG00000041612	CXCL9	7.537
ENSFCAG00000028691	PGLYRP1	7.525
ENSFCAG00000032697	PROK2	7.514
ENSFCAG00000039402		7.51
ENSFCAG00000014978	NLRP12	7.486
ENSFCAG00000038450		7.473
ENSFCAG00000003852	CSF2	7.317
ENSFCAG00000003636	IDO1	7.233
ENSFCAG00000027147	GFI1B	7.156
ENSFCAG00000046203		7.029
ENSFCAG00000005899	IL1B	7.015
ENSFCAG00000008903	FFAR2	6.94
ENSFCAG00000040210	PEAK3	6.92
ENSFCAG00000015790	MMP8	6.888
ENSFCAG00000024242		6.859
ENSFCAG00000025666	NFE2	6.841
ENSFCAG00000042149	CXCL10	6.834
ENSFCAG00000002377	SLC11A1	6.803
ENSFCAG00000033793		6.71
ENSFCAG00000013594	CCL8	6.674
ENSFCAG00000043610	GBP5	6.652
ENSFCAG00000019058	IL18RAP	6.644
ENSFCAG00000045193		6.61
ENSFCAG00000028244	AQP9	6.589
ENSFCAG00000041480		6.559
ENSFCAG00000029664		6.557
ENSFCAG00000014826	CD8A	6.553
ENSFCAG00000044929		6.545
ENSFCAG00000043894	EN1	6.517
ENSFCAG00000025197		6.482
ENSFCAG00000022006	CLEC12A	6.445
ENSFCAG00000038519	CLEC4E	6.41
ENSFCAG00000040720		6.384
ENSFCAG00000028455	PRF1	6.376
ENSFCAG00000027677	SOCS3	6.364
ENSFCAG00000046392		6.342
ENSFCAG00000045428		6.279
ENSFCAG00000029723		6.172
ENSFCAG00000010153	GPR84	6.166
ENSFCAG00000001430	OLR1	6.151
ENSFCAG00000008180	GZMA	6.085
ENSFCAG00000002776	TREM1	6.081
ENSFCAG00000029354		6.013
ENSFCAG00000031794		6.011
ENSFCAG00000009420	GREM1	6.01
ENSFCAG00000033476		6.007
ENSFCAG00000031974		6.001
ENSFCAG00000041115		5.969
ENSFCAG00000039223		5.964
ENSFCAG00000026788		5.945
ENSFCAG00000008552		5.936
ENSFCAG00000008400	TMPRSS6	5.908
ENSFCAG00000044087		5.894
ENSFCAG00000005795	SERPINE1	5.889
ENSFCAG00000039283	GBP6	5.823
ENSFCAG00000002530	MYBPC3	5.81
ENSFCAG00000027673		5.795
ENSFCAG00000006503	RAX	5.786
ENSFCAG00000005230	PLAUR	5.786
ENSFCAG00000012328		5.772
ENSFCAG00000034608		5.768
ENSFCAG00000009426	PLEK	5.763
ENSFCAG00000000494	ADAMTS4	5.761
ENSFCAG00000013827	IL20	5.713
ENSFCAG00000008023	CLEC5A	5.713
ENSFCAG00000029689		5.706
ENSFCAG00000042424	CLEC6A	5.699
ENSFCAG00000001014	GBP1	5.697
ENSFCAG00000023081	PTGS2	5.688
ENSFCAG00000009734	LRRC25	5.669
ENSFCAG00000010607	TBX21	5.649
ENSFCAG00000031433	RGS4	5.631
ENSFCAG00000031981		5.604
ENSFCAG00000045130	SAA1	5.596
ENSFCAG00000033007		5.589
ENSFCAG00000027331		5.56
ENSFCAG00000029803	ICAM3	5.549
ENSFCAG00000027054		5.545
ENSFCAG00000046725	C5AR1	5.542
ENSFCAG00000008526	SLAMF8	5.534
ENSFCAG00000025709	WISP1	5.524
ENSFCAG00000043553		5.472
ENSFCAG00000044782		5.441
ENSFCAG00000041167	GIMAP2	5.405
ENSFCAG00000007703	HTR1B	5.376
ENSFCAG00000001259	CCL5	5.369
ENSFCAG00000038493	IGSF6	5.362
ENSFCAG00000035027		5.325
ENSFCAG00000029623		5.322
ENSFCAG00000027621		5.3
ENSFCAG00000006826	CXCR6	5.299
ENSFCAG00000045153	SIRPB2	5.297
ENSFCAG00000024733		5.289
ENSFCAG00000031258		5.253
ENSFCAG00000001904	HCK	5.238
ENSFCAG00000014052	GZMK	5.225
ENSFCAG00000045246		5.206
ENSFCAG00000043953		5.196
ENSFCAG00000046345		5.194
ENSFCAG00000045593		5.192
ENSFCAG00000038488		5.181
ENSFCAG00000032249	SRGN	5.171
ENSFCAG00000014271	CD28	5.161
ENSFCAG00000041772		5.151
ENSFCAG00000012268	MEFV	5.133
ENSFCAG00000046554		5.113
ENSFCAG00000030776		5.098
ENSFCAG00000026877		5.095
ENSFCAG00000014702	TAGAP	5.09
ENSFCAG00000027023	APOD	5.088
ENSFCAG00000045098		5.086
ENSFCAG00000022407	MZB1	5.078
ENSFCAG00000044069		5.071
ENSFCAG00000038978		5.067
ENSFCAG00000024716	GZMH	5.048
ENSFCAG00000007076	CLEC4D	5.02
ENSFCAG00000041878	GIMAP6	5
ENSFCAG00000024669	CD8B	4.991
ENSFCAG00000041934	SOCS1	4.963
ENSFCAG00000009585	CD80	4.952
ENSFCAG00000042694		4.938
ENSFCAG00000039272		4.929
ENSFCAG00000002186	CXCR3	4.926
ENSFCAG00000025218		4.898
ENSFCAG00000031395	TFPI2	4.882
ENSFCAG00000000324	NAPSA	4.871
ENSFCAG00000010694	DUSP2	4.864
ENSFCAG00000007522		4.861
ENSFCAG00000000877		4.857
ENSFCAG00000040214		4.855
ENSFCAG00000005995	NLRC4	4.853
ENSFCAG00000025665	CSF2RB	4.846
ENSFCAG00000038254	CHI3L1	4.845
ENSFCAG00000004055	TMIGD1	4.842
ENSFCAG00000011596	SMPDL3A	4.842
ENSFCAG00000025739		4.839
ENSFCAG00000016212	GPSM3	4.812
ENSFCAG00000030921		4.811
ENSFCAG00000000629		4.807
ENSFCAG00000022732	TNFRSF6B	4.792
ENSFCAG00000041382		4.788
ENSFCAG00000035171	HAVCR2	4.783
ENSFCAG00000044471		4.774
ENSFCAG00000026006		4.77
ENSFCAG00000040992	TIFAB	4.756
ENSFCAG00000012928	BCL2A1	4.751
ENSFCAG00000026553		4.745
ENSFCAG00000018263	CLEC2D	4.739
ENSFCAG00000005700	RASD1	4.735
ENSFCAG00000006828	CCR1	4.735
ENSFCAG00000022467	PIM2	4.733
ENSFCAG00000029292	IGKV4-1	4.714
ENSFCAG00000033714	CCR7	4.688
ENSFCAG00000000420		4.664
ENSFCAG00000008149	SELL	4.664
ENSFCAG00000011928	OSM	4.652
ENSFCAG00000024379	MGAM	4.649
ENSFCAG00000001976	CD2	4.645
ENSFCAG00000008191	CFP	4.637
ENSFCAG00000009173	TRPM2	4.621
ENSFCAG00000036433	POU2AF1	4.619
ENSFCAG00000008129	CD79A	4.613
ENSFCAG00000036906	BATF	4.595
ENSFCAG00000001625		4.594
ENSFCAG00000004517		4.58
ENSFCAG00000000084	RND1	4.571
ENSFCAG00000005054	ADGRE1	4.551
ENSFCAG00000042622		4.551
ENSFCAG00000013671	CD6	4.55
ENSFCAG00000015567	PLAU	4.538
ENSFCAG00000008405	IL2RB	4.535
ENSFCAG00000041807	CD300E	4.529
ENSFCAG00000042263	HAS1	4.528
ENSFCAG00000041296		4.528
ENSFCAG00000002531	SPI1	4.527
ENSFCAG00000040275		4.522
ENSFCAG00000005869	ITGB7	4.505
ENSFCAG00000014148	EBI3	4.503
ENSFCAG00000044659		4.485
ENSFCAG00000027513	TLR8	4.474
ENSFCAG00000027582		4.471
ENSFCAG00000046660	TNFRSF17	4.471
ENSFCAG00000003778	TNFRSF1B	4.462
ENSFCAG00000037970		4.46
ENSFCAG00000030395	IGLV4-3	4.454
ENSFCAG00000009202		4.445
ENSFCAG00000003932	SLAMF1	4.443
ENSFCAG00000010225		4.44
ENSFCAG00000046691	MSC	4.44
ENSFCAG00000041619		4.405
ENSFCAG00000019268	ADAM8	4.391
ENSFCAG00000005040	TNFSF14	4.39
ENSFCAG00000010558	SNAI1	4.379
ENSFCAG00000009795	ITGAL	4.377
ENSFCAG00000012394	RHOH	4.376
ENSFCAG00000013946	SAMSN1	4.376
ENSFCAG00000046334		4.367
ENSFCAG00000014543	CST7	4.357
ENSFCAG00000034801		4.356
ENSFCAG00000009924	IL21R	4.348
ENSFCAG00000010047	FCRL2	4.328
ENSFCAG00000008190	TIMP1	4.326
ENSFCAG00000013672	CD5	4.326
ENSFCAG00000041880	FECA-DRB	4.319
ENSFCAG00000038433	CD69	4.318
ENSFCAG00000005572	CTSW	4.316
ENSFCAG00000045474	CRLF2	4.315
ENSFCAG00000024271	ARSI	4.312
ENSFCAG00000012809	ZNF683	4.311
ENSFCAG00000006749	RASL11A	4.31
ENSFCAG00000007381	SIGLEC1	4.308
ENSFCAG00000011954	TG	4.306
ENSFCAG00000018682	CCR2	4.301
ENSFCAG00000040814	C1QC	4.298
ENSFCAG00000001587		4.283
ENSFCAG00000012295	IL27	4.273
ENSFCAG00000041504	SLA	4.264
ENSFCAG00000030671	C1QA	4.263
ENSFCAG00000011441	GIMAP8	4.258
ENSFCAG00000013966	MMP19	4.256
ENSFCAG00000046778		4.256
ENSFCAG00000044182	FUT7	4.251
ENSFCAG00000006886	LAG3	4.247
ENSFCAG00000013670	SLC15A3	4.229
ENSFCAG00000013752	CYTH4	4.228
ENSFCAG00000005031	UCP2	4.222
ENSFCAG00000012383	MPEG1	4.222
ENSFCAG00000011773	CD3E	4.214
ENSFCAG00000036416	RGS1	4.206
ENSFCAG00000012706	UBASH3A	4.204
ENSFCAG00000044738	FLAI-K	4.2
ENSFCAG00000000836	LCP2	4.173
ENSFCAG00000006617	TYROBP	4.17
ENSFCAG00000013515	IL10	4.166
ENSFCAG00000024695	ELANE	4.153
ENSFCAG00000030571	FOSB	4.142
ENSFCAG00000040191	HMOX1	4.139
ENSFCAG00000013972	RASGEF1A	4.137
ENSFCAG00000004938	TNC	4.134
ENSFCAG00000024837		4.133
ENSFCAG00000045539		4.132
ENSFCAG00000036616	RUNX3	4.127
ENSFCAG00000014802		4.124
ENSFCAG00000038245	C2	4.118
ENSFCAG00000030203		4.116
ENSFCAG00000031436		4.102
ENSFCAG00000006301	SERPINF2	4.098
ENSFCAG00000037467	SLAMF6	4.093
ENSFCAG00000033844	OSCAR	4.081
ENSFCAG00000004410	BIN2	4.08
ENSFCAG00000000543	C1QB	4.036
ENSFCAG00000046674	SPTA1	4.025
ENSFCAG00000042516		4.014
ENSFCAG00000011774	CD3D	4.011
ENSFCAG00000045548		4.004
ENSFCAG00000043459		4
ENSFCAG00000029158	SLC26A3	3.995
ENSFCAG00000040785	BATF3	3.991
ENSFCAG00000009641	OASL	3.986
ENSFCAG00000001348		3.984
ENSFCAG00000002468	NCF1	3.98
ENSFCAG00000007126	S1PR4	3.975
ENSFCAG00000041477		3.973
ENSFCAG00000002036	CD74	3.966
ENSFCAG00000012308	ARHGAP30	3.944
ENSFCAG00000012727		3.934
ENSFCAG00000013486		3.915
ENSFCAG00000011004	TNIP3	3.911
ENSFCAG00000009424	PLD5	3.908
ENSFCAG00000009433	ICAM5	3.905
ENSFCAG00000014551	PHACTR1	3.905
ENSFCAG00000031317	TNFSF13B	3.905
ENSFCAG00000046253		3.887
ENSFCAG00000005794	IL2RA	3.885
ENSFCAG00000044472		3.866
ENSFCAG00000030328	KCNA3	3.863
ENSFCAG00000040564	AIF1	3.857
ENSFCAG00000009007		3.847
ENSFCAG00000029781		3.845
ENSFCAG00000032551		3.838
ENSFCAG00000006064	EVI2B	3.834
ENSFCAG00000040469	SCIMP	3.83
ENSFCAG00000044201		3.83
ENSFCAG00000011777	CD3G	3.821
ENSFCAG00000045825	RGS16	3.82
ENSFCAG00000027627	TFEC	3.817
ENSFCAG00000018113		3.803
ENSFCAG00000018760		3.802
ENSFCAG00000001301	CORO1A	3.797
ENSFCAG00000010157	NCKAP1L	3.797
ENSFCAG00000025776	RAC2	3.796
ENSFCAG00000022941	IRF4	3.787
ENSFCAG00000023335	CARD8	3.775
ENSFCAG00000041340	DRAM1	3.764
ENSFCAG00000006956	MSR1	3.763
ENSFCAG00000011708	IFIT2	3.753
ENSFCAG00000008544	HTR7	3.745
ENSFCAG00000007039	VSIG4	3.73
ENSFCAG00000008354	SH2D1A	3.729
ENSFCAG00000025989	TNFRSF13C	3.725
ENSFCAG00000025407	NCF2	3.725
ENSFCAG00000022721	LAPTM5	3.717
ENSFCAG00000010866	INHBA	3.708
ENSFCAG00000007308	CFD	3.706
ENSFCAG00000002975	TRAM2	3.705
ENSFCAG00000022825	IGHV6-1	3.704
ENSFCAG00000045882		3.699
ENSFCAG00000046216	SH2D1B	3.698
ENSFCAG00000008561	CARD11	3.696
ENSFCAG00000033570		3.691
ENSFCAG00000003145	CYBB	3.686
ENSFCAG00000001894		3.684
ENSFCAG00000041900	TMEM151A	3.684
ENSFCAG00000005939	FERMT3	3.681
ENSFCAG00000004554	PIK3CG	3.674
ENSFCAG00000002082	ARHGAP9	3.667
ENSFCAG00000015628	ADGRE3	3.665
ENSFCAG00000038005	CCL22	3.663
ENSFCAG00000009238		3.66
ENSFCAG00000013541	SEPT1	3.66
ENSFCAG00000013242	GSDMD	3.656
ENSFCAG00000015575	CXCR4	3.654
ENSFCAG00000045013	IFIT3	3.646
ENSFCAG00000031965	CYR61	3.645
ENSFCAG00000009279	CARMIL2	3.642
ENSFCAG00000022834	TMEM26	3.639
ENSFCAG00000000829	MAP4K1	3.637
ENSFCAG00000046685		3.637
ENSFCAG00000004539	FLT3	3.636
ENSFCAG00000036722		3.635
ENSFCAG00000027242		3.627
ENSFCAG00000023562	CD226	3.624
ENSFCAG00000005251	APOBEC3Z3	3.612
ENSFCAG00000012031	PTAFR	3.612
ENSFCAG00000045422	IGFBP4	3.609
ENSFCAG00000006248	BATF2	3.605
ENSFCAG00000041224	SNX10	3.597
ENSFCAG00000004425	PREX1	3.593
ENSFCAG00000038384		3.565
ENSFCAG00000019139		3.555
ENSFCAG00000000834	DOCK2	3.551
ENSFCAG00000005635	TMEM150B	3.55
ENSFCAG00000043069		3.546
ENSFCAG00000000827	RASGRP4	3.543
ENSFCAG00000012120	TBXA2R	3.538
ENSFCAG00000036479	PLXNC1	3.536
ENSFCAG00000002284	ITGB2	3.529
ENSFCAG00000000825	SPRED3	3.526
ENSFCAG00000045093	PTPRCAP	3.525
ENSFCAG00000007080	SLC2A6	3.522
ENSFCAG00000022415	SV2B	3.503
ENSFCAG00000009200	IL7R	3.497
ENSFCAG00000004239	MGAT5B	3.494
ENSFCAG00000042456		3.491
ENSFCAG00000011763	IL10RA	3.483
ENSFCAG00000010048		3.479
ENSFCAG00000026766	RAB20	3.478
ENSFCAG00000001452	SLC39A14	3.475
ENSFCAG00000015221	MYO1F	3.473
ENSFCAG00000015135	TRAF3IP3	3.451
ENSFCAG00000029732		3.451
ENSFCAG00000007912	CMTM7	3.45
ENSFCAG00000021928	SUSD3	3.45
ENSFCAG00000002680	SERPINE2	3.449
ENSFCAG00000007844	CD53	3.447
ENSFCAG00000036833	TNFSF8	3.447
ENSFCAG00000043747		3.446
ENSFCAG00000014287	PDCD1	3.445
ENSFCAG00000027999		3.438
ENSFCAG00000041774	BIRC3	3.428
ENSFCAG00000009704	LAT2	3.425
ENSFCAG00000041645		3.421
ENSFCAG00000005733	SASH3	3.415
ENSFCAG00000009952	ITK	3.415
ENSFCAG00000013078	TCIM	3.412
ENSFCAG00000031197	GPR4	3.411
ENSFCAG00000005920	CASP12	3.409
ENSFCAG00000007868	FGR	3.408
ENSFCAG00000042921	IKZF1	3.389
ENSFCAG00000044916	GLCCI1	3.381
ENSFCAG00000045369		3.375
ENSFCAG00000006996		3.373
ENSFCAG00000002685	ADGRG5	3.372
ENSFCAG00000010843	ITGA4	3.371
ENSFCAG00000041937	ACOXL	3.371
ENSFCAG00000043033		3.37
ENSFCAG00000004597	KIF21B	3.369
ENSFCAG00000003452	TMPRSS9	3.365
ENSFCAG00000025199	TRAF1	3.362
ENSFCAG00000012482	LCK	3.358
ENSFCAG00000012701	ABCG1	3.335
ENSFCAG00000026305	PIK3CD	3.335
ENSFCAG00000014841	EDN1	3.332
ENSFCAG00000002802		3.329
ENSFCAG00000043291		3.327
ENSFCAG00000000167	AKNA	3.325
ENSFCAG00000043180		3.322
ENSFCAG00000045467	DUSP5	3.316
ENSFCAG00000002843		3.311
ENSFCAG00000009314		3.31
ENSFCAG00000023721	CD52	3.31
ENSFCAG00000045828		3.309
ENSFCAG00000002952	CD163	3.303
ENSFCAG00000025497		3.303
ENSFCAG00000028415	EMILIN1	3.302
ENSFCAG00000012958	SLA2	3.293
ENSFCAG00000029636	ATF3	3.292
ENSFCAG00000015690	PTPRC	3.291
ENSFCAG00000034483	CHST11	3.289
ENSFCAG00000004117	AFF2	3.28
ENSFCAG00000004269	CD4	3.274
ENSFCAG00000011344	SLC13A3	3.273
ENSFCAG00000043467		3.268
ENSFCAG00000000850		3.264
ENSFCAG00000013521	FEZF1	3.263
ENSFCAG00000001486	SH2D3C	3.257
ENSFCAG00000012279	NLRC3	3.251
ENSFCAG00000010155	ITGA5	3.248
ENSFCAG00000028467	ST6GALNAC4	3.244
ENSFCAG00000012230	B2M	3.243
ENSFCAG00000029610	CCNJL	3.241
ENSFCAG00000018126	WAS	3.241
ENSFCAG00000002791	P2RY8	3.238
ENSFCAG00000003196	ACSL5	3.225
ENSFCAG00000003760	GPR65	3.223
ENSFCAG00000009774		3.221
ENSFCAG00000045405	NKAIN1	3.22
ENSFCAG00000012007	LRRC32	3.218
ENSFCAG00000026604	DOK3	3.215
ENSFCAG00000046278		3.21
ENSFCAG00000046401	GLIS3	3.209
ENSFCAG00000039518	FCER1G	3.209
ENSFCAG00000010975	CXorf21	3.204
ENSFCAG00000025457	UCHL1	3.203
ENSFCAG00000007926	ITGAE	3.201
ENSFCAG00000012731	POU2F2	3.201
ENSFCAG00000032292	LIF	3.192
ENSFCAG00000028212	LAMP3	3.187
ENSFCAG00000045870	PIK3R5	3.184
ENSFCAG00000018305	RASAL3	3.182
ENSFCAG00000013051	VSIR	3.181
ENSFCAG00000042335	ACP5	3.18
ENSFCAG00000012459	ADAP2	3.172
ENSFCAG00000005157	SLC5A6	3.172
ENSFCAG00000031213	UBASH3B	3.17
ENSFCAG00000036714	FOLR1	3.17
ENSFCAG00000015639	NAMPT	3.166
ENSFCAG00000003161	SCN5A	3.163
ENSFCAG00000011223	PCSK1N	3.157
ENSFCAG00000012514	DENND1C	3.154
ENSFCAG00000028685	ADORA2A	3.154
ENSFCAG00000001232	ADAMTS14	3.151
ENSFCAG00000015379		3.147
ENSFCAG00000012168	ADA2	3.145
ENSFCAG00000024950	ARID5A	3.144
ENSFCAG00000009212		3.144
ENSFCAG00000011124	PRKCB	3.14
ENSFCAG00000012174	IL4I1	3.139
ENSFCAG00000037827	GMFG	3.137
ENSFCAG00000014119		3.136
ENSFCAG00000044328		3.134
ENSFCAG00000010403	THEMIS	3.123
ENSFCAG00000025859	LY9	3.122
ENSFCAG00000045571		3.121
ENSFCAG00000001034	FCGR3A	3.116
ENSFCAG00000046322	IRF8	3.115
ENSFCAG00000013840	C4BPA	3.112
ENSFCAG00000013022	ARRB2	3.106
ENSFCAG00000007316	ARHGAP45	3.104
ENSFCAG00000013483	NFIL3	3.102
ENSFCAG00000029293	TLR2	3.097
ENSFCAG00000045746	SIT1	3.093
ENSFCAG00000005548	CASS4	3.09
ENSFCAG00000003510	MILR1	3.089
ENSFCAG00000018860	EMB	3.085
ENSFCAG00000009182	LCP1	3.084
ENSFCAG00000043449		3.083
ENSFCAG00000004808	TGM2	3.078
ENSFCAG00000019315	NCF4	3.078
ENSFCAG00000011613	ARHGAP15	3.066
ENSFCAG00000003393	TBC1D10C	3.061
ENSFCAG00000013049		3.056
ENSFCAG00000012604	NR5A2	3.045
ENSFCAG00000027535	FADS3	3.045
ENSFCAG00000012906	MAP3K15	3.041
ENSFCAG00000030810	GGT5	3.04
ENSFCAG00000009372	KCNA5	3.038
ENSFCAG00000030043	LRRC8C	3.037
ENSFCAG00000000423	NRP2	3.034
ENSFCAG00000010953	PSTPIP1	3.031
ENSFCAG00000007344	PARVG	3.012
ENSFCAG00000045465		3.012
ENSFCAG00000007049	TNFRSF13B	3.009
ENSFCAG00000025111	FGF2	3.007
ENSFCAG00000037195	ALOX5AP	3.005
ENSFCAG00000026800	EVA1B	2.988
ENSFCAG00000007515	FCHO1	2.988
ENSFCAG00000010158	PDE1B	2.982
ENSFCAG00000029598	ATP8B4	2.982
ENSFCAG00000008146	DOCK10	2.977
ENSFCAG00000018571	ABI3	2.965
ENSFCAG00000024018	IPCEF1	2.964
ENSFCAG00000001278	CD14	2.961
ENSFCAG00000009956	ADAM19	2.953
ENSFCAG00000002774	TREM2	2.95
ENSFCAG00000023117		2.949
ENSFCAG00000011290	ZC3H12D	2.94
ENSFCAG00000030002	PDE4B	2.936
ENSFCAG00000033896	TREML2	2.926
ENSFCAG00000014695	AGAP2	2.914
ENSFCAG00000001261	CD37	2.909
ENSFCAG00000042962		2.899
ENSFCAG00000006294	SLC43A2	2.897
ENSFCAG00000046228	VIM	2.888
ENSFCAG00000029592		2.885
ENSFCAG00000040159	PLEKHO2	2.885
ENSFCAG00000040829	KCNK3	2.882
ENSFCAG00000006805	NEDD9	2.882
ENSFCAG00000040531		2.881
ENSFCAG00000005933	IFIT1	2.88
ENSFCAG00000003643	CTSK	2.878
ENSFCAG00000004470	PANX1	2.872
ENSFCAG00000012198	CTSH	2.87
ENSFCAG00000037658		2.868
ENSFCAG00000044004		2.866
ENSFCAG00000044152		2.865
ENSFCAG00000012090	IZUMO4	2.861
ENSFCAG00000008576	A4GALT	2.858
ENSFCAG00000009338	PCED1B	2.858
ENSFCAG00000021920	ST8SIA4	2.855
ENSFCAG00000004615	MME	2.848
ENSFCAG00000018585	SIPA1	2.847
ENSFCAG00000018598	ETS1	2.845
ENSFCAG00000046702	TMEM151B	2.844
ENSFCAG00000009077	MYO1G	2.843
ENSFCAG00000008427	LPXN	2.842
ENSFCAG00000026141		2.84
ENSFCAG00000022444	TENT5C	2.839
ENSFCAG00000000797	FMNL1	2.832
ENSFCAG00000013929	CXCL14	2.829
ENSFCAG00000024715	GPR35	2.825
ENSFCAG00000037839	NNMT	2.82
ENSFCAG00000014397	MCTP1	2.817
ENSFCAG00000008095	IL1A	2.816
ENSFCAG00000003642	CTSS	2.815
ENSFCAG00000004375	ERRFI1	2.814
ENSFCAG00000010410	ZAP70	2.812
ENSFCAG00000010241	RUBCNL	2.811
ENSFCAG00000001564	ADAMTS9	2.81
ENSFCAG00000037616	GCSAM	2.805
ENSFCAG00000040703		2.799
ENSFCAG00000000813	ADAM12	2.795
ENSFCAG00000007252	MS4A7	2.793
ENSFCAG00000001489	ENG	2.782
ENSFCAG00000044864	ADRA2A	2.782
ENSFCAG00000026224	CD247	2.776
ENSFCAG00000029199	IL18	2.769
ENSFCAG00000018602		2.76
ENSFCAG00000008926		2.76
ENSFCAG00000028104	UBE2L6	2.755
ENSFCAG00000013507	GRAP2	2.753
ENSFCAG00000014018	CD40	2.749
ENSFCAG00000035416	CLEC4A	2.742
ENSFCAG00000021945	HHIPL1	2.741
ENSFCAG00000005921	CASP4	2.741
ENSFCAG00000008716	CD86	2.737
ENSFCAG00000035563	PLEKHO1	2.736
ENSFCAG00000004125	FAM49A	2.736
ENSFCAG00000027943	C3AR1	2.723
ENSFCAG00000005601	RIPK3	2.717
ENSFCAG00000013886	ST6GAL1	2.717
ENSFCAG00000006318	KCNAB2	2.705
ENSFCAG00000008788	TRPV2	2.704
ENSFCAG00000028942		2.701
ENSFCAG00000014563	NEK6	2.7
ENSFCAG00000000351	GJA5	2.698
ENSFCAG00000015151	PAG1	2.698
ENSFCAG00000028983	PRR5L	2.696
ENSFCAG00000013100		2.688
ENSFCAG00000005460	CYGB	2.686
ENSFCAG00000042373	FLI1	2.683
ENSFCAG00000003509	PECAM1	2.681
ENSFCAG00000007384	WDFY4	2.681
ENSFCAG00000004788	APOE	2.672
ENSFCAG00000015524	HCLS1	2.672
ENSFCAG00000031584	RAB8B	2.668
ENSFCAG00000033129	FAS	2.663
ENSFCAG00000030732	IKZF3	2.661
ENSFCAG00000043407	JCHAIN	2.66
ENSFCAG00000014400	WIPF1	2.657
ENSFCAG00000001517	HSPA12A	2.651
ENSFCAG00000045607	GNG2	2.65
ENSFCAG00000005648		2.647
ENSFCAG00000013056	TFPI	2.647
ENSFCAG00000028268	GJC1	2.644
ENSFCAG00000010832	CRISPLD2	2.643
ENSFCAG00000016258		2.639
ENSFCAG00000007628	AOAH	2.633
ENSFCAG00000010002	WARS	2.629
ENSFCAG00000031700	IFNAR2	2.626
ENSFCAG00000036280	MANEA	2.625
ENSFCAG00000039278	GNAO1	2.625
ENSFCAG00000009048	PDCD1LG2	2.612
ENSFCAG00000041071	CEBPB	2.612
ENSFCAG00000030998	TP53INP1	2.607
ENSFCAG00000031821	IRF7	2.605
ENSFCAG00000030960	CD83	2.6
ENSFCAG00000001626	CD300LF	2.598
ENSFCAG00000024517	EFR3B	2.589
ENSFCAG00000036063	LIMD2	2.587
ENSFCAG00000007517	JAK3	2.583
ENSFCAG00000034830	RF00026	2.583
ENSFCAG00000014372	ANGPT2	2.581
ENSFCAG00000006017		2.577
ENSFCAG00000012654	TMEFF2	2.575
ENSFCAG00000031065	IFI30	2.563
ENSFCAG00000004753	CD180	2.558
ENSFCAG00000028958	MYADM	2.558
ENSFCAG00000034331	HLX	2.553
ENSFCAG00000003348	FTL	2.552
ENSFCAG00000003404	THEMIS2	2.546
ENSFCAG00000037574	ARHGDIB	2.545
ENSFCAG00000004017		2.54
ENSFCAG00000010888	CMKLR1	2.54
ENSFCAG00000004817		2.533
ENSFCAG00000008160	FCGR2B	2.531
ENSFCAG00000015635	KIF3C	2.526
ENSFCAG00000027022		2.524
ENSFCAG00000024768	STK17B	2.522
ENSFCAG00000027958	LRRC4C	2.521
ENSFCAG00000012762		2.517
ENSFCAG00000028887	TMEM156	2.517
ENSFCAG00000031260	PAQR8	2.512
ENSFCAG00000038001	ICOS	2.508
ENSFCAG00000010458	CHST15	2.505
ENSFCAG00000019404	SEMA6B	2.504
ENSFCAG00000003633	CSF1R	2.504
ENSFCAG00000025798	TOX2	2.501
ENSFCAG00000007750	IL18R1	2.496
ENSFCAG00000015282	A2M	2.496
ENSFCAG00000025106	DYRK3	2.496
ENSFCAG00000003902	TKT	2.489
ENSFCAG00000015041	CTSB	2.488
ENSFCAG00000005011	STAC	2.488
ENSFCAG00000006754	ACSL4	2.487
ENSFCAG00000037155	HAS2	2.482
ENSFCAG00000002995	TCIRG1	2.482
ENSFCAG00000033658	C4orf48	2.48
ENSFCAG00000000434	STK10	2.479
ENSFCAG00000010747	ELK3	2.475
ENSFCAG00000022758	RFTN1	2.47
ENSFCAG00000009452	FMNL3	2.468
ENSFCAG00000011883	DOCK5	2.468
ENSFCAG00000015425		2.467
ENSFCAG00000037788	EMP3	2.466
ENSFCAG00000005558	TNFAIP8L2	2.466
ENSFCAG00000009769	NFKBIE	2.461
ENSFCAG00000013689		2.458
ENSFCAG00000008327	PXDN	2.449
ENSFCAG00000032399	OAF	2.447
ENSFCAG00000019129	CAMK2B	2.44
ENSFCAG00000027896	PCSK5	2.439
ENSFCAG00000007242	TLR7	2.439
ENSFCAG00000009217	FN1	2.438
ENSFCAG00000023452	NABP1	2.437
ENSFCAG00000007595	ARHGAP25	2.436
ENSFCAG00000005600	ADCY4	2.435
ENSFCAG00000031625	CLEC7A	2.433
ENSFCAG00000040177		2.426
ENSFCAG00000024741	TLR4	2.422
ENSFCAG00000040011	IL18BP	2.42
ENSFCAG00000006919	S1PR1	2.416
ENSFCAG00000006163	HERC5	2.412
ENSFCAG00000008608	CYTH1	2.412
ENSFCAG00000005205	ITGAM	2.41
ENSFCAG00000045691	G0S2	2.406
ENSFCAG00000006084	CPT1C	2.396
ENSFCAG00000000929	PARP15	2.392
ENSFCAG00000015395		2.39
ENSFCAG00000041932	RUNX2	2.389
ENSFCAG00000008504	SNX20	2.387
ENSFCAG00000001453	TNFRSF8	2.381
ENSFCAG00000031222	CMTM3	2.377
ENSFCAG00000005914	GFI1	2.377
ENSFCAG00000006047	MOB3A	2.377
ENSFCAG00000022071		2.374
ENSFCAG00000003924	PEA15	2.371
ENSFCAG00000002239	TNFAIP2	2.369
ENSFCAG00000045649		2.366
ENSFCAG00000005977	NRROS	2.361
ENSFCAG00000006560	SH2D2A	2.358
ENSFCAG00000011321	INPP5D	2.357
ENSFCAG00000019311		2.355
ENSFCAG00000036342	NSG1	2.353
ENSFCAG00000018633	GRIN3A	2.352
ENSFCAG00000035872		2.352
ENSFCAG00000015142	NINJ1	2.347
ENSFCAG00000008913	TEX14	2.346
ENSFCAG00000031263		2.345
ENSFCAG00000003685	PCDHAC2	2.343
ENSFCAG00000010480	LY6H	2.342
ENSFCAG00000008673		2.34
ENSFCAG00000006629	SERPING1	2.331
ENSFCAG00000027709		2.329
ENSFCAG00000038526	CLIC2	2.327
ENSFCAG00000006655	CYBA	2.325
ENSFCAG00000044336		2.323
ENSFCAG00000005798	PLOD3	2.322
ENSFCAG00000037591	STX11	2.321
ENSFCAG00000027956	TNFAIP6	2.32
ENSFCAG00000010890	ACAP1	2.315
ENSFCAG00000007569	KCTD12	2.311
ENSFCAG00000043022	LITAF	2.311
ENSFCAG00000007008	GNAI2	2.31
ENSFCAG00000027384	ARID3A	2.31
ENSFCAG00000008744	SEPT6	2.305
ENSFCAG00000009419	SCG5	2.304
ENSFCAG00000003177	SH2B3	2.302
ENSFCAG00000022318	RHOJ	2.293
ENSFCAG00000007544	MEDAG	2.293
ENSFCAG00000003464	PTX3	2.286
ENSFCAG00000028725	RASSF2	2.283
ENSFCAG00000023545		2.282
ENSFCAG00000042308	CERS6	2.279
ENSFCAG00000007485	ERG	2.276
ENSFCAG00000000807	SERPINB9	2.27
ENSFCAG00000044947	TP53I11	2.27
ENSFCAG00000013580	TAGLN	2.265
ENSFCAG00000022296	PDE3B	2.264
ENSFCAG00000021902	ST3GAL1	2.256
ENSFCAG00000027624	EMILIN2	2.251
ENSFCAG00000013282	TESPA1	2.244
ENSFCAG00000006093	FES	2.243
ENSFCAG00000011940	SLCO2B1	2.242
ENSFCAG00000023614	LYN	2.24
ENSFCAG00000006116	LRP2	2.228
ENSFCAG00000031532		2.223
ENSFCAG00000008319	LGALS1	2.22
ENSFCAG00000046678		2.215
ENSFCAG00000042895		2.211
ENSFCAG00000008727	HERC6	2.21
ENSFCAG00000002252	ITGA8	2.206
ENSFCAG00000040591		2.201
ENSFCAG00000010385	C5orf30	2.199
ENSFCAG00000036421	WNT2	2.184
ENSFCAG00000006360	MICAL1	2.184
ENSFCAG00000025878	HMCN1	2.18
ENSFCAG00000037350	CHSY1	2.174
ENSFCAG00000045849		2.173
ENSFCAG00000043959	IL1RN	2.169
ENSFCAG00000012023	STAT2	2.169
ENSFCAG00000003823	FOXP3	2.167
ENSFCAG00000007159	DOK1	2.166
ENSFCAG00000000737	EDEM1	2.166
ENSFCAG00000012867	PDE10A	2.162
ENSFCAG00000008878	GRAMD1A	2.159
ENSFCAG00000033198	TIMD4	2.157
ENSFCAG00000010416	ATP8B2	2.156
ENSFCAG00000004896	TSHZ3	2.146
ENSFCAG00000010566	TBXAS1	2.139
ENSFCAG00000015430	AHRR	2.134
ENSFCAG00000006691	MFNG	2.132
ENSFCAG00000031929	MRC1	2.125
ENSFCAG00000000404	LYVE1	2.123
ENSFCAG00000013274	EFEMP2	2.118
ENSFCAG00000011385	ARHGAP4	2.115
ENSFCAG00000001186	RGS19	2.101
ENSFCAG00000023618	PNOC	2.098
ENSFCAG00000013698		2.094
ENSFCAG00000013560	CUBN	2.09
ENSFCAG00000002659	PLIN2	2.087
ENSFCAG00000024387	GBGT1	2.084
ENSFCAG00000018226	EAF2	2.082
ENSFCAG00000044507	CLIC4	2.081
ENSFCAG00000001070	KCTD17	2.079
ENSFCAG00000007523	MAST3	2.079
ENSFCAG00000009522		2.07
ENSFCAG00000024166		2.068
ENSFCAG00000003601		2.068
ENSFCAG00000010104	SV2A	2.066
ENSFCAG00000014748	CDYL2	2.066
ENSFCAG00000038944	KIAA0040	2.062
ENSFCAG00000011193	MCOLN2	2.059
ENSFCAG00000003634	PDGFRB	2.056
ENSFCAG00000027955	ZMYND15	2.054
ENSFCAG00000028588	JAK2	2.053
ENSFCAG00000004038	ABCD1	2.05
ENSFCAG00000007382	FTH1	2.049
ENSFCAG00000027907	TRIM36	2.045
ENSFCAG00000041514		2.042
ENSFCAG00000025628	RNF122	2.041
ENSFCAG00000010395	MED12L	2.04
ENSFCAG00000014628	TUBB2B	2.04
ENSFCAG00000000845	CTSZ	2.038
ENSFCAG00000018869	ANTXR2	2.037
ENSFCAG00000030725	NPL	2.035
ENSFCAG00000011827	BANK1	2.031
ENSFCAG00000011422	TRPM6	2.025
ENSFCAG00000034779	YPEL4	2.024
ENSFCAG00000002528	NR1H3	2.02
ENSFCAG00000023667	HERPUD1	2.017
ENSFCAG00000036975	MARCH1	2.015
ENSFCAG00000001858	ARMH4	2.014
ENSFCAG00000040223	TBX3	2.013
ENSFCAG00000000022	RASGRP1	2.012
ENSFCAG00000003184	RINL	2.009
ENSFCAG00000024866		2.007
ENSFCAG00000041351		2.003
ENSFCAG00000046171	SHISAL1	2.002
ENSFCAG00000039944	ARHGAP22	2.001
ENSFCAG00000003971	PIK3R6	1.999
ENSFCAG00000046780	RARRES1	1.998
ENSFCAG00000040314	TMEM71	1.996
ENSFCAG00000007888	RIN3	1.991
ENSFCAG00000004784	SKAP1	1.991
ENSFCAG00000033619	TXNDC5	1.99
ENSFCAG00000036350	BCL2L11	1.988
ENSFCAG00000027531	RNASE6	1.982
ENSFCAG00000014682	TCF4	1.98
ENSFCAG00000000939	ADCY5	1.978
ENSFCAG00000044397		1.976
ENSFCAG00000011529	VAV2	1.975
ENSFCAG00000043200	ADM	1.97
ENSFCAG00000003455	MAP7D3	1.969
ENSFCAG00000008142	SEMA7A	1.969
ENSFCAG00000045711	PTGER2	1.969
ENSFCAG00000028276	SACS	1.966
ENSFCAG00000034742		1.966
ENSFCAG00000006576	GAB3	1.954
ENSFCAG00000034643	TRIB3	1.953
ENSFCAG00000004811	LBP	1.95
ENSFCAG00000010742	PLEKHG2	1.947
ENSFCAG00000003107	CD19	1.945
ENSFCAG00000037114	RP2	1.943
ENSFCAG00000011849		1.943
ENSFCAG00000004933	PFKFB3	1.941
ENSFCAG00000007899	DOCK11	1.941
ENSFCAG00000019056	B4GALT6	1.94
ENSFCAG00000004987	PLCG2	1.94
ENSFCAG00000007889	LGMN	1.94
ENSFCAG00000024812		1.935
ENSFCAG00000013725	STAT1	1.934
ENSFCAG00000003507	ERN1	1.93
ENSFCAG00000005456	ZNF366	1.926
ENSFCAG00000006630	REM2	1.921
ENSFCAG00000019126	SRGAP1	1.921
ENSFCAG00000031568	FGF7	1.915
ENSFCAG00000012152	IL1R1	1.915
ENSFCAG00000013120	PLXNA4	1.914
ENSFCAG00000006303	SERPINF1	1.913
ENSFCAG00000030995	AXL	1.913
ENSFCAG00000004097	SLC35E4	1.904
ENSFCAG00000018089	WSCD1	1.899
ENSFCAG00000001535	RGS14	1.896
ENSFCAG00000045341	EVA1A	1.891
ENSFCAG00000007717	TNS3	1.888
ENSFCAG00000001364	VNN1	1.885
ENSFCAG00000007621	EEPD1	1.877
ENSFCAG00000000511	CCDC88B	1.876
ENSFCAG00000001094	FGD2	1.872
ENSFCAG00000014035	HIVEP3	1.872
ENSFCAG00000022943	SPSB1	1.871
ENSFCAG00000025461		1.866
ENSFCAG00000035828	TRIB2	1.864
ENSFCAG00000007817	AKAP5	1.864
ENSFCAG00000002373	PNKD	1.863
ENSFCAG00000007505	NUP210	1.858
ENSFCAG00000005491	PIP4K2A	1.857
ENSFCAG00000002576	PRAF2	1.851
ENSFCAG00000015134	FGD3	1.847
ENSFCAG00000028473	UBE2J1	1.845
ENSFCAG00000022153	PAOX	1.843
ENSFCAG00000030674	ST3GAL2	1.837
ENSFCAG00000015243	DENND5A	1.837
ENSFCAG00000011921	KBTBD8	1.837
ENSFCAG00000027493		1.836
ENSFCAG00000043548	SHOX	1.835
ENSFCAG00000036097	CDC42SE2	1.835
ENSFCAG00000004331	MAMLD1	1.834
ENSFCAG00000009141	PDGFRA	1.833
ENSFCAG00000005052	VAV1	1.828
ENSFCAG00000003164	SLCO3A1	1.827
ENSFCAG00000029424	ADCY7	1.825
ENSFCAG00000001551	CAMK4	1.821
ENSFCAG00000018634	STAT4	1.816
ENSFCAG00000014308	CPM	1.814
ENSFCAG00000023514	TCF3	1.811
ENSFCAG00000022215	PPP1R16B	1.804
ENSFCAG00000042858		1.795
ENSFCAG00000030551	CDR2L	1.791
ENSFCAG00000026593	IFNGR2	1.79
ENSFCAG00000007376	RAB3IL1	1.786
ENSFCAG00000012285	SULF1	1.786
ENSFCAG00000013891	NCAM1	1.781
ENSFCAG00000042154	THY1	1.78
ENSFCAG00000007158	LOXL3	1.78
ENSFCAG00000028553	CYTIP	1.779
ENSFCAG00000008554	HGF	1.778
ENSFCAG00000013910	IQSEC1	1.778
ENSFCAG00000042275	N4BP2L1	1.777
ENSFCAG00000043962		1.776
ENSFCAG00000003114	MS4A1	1.775
ENSFCAG00000008212	APBB1IP	1.768
ENSFCAG00000004069	DERL3	1.766
ENSFCAG00000042777	BASP1	1.764
ENSFCAG00000015725	ANKRD1	1.762
ENSFCAG00000011449	THBS1	1.761
ENSFCAG00000004474	GFPT2	1.749
ENSFCAG00000030294	ARHGEF2	1.747
ENSFCAG00000040626	PPP1R18	1.746
ENSFCAG00000005759	UNC13D	1.746
ENSFCAG00000023534		1.733
ENSFCAG00000030612		1.728
ENSFCAG00000023924	ARHGAP31	1.727
ENSFCAG00000009926	GRK3	1.726
ENSFCAG00000035630	P2RY6	1.726
ENSFCAG00000001960		1.721
ENSFCAG00000007875		1.719
ENSFCAG00000025845	RAB32	1.716
ENSFCAG00000028457	NCEH1	1.714
ENSFCAG00000005154	PREB	1.711
ENSFCAG00000014540	GMIP	1.706
ENSFCAG00000008060	OSBPL10	1.705
ENSFCAG00000012480	FAM167B	1.702
ENSFCAG00000007806	LHFPL2	1.689
ENSFCAG00000015745	TMEM86A	1.686
ENSFCAG00000031852	PRR5	1.684
ENSFCAG00000012315	SDK1	1.683
ENSFCAG00000029344	SAMD9L	1.683
ENSFCAG00000023166		1.68
ENSFCAG00000022320		1.676
ENSFCAG00000014545		1.671
ENSFCAG00000027005		1.67
ENSFCAG00000038293	RGCC	1.669
ENSFCAG00000011181	TM6SF1	1.668
ENSFCAG00000013054	SPOCK2	1.668
ENSFCAG00000035438	FGL2	1.666
ENSFCAG00000014012	ENTPD1	1.665
ENSFCAG00000007756	ADGRG3	1.661
ENSFCAG00000029528	MAN2B1	1.655
ENSFCAG00000004287	PTPN6	1.655
ENSFCAG00000004113	NNT	1.654
ENSFCAG00000010716	TPST2	1.642
ENSFCAG00000009647	RASGRP3	1.636
ENSFCAG00000009001	HSH2D	1.635
ENSFCAG00000024001	SLC23A2	1.635
ENSFCAG00000030985	CD96	1.634
ENSFCAG00000044052		1.629
ENSFCAG00000006350	GALNT15	1.628
ENSFCAG00000009515	B4GALT5	1.627
ENSFCAG00000009739	ELL	1.625
ENSFCAG00000013838	PFKFB2	1.622
ENSFCAG00000002053	TICAM2	1.619
ENSFCAG00000007081		1.612
ENSFCAG00000046546		1.612
ENSFCAG00000045517	SAMD5	1.608
ENSFCAG00000011831	CASP7	1.604
ENSFCAG00000012641	RGL1	1.596
ENSFCAG00000040783		1.591
ENSFCAG00000026247	FAP	1.585
ENSFCAG00000009105	PLA2G7	1.572
ENSFCAG00000015455	PANK1	1.567
ENSFCAG00000035568	FKBP11	1.567
ENSFCAG00000010649	CCDC154	1.556
ENSFCAG00000042741		1.555
ENSFCAG00000001158	RILPL2	1.554
ENSFCAG00000013003	S1PR2	1.553
ENSFCAG00000027735	STK4	1.55
ENSFCAG00000006137	STX2	1.541
ENSFCAG00000014204	TGFB3	1.537
ENSFCAG00000031349	IL17RA	1.537
ENSFCAG00000029675	SYT11	1.531
ENSFCAG00000024810	MICAL2	1.531
ENSFCAG00000013971	CSGALNACT2	1.525
ENSFCAG00000044837		1.523
ENSFCAG00000023311	ZNF365	1.523
ENSFCAG00000005023	CEP120	1.519
ENSFCAG00000030163	PELI1	1.517
ENSFCAG00000011639	CCM2	1.517
ENSFCAG00000013194	ATG16L2	1.512
ENSFCAG00000019317	SLC7A2	1.511
ENSFCAG00000011987	CDH4	1.51
ENSFCAG00000037622	RF00289	1.508
ENSFCAG00000002520		1.508
ENSFCAG00000027833	PRIMPOL	1.502
ENSFCAG00000041676	LRMDA	1.501
ENSFCAG00000008328	SLC16A3	1.499
ENSFCAG00000013010	PRKG1	1.497
ENSFCAG00000001513	LRRC75B	1.496
ENSFCAG00000029151		1.496
ENSFCAG00000000783	LPCAT1	1.496
ENSFCAG00000026183	CDR2	1.494
ENSFCAG00000001138	PLCB2	1.491
ENSFCAG00000011100		1.481
ENSFCAG00000025153	TPK1	1.48
ENSFCAG00000004966	ERAP1	1.48
ENSFCAG00000003895	CD244	1.476
ENSFCAG00000009272		1.475
ENSFCAG00000015066	ARPC1B	1.471
ENSFCAG00000028366		1.468
ENSFCAG00000038099	GLA	1.466
ENSFCAG00000008248	DPYSL3	1.465
ENSFCAG00000004357	DYSF	1.465
ENSFCAG00000000080	CACNB3	1.464
ENSFCAG00000003034	SLAIN1	1.457
ENSFCAG00000031466	C7	1.438
ENSFCAG00000005726	SMAP2	1.435
ENSFCAG00000013222	VWA5A	1.433
ENSFCAG00000022856	PARVB	1.43
ENSFCAG00000027847	FAM102B	1.427
ENSFCAG00000007092	STEAP3	1.426
ENSFCAG00000043719	FAM111B	1.426
ENSFCAG00000006928	GUSB	1.421
ENSFCAG00000014214	SYK	1.418
ENSFCAG00000008610	MTHFD2	1.417
ENSFCAG00000031419	ABAT	1.415
ENSFCAG00000007459	GAB2	1.407
ENSFCAG00000014971	CBFA2T3	1.407
ENSFCAG00000031545		1.406
ENSFCAG00000015532	ZEB2	1.403
ENSFCAG00000014877	GPM6B	1.403
ENSFCAG00000003482	RASSF4	1.402
ENSFCAG00000014077	HSP90B1	1.401
ENSFCAG00000006246	LBR	1.401
ENSFCAG00000027734	EHD1	1.4
ENSFCAG00000003608	TFPT	1.397
ENSFCAG00000042326	TMEM268	1.393
ENSFCAG00000024553	PCDH17	1.392
ENSFCAG00000004665		1.392
ENSFCAG00000002427	FST	1.391
ENSFCAG00000025756	HIC1	1.386
ENSFCAG00000001353	SLC16A13	1.383
ENSFCAG00000037659	BMP2	1.383
ENSFCAG00000008827	PRLR	1.379
ENSFCAG00000000476	DNASE2	1.378
ENSFCAG00000044914	SEC11C	1.377
ENSFCAG00000046493		1.375
ENSFCAG00000042360		1.369
ENSFCAG00000019376		1.363
ENSFCAG00000025282	MAN1A1	1.36
ENSFCAG00000013535	SLC38A1	1.356
ENSFCAG00000027311	PHF21A	1.353
ENSFCAG00000015580	PDGFB	1.344
ENSFCAG00000007521	ARRDC2	1.341
ENSFCAG00000004737	CBL	1.338
ENSFCAG00000025910	SKAP2	1.333
ENSFCAG00000000930	PARP14	1.322
ENSFCAG00000012324	QSOX2	1.321
ENSFCAG00000014269	CDADC1	1.315
ENSFCAG00000012093	SYNE3	1.313
ENSFCAG00000010107	ADAP1	1.313
ENSFCAG00000045244	LAX1	1.312
ENSFCAG00000002706	ARSG	1.301
ENSFCAG00000011307	ANKRD28	1.299
ENSFCAG00000026983	CSNK1G3	1.299
ENSFCAG00000028447	ZNF281	1.297
ENSFCAG00000006835	TLR5	1.296
ENSFCAG00000012628	IRAK3	1.29
ENSFCAG00000023941	CCDC88A	1.281
ENSFCAG00000008945	TGFB1I1	1.28
ENSFCAG00000041654	PKIG	1.28
ENSFCAG00000031843	LIMD1	1.279
ENSFCAG00000040222	FICD	1.267
ENSFCAG00000013149	TMEM106A	1.265
ENSFCAG00000018754	STEAP2	1.264
ENSFCAG00000026782	NTM	1.26
ENSFCAG00000028444	GLB1	1.258
ENSFCAG00000026338	ZHX2	1.255
ENSFCAG00000015716	STAB1	1.25
ENSFCAG00000015339	NTAN1	1.247
ENSFCAG00000009321	CPA2	1.245
ENSFCAG00000000648	CREB3L2	1.241
ENSFCAG00000001492	PIP5KL1	1.239
ENSFCAG00000029815	IFFO1	1.236
ENSFCAG00000001427		1.236
ENSFCAG00000026846	BARX1	1.235
ENSFCAG00000004667	PTPRJ	1.232
ENSFCAG00000043703	SSR2	1.232
ENSFCAG00000015679	ABCA6	1.231
ENSFCAG00000006812	SLC8A1	1.229
ENSFCAG00000041469	TNFRSF9	1.228
ENSFCAG00000015356	PACSIN1	1.227
ENSFCAG00000009027	SEL1L	1.227
ENSFCAG00000001819	LRRK2	1.224
ENSFCAG00000015344		1.22
ENSFCAG00000033534	MAP1A	1.218
ENSFCAG00000008620	PDIA4	1.216
ENSFCAG00000014420	PTK2B	1.216
ENSFCAG00000000207	FLVCR1	1.216
ENSFCAG00000005103	RPS6KA2	1.214
ENSFCAG00000008357	STARD3NL	1.213
ENSFCAG00000010650	CLCN7	1.212
ENSFCAG00000008697	ANGPTL2	1.211
ENSFCAG00000003879	THBS4	1.207
ENSFCAG00000022445		1.207
ENSFCAG00000013217	SORL1	1.207
ENSFCAG00000005773	RNF157	1.205
ENSFCAG00000025440	SCLY	1.197
ENSFCAG00000012856	DPEP2	1.191
ENSFCAG00000013464	PLEKHH2	1.19
ENSFCAG00000014530	ECE1	1.189
ENSFCAG00000033754	ARSB	1.188
ENSFCAG00000001234	SGPL1	1.185
ENSFCAG00000003384	ERO1B	1.182
ENSFCAG00000035558	RARRES2	1.176
ENSFCAG00000031104	MOGS	1.176
ENSFCAG00000035015	TLR9	1.175
ENSFCAG00000041521	ABCA5	1.172
ENSFCAG00000030777	PRKAR2B	1.167
ENSFCAG00000002130	RBMS3	1.16
ENSFCAG00000027442	GDF11	1.155
ENSFCAG00000044762		1.152
ENSFCAG00000007954	ADRB2	1.151
ENSFCAG00000038657	MANF	1.149
ENSFCAG00000044682	LRRN4CL	1.148
ENSFCAG00000004028	PRDX4	1.146
ENSFCAG00000043054		1.142
ENSFCAG00000002761	SSH2	1.142
ENSFCAG00000003944	PTPN1	1.142
ENSFCAG00000045223	TRIM52	1.141
ENSFCAG00000004929	TSPAN15	1.141
ENSFCAG00000002756	ABHD15	1.14
ENSFCAG00000033010	GCA	1.136
ENSFCAG00000035007	TRDMT1	1.134
ENSFCAG00000005895	DEF6	1.133
ENSFCAG00000010511	TBC1D2B	1.132
ENSFCAG00000008236	SLC46A3	1.131
ENSFCAG00000039550	CHPF	1.13
ENSFCAG00000000639	RELN	1.129
ENSFCAG00000032094	LPGAT1	1.128
ENSFCAG00000007042	PHF12	1.123
ENSFCAG00000006146	MEIS3	1.122
ENSFCAG00000028822	SELENOS	1.114
ENSFCAG00000015365	SARDH	1.114
ENSFCAG00000008256		1.112
ENSFCAG00000037990	SAMD4A	1.111
ENSFCAG00000001583	TTC7B	1.108
ENSFCAG00000013040	MMRN1	1.106
ENSFCAG00000007421	IFIT5	1.104
ENSFCAG00000044979	IFFO2	1.103
ENSFCAG00000001727	DNAJC18	1.103
ENSFCAG00000032157	HDGFL3	1.102
ENSFCAG00000001737	SLC12A6	1.099
ENSFCAG00000009423	MAN2A1	1.099
ENSFCAG00000013052	PSAP	1.095
ENSFCAG00000009932	EXOC6	1.093
ENSFCAG00000013124	ALOX5	1.091
ENSFCAG00000025986	CRLF3	1.09
ENSFCAG00000011340	SLC43A3	1.089
ENSFCAG00000046232	RBM43	1.088
ENSFCAG00000022557	FGF13	1.082
ENSFCAG00000005338	DPYSL2	1.081
ENSFCAG00000030701	KCNC3	1.08
ENSFCAG00000012917	C15orf39	1.079
ENSFCAG00000011469	RHBDD1	1.078
ENSFCAG00000022980	LDLRAD4	1.077
ENSFCAG00000024285	CRELD2	1.077
ENSFCAG00000009163	DDR2	1.075
ENSFCAG00000002561	RASA2	1.073
ENSFCAG00000007220	GPSM1	1.067
ENSFCAG00000014001	TMEM106C	1.065
ENSFCAG00000004731	CFLAR	1.063
ENSFCAG00000015088	KLHL6	1.062
ENSFCAG00000011079	EPB41L3	1.06
ENSFCAG00000032014	HSPA13	1.053
ENSFCAG00000015392		1.047
ENSFCAG00000018522	SLC41A2	1.036
ENSFCAG00000037679	PMP22	1.036
ENSFCAG00000004630	ELMO1	1.034
ENSFCAG00000022245	FAT3	1.028
ENSFCAG00000009199	FCGRT	1.028
ENSFCAG00000008420	TSPAN4	1.022
ENSFCAG00000004096	TCN2	1.017
ENSFCAG00000012438	KRT9	1.014
ENSFCAG00000026025	ZNF697	1.013
ENSFCAG00000000255	SLFN5	1.013
ENSFCAG00000006943	KCNQ1	1.01
ENSFCAG00000004355	ABCA1	1.004
ENSFCAG00000014661	HM13	0.993
ENSFCAG00000001602	CLEC4G	0.991
ENSFCAG00000036060	CCDC69	0.983
ENSFCAG00000029915		0.982
ENSFCAG00000010980	TDRKH	0.982
ENSFCAG00000040859	CMTM6	0.981
ENSFCAG00000039447		0.978
ENSFCAG00000003223	CP	0.978
ENSFCAG00000037409	PID1	0.974
ENSFCAG00000022388	MOSPD2	0.973
ENSFCAG00000028083	FGD4	0.973
ENSFCAG00000008530	SLC38A5	0.969
ENSFCAG00000026540	CEP170	0.964
ENSFCAG00000033871	MSX2	0.96
ENSFCAG00000012881	GM2A	0.958
ENSFCAG00000001845	GAS7	0.957
ENSFCAG00000028112	STAT5B	0.953
ENSFCAG00000005993	TOX	0.952
ENSFCAG00000028886	NTNG2	0.95
ENSFCAG00000002281	ITGA9	0.949
ENSFCAG00000028125	MMD	0.945
ENSFCAG00000009258	PDIA6	0.944
ENSFCAG00000042407	ODAPH	0.94
ENSFCAG00000000762	FNDC3B	0.938
ENSFCAG00000012476	QPCTL	0.935
ENSFCAG00000004384	TGFBR2	0.929
ENSFCAG00000042941		0.928
ENSFCAG00000010450	SNED1	0.927
ENSFCAG00000038945	TMEM241	0.925
ENSFCAG00000012443	KRT17	0.921
ENSFCAG00000013986	STARD13	0.92
ENSFCAG00000009345	LOXL4	0.911
ENSFCAG00000013559	RSU1	0.91
ENSFCAG00000012046	DOCK8	0.909
ENSFCAG00000012828	ANO6	0.909
ENSFCAG00000022513	CMPK2	0.907
ENSFCAG00000041042	TPPP	0.905
ENSFCAG00000024356		0.904
ENSFCAG00000038638	MOGAT1	0.899
ENSFCAG00000042690	BHLHE41	0.896
ENSFCAG00000022532	SPCS2	0.896
ENSFCAG00000037370	NTN1	0.895
ENSFCAG00000045767		0.889
ENSFCAG00000042831	KRTCAP2	0.889
ENSFCAG00000000659	TAS1R1	0.885
ENSFCAG00000045606	C17orf107	0.885
ENSFCAG00000013492	PKN1	0.885
ENSFCAG00000014189	CEP135	0.876
ENSFCAG00000028694	BMF	0.875
ENSFCAG00000018554	PIK3AP1	0.865
ENSFCAG00000009022	PTPDC1	0.862
ENSFCAG00000009810	SLPI	0.861
ENSFCAG00000000083	MBD4	0.86
ENSFCAG00000030830	PTPN2	0.859
ENSFCAG00000046102	DEPP1	0.858
ENSFCAG00000011304	COLQ	0.858
ENSFCAG00000010179	ATP13A2	0.857
ENSFCAG00000037479	CCDC134	0.854
ENSFCAG00000002072	DGKD	0.854
ENSFCAG00000025433	PARP11	0.854
ENSFCAG00000028649	DUSP4	0.853
ENSFCAG00000002084	DDIT3	0.85
ENSFCAG00000024972	JUN	0.849
ENSFCAG00000004738	CELF2	0.842
ENSFCAG00000040701	PLAC9	0.836
ENSFCAG00000030922	ZBTB38	0.834
ENSFCAG00000002122	ARHGAP6	0.828
ENSFCAG00000028383	TNFSF13	0.826
ENSFCAG00000014272	CTLA4	0.813
ENSFCAG00000037179		0.811
ENSFCAG00000006085	PLA1A	0.807
ENSFCAG00000000049		0.8
ENSFCAG00000024267	SLC4A7	0.798
ENSFCAG00000011681	TXNDC11	0.796
ENSFCAG00000012064	ITGA1	0.792
ENSFCAG00000025920	GPC6	0.79
ENSFCAG00000001913	ACKR2	0.786
ENSFCAG00000013213	SH3BP5	0.786
ENSFCAG00000026634	ZBTB37	0.782
ENSFCAG00000030009	SYVN1	0.779
ENSFCAG00000001547	CYP4V2	0.777
ENSFCAG00000043867	ANKRD12	0.774
ENSFCAG00000030696	NOV	0.768
ENSFCAG00000040394	ZCCHC24	0.76
ENSFCAG00000011816	HSPA5	0.757
ENSFCAG00000030130	SLC7A4	0.75
ENSFCAG00000005115	ABL1	0.748
ENSFCAG00000034070	CD302	0.74
ENSFCAG00000022651	SHROOM1	0.737
ENSFCAG00000022225	TRIM5	0.737
ENSFCAG00000004032	SAT1	0.736
ENSFCAG00000025163	SLC17A9	0.733
ENSFCAG00000001973	LRRK1	0.724
ENSFCAG00000021980	IGFBP5	0.722
ENSFCAG00000003382	GPR137B	0.721
ENSFCAG00000003595		0.716
ENSFCAG00000024338	TMTC2	0.714
ENSFCAG00000002786	ST8SIA5	0.714
ENSFCAG00000012065	ITGA2	0.713
ENSFCAG00000015173	MYDGF	0.708
ENSFCAG00000027350	LRMP	0.702
ENSFCAG00000011833	DCLRE1A	0.697
ENSFCAG00000022328	TMUB1	0.695
ENSFCAG00000041252		0.688
ENSFCAG00000009078	ZFPM2	0.685
ENSFCAG00000022573	TSC22D3	0.685
ENSFCAG00000024446	NEU1	0.682
ENSFCAG00000046243	NPTX1	0.672
ENSFCAG00000018898	RAB26	0.669
ENSFCAG00000001831	CNNM4	0.664
ENSFCAG00000015500	ASAH1	0.663
ENSFCAG00000014306	SLC35E3	0.655
ENSFCAG00000026497		0.653
ENSFCAG00000037639	SCRN1	0.652
ENSFCAG00000015293	HTRA3	0.645
ENSFCAG00000014416	RAB30	0.643
ENSFCAG00000000035	OTOF	0.643
ENSFCAG00000041116	C10orf99	0.642
ENSFCAG00000027720	ABHD3	0.637
ENSFCAG00000006860	ANO2	0.635
ENSFCAG00000011828	SLC39A8	0.634
ENSFCAG00000013980	SEC24A	0.631
ENSFCAG00000011867		0.63
ENSFCAG00000045977	AP1S2	0.63
ENSFCAG00000005272		0.629
ENSFCAG00000032008	DKKL1	0.625
ENSFCAG00000037357	SHOX2	0.616
ENSFCAG00000034191	TIMP3	0.615
ENSFCAG00000011866	XPR1	0.615
ENSFCAG00000039038	UMAD1	0.615
ENSFCAG00000010440	ZEB1	0.613
ENSFCAG00000012437	EGFL6	0.611
ENSFCAG00000000643	PHF19	0.609
ENSFCAG00000030638		0.606
ENSFCAG00000022152	PLCL2	0.605
ENSFCAG00000012572	GNB5	0.603
ENSFCAG00000013954		0.602
ENSFCAG00000012334	ACSF2	0.601
ENSFCAG00000000401	UAP1L1	0.589
ENSFCAG00000028758	SP4	0.589
ENSFCAG00000027730	PDE4D	0.587
ENSFCAG00000012371	GNB3	0.587
ENSFCAG00000027961	BTBD8	0.584
ENSFCAG00000034139	XKR8	0.58
ENSFCAG00000000189	NDUFA4L2	0.576
ENSFCAG00000025273	FAM78A	0.575
ENSFCAG00000033977	NEU3	0.574
ENSFCAG00000005958	ARHGAP18	0.573
ENSFCAG00000010109	DRAM2	0.572
ENSFCAG00000023087	FAM3C	0.57
ENSFCAG00000025209		0.568
ENSFCAG00000012878	ANXA6	0.565
ENSFCAG00000028575	RASSF8	0.565
ENSFCAG00000029132	DDIT4	0.554
ENSFCAG00000003788	DPEP1	0.552
ENSFCAG00000000544	EPHB1	0.547
ENSFCAG00000004881	PDE4A	0.545
ENSFCAG00000013734	SLC7A6	0.54
ENSFCAG00000045131		0.538
ENSFCAG00000013362	ERLEC1	0.525
ENSFCAG00000009283	EPB41L2	0.525
ENSFCAG00000031529	NAPEPLD	0.523
ENSFCAG00000015674		0.522
ENSFCAG00000010527	CXXC5	0.519
ENSFCAG00000040182		0.517
ENSFCAG00000034238	BHLHE40	0.511
ENSFCAG00000034836	ZNF70	0.509
ENSFCAG00000025774		0.496
ENSFCAG00000031239	ERP29	0.495
ENSFCAG00000033932		0.494
ENSFCAG00000011341	SLC43A1	0.491
ENSFCAG00000034233	COPZ2	0.487
ENSFCAG00000002386	CALHM2	0.478
ENSFCAG00000007859	GYG1	0.478
ENSFCAG00000008871	GALNT16	0.477
ENSFCAG00000012673	TET1	0.476
ENSFCAG00000014423	CLU	0.471
ENSFCAG00000007186	ACTA2	0.47
ENSFCAG00000006584	THBS3	0.462
ENSFCAG00000002476	WISP2	0.46
ENSFCAG00000022167	HEXA	0.46
ENSFCAG00000008391	TMEM97	0.458
ENSFCAG00000042836		0.457
ENSFCAG00000015301	EFNB2	0.456
ENSFCAG00000027974	LPIN2	0.455
ENSFCAG00000045145	BGLAP	0.453
ENSFCAG00000031670	MAB21L3	0.451
ENSFCAG00000039302	MSRB1	0.451
ENSFCAG00000030791	IL1RL1	0.45
ENSFCAG00000012992	ACSS3	0.45
ENSFCAG00000014224	PM20D2	0.448
ENSFCAG00000046585		0.435
ENSFCAG00000028259	TPRA1	0.435
ENSFCAG00000003090		0.434
ENSFCAG00000003257	OLFML2A	0.432
ENSFCAG00000025021		0.421
ENSFCAG00000022049	KLHL15	0.418
ENSFCAG00000015288	SORCS2	0.412
ENSFCAG00000000225		0.412
ENSFCAG00000014723	LMCD1	0.403
ENSFCAG00000028720	FILIP1L	0.402
ENSFCAG00000028045	GLT1D1	0.39
ENSFCAG00000045676	ADORA2B	0.387
ENSFCAG00000022261		0.38
ENSFCAG00000009277	TPPP3	0.378
ENSFCAG00000003739	SCML4	0.377
ENSFCAG00000022634	RCSD1	0.374
ENSFCAG00000024558	IQCB1	0.374
ENSFCAG00000012118	ECM2	0.373
ENSFCAG00000029587	CDC7	0.356
ENSFCAG00000014954	ABI3BP	0.355
ENSFCAG00000045402		0.348
ENSFCAG00000009703	SPP2	0.346
ENSFCAG00000014937	KEL	0.342
ENSFCAG00000000938	PDIA5	0.341
ENSFCAG00000003575	IL17RD	0.338
ENSFCAG00000029702	PROX1	0.338
ENSFCAG00000022134	DPYSL4	0.336
ENSFCAG00000028542	MEOX2	0.335
ENSFCAG00000012528	NPPC	0.335
ENSFCAG00000027890	PRKACB	0.332
ENSFCAG00000032182	DNAJB9	0.33
ENSFCAG00000003265	CCPG1	0.323
ENSFCAG00000030102	LMAN1	0.319
ENSFCAG00000040370	MANSC1	0.293
ENSFCAG00000000956	IRF5	0.293
ENSFCAG00000040604		0.291
ENSFCAG00000046381	DUSP8	0.29
ENSFCAG00000031312	SLC35A5	0.287
ENSFCAG00000028210	DMXL2	0.28
ENSFCAG00000004991	NCKAP5	0.277
ENSFCAG00000000315	BHLHA15	0.273
ENSFCAG00000027465	EREG	0.273
ENSFCAG00000026253	ZBTB34	0.271
ENSFCAG00000028063		0.269
ENSFCAG00000013231	NDE1	0.266
ENSFCAG00000001422	ALDH18A1	0.264
ENSFCAG00000030412	RUNX1T1	0.262
ENSFCAG00000046551		0.26
ENSFCAG00000003222	HPS3	0.259
ENSFCAG00000023366	FBLN1	0.255
ENSFCAG00000019255	TCTN2	0.254
ENSFCAG00000010519	CRABP1	0.249
ENSFCAG00000015505	F13A1	0.239
ENSFCAG00000005415	ITGA10	0.232
ENSFCAG00000042273	MAF	0.229
ENSFCAG00000033439	RF01684	0.229
ENSFCAG00000028606	SSR3	0.229
ENSFCAG00000028582	ARHGAP24	0.228
ENSFCAG00000002997	TGDS	0.228
ENSFCAG00000028504	REEP5	0.227
ENSFCAG00000025770	PCDH18	0.225
ENSFCAG00000042127	GCH1	0.222
ENSFCAG00000001441	CDC42EP2	0.221
ENSFCAG00000004317	GRAMD1B	0.22
ENSFCAG00000005099	ARMCX3	0.22
ENSFCAG00000026225		0.219
ENSFCAG00000011989	GLI3	0.214
ENSFCAG00000022233	KCNMB4	0.212
ENSFCAG00000002258	TAF1A	0.205
ENSFCAG00000043064	ZNF624	0.202
ENSFCAG00000025716	FAM129A	0.199
ENSFCAG00000012715	EIF2AK3	0.192
ENSFCAG00000027053	MAMDC2	0.191
ENSFCAG00000044442		0.182
ENSFCAG00000007942	PGM2L1	0.18
ENSFCAG00000007901	LONRF3	0.177
ENSFCAG00000030363	RBPJ	0.172
ENSFCAG00000034642	NR2F1	0.168
ENSFCAG00000015542	PHYKPL	0.167
ENSFCAG00000023035	JAZF1	0.166
ENSFCAG00000008280	NEDD4	0.162
ENSFCAG00000041794		0.161
ENSFCAG00000009472	PRKCQ	0.16
ENSFCAG00000025113	HDAC9	0.157
ENSFCAG00000007030	ALCAM	0.153
ENSFCAG00000031341	TMPRSS11E	0.143
ENSFCAG00000002182	OGT	0.143
ENSFCAG00000013084	ABCA13	0.132
ENSFCAG00000015675	ABCA9	0.131
ENSFCAG00000043841	PLPP5	0.13
ENSFCAG00000008358	CCND1	0.125
ENSFCAG00000011595	MEF2C	0.11
ENSFCAG00000004912	PLPPR2	0.107
ENSFCAG00000014626		0.107
ENSFCAG00000005266	RPGRIP1L	0.103
ENSFCAG00000042291	TSPAN11	0.09
ENSFCAG00000015423	SLC5A10	0.083
ENSFCAG00000031748		0.081
ENSFCAG00000027595	ATF2	0.081
ENSFCAG00000026347	GPR180	0.077
ENSFCAG00000001146	C12orf56	0.075
ENSFCAG00000022438	DCN	0.071
ENSFCAG00000023546	ACHE	0.069
ENSFCAG00000024981	PLEKHF1	0.066
ENSFCAG00000005607	CMA1	0.058
ENSFCAG00000029220	SLC16A7	0.057
ENSFCAG00000040725	S100A6	0.045
ENSFCAG00000044986	S100Z	0.043
ENSFCAG00000030680	FNDC3A	0.043
ENSFCAG00000002051	SOX5	0.036
ENSFCAG00000033538	PCDHB16	0.036
ENSFCAG00000004872	SIDT1	0.035
ENSFCAG00000006852	EPHB4	0.035
ENSFCAG00000040303	ETV3	0.028
ENSFCAG00000023456	FRMD3	0.018
ENSFCAG00000004347	FAM214A	0.014
ENSFCAG00000031339	ESPN	0.01
ENSFCAG00000014657		0.006
ENSFCAG00000046530	MYH7B	0.005
ENSFCAG00000001062	CDH3	0.002
ENSFCAG00000042752		0
ENSFCAG00000009612	CHRNB1	0
ENSFCAG00000008323	PTHLH	-0.002
ENSFCAG00000014711	RNF130	-0.002
ENSFCAG00000022606	DCK	-0.002
ENSFCAG00000031301	IGSF9	-0.002
ENSFCAG00000001459	ALDH1L2	-0.004
ENSFCAG00000001674	NXN	-0.006
ENSFCAG00000036668	FAM107B	-0.007
ENSFCAG00000027152	CDCP1	-0.017
ENSFCAG00000006127	CCDC62	-0.021
ENSFCAG00000034224	RF02216	-0.021
ENSFCAG00000041279	FBXO2	-0.022
ENSFCAG00000031961	SCARA5	-0.029
ENSFCAG00000044386	PYCR1	-0.03
ENSFCAG00000034613	PRDX1	-0.032
ENSFCAG00000013428	ANKRD2	-0.042
ENSFCAG00000025450	MAST4	-0.052
ENSFCAG00000009953	CYFIP2	-0.057
ENSFCAG00000022536	DPT	-0.072
ENSFCAG00000012150	IL1R2	-0.075
ENSFCAG00000008828	TBC1D2	-0.085
ENSFCAG00000003148	MARCH3	-0.086
ENSFCAG00000044412	EPGN	-0.095
ENSFCAG00000025089	KIF5C	-0.097
ENSFCAG00000014975	PCDH7	-0.097
ENSFCAG00000013958	ITGA7	-0.098
ENSFCAG00000029913	FKBP14	-0.099
ENSFCAG00000043972		-0.106
ENSFCAG00000028274	DNAJC3	-0.109
ENSFCAG00000030431	ATP1B3	-0.113
ENSFCAG00000005177	GGA2	-0.125
ENSFCAG00000003158		-0.132
ENSFCAG00000010001	METRN	-0.133
ENSFCAG00000005451	MAP1B	-0.134
ENSFCAG00000043266	HPCAL4	-0.143
ENSFCAG00000032361	LGI2	-0.143
ENSFCAG00000011062	DNAH10	-0.144
ENSFCAG00000040309	PGAM1	-0.148
ENSFCAG00000000112	TRPM3	-0.152
ENSFCAG00000042236		-0.154
ENSFCAG00000005535	BCAR3	-0.156
ENSFCAG00000023517	NOTCH1	-0.157
ENSFCAG00000028439	ASNSD1	-0.158
ENSFCAG00000038216	TRMT2B	-0.159
ENSFCAG00000022064	THAP9	-0.159
ENSFCAG00000014220	OSR2	-0.162
ENSFCAG00000034087	AP1S1	-0.164
ENSFCAG00000001290	S100A8	-0.166
ENSFCAG00000012452	P2RX4	-0.173
ENSFCAG00000030918	ABCA10	-0.176
ENSFCAG00000002056	DLG5	-0.179
ENSFCAG00000022083	MFHAS1	-0.18
ENSFCAG00000046426	RAPGEF5	-0.181
ENSFCAG00000004613	TNNT2	-0.19
ENSFCAG00000010097	ENO1	-0.193
ENSFCAG00000009659	ANKDD1B	-0.198
ENSFCAG00000040873		-0.202
ENSFCAG00000008617	HECW2	-0.205
ENSFCAG00000030141		-0.205
ENSFCAG00000004878	CIP2A	-0.209
ENSFCAG00000005402	NINL	-0.214
ENSFCAG00000046390	GLI2	-0.222
ENSFCAG00000027572		-0.224
ENSFCAG00000008480	CFL2	-0.229
ENSFCAG00000040471	HCAR1	-0.235
ENSFCAG00000029299		-0.235
ENSFCAG00000008547	EBF1	-0.243
ENSFCAG00000039759		-0.243
ENSFCAG00000009727	ABCC10	-0.247
ENSFCAG00000005721	PGM3	-0.265
ENSFCAG00000003363		-0.267
ENSFCAG00000045340	HJURP	-0.268
ENSFCAG00000033451	NT5C	-0.268
ENSFCAG00000002195	JAG1	-0.292
ENSFCAG00000010512	GUCY1B1	-0.295
ENSFCAG00000007927	FUCA1	-0.303
ENSFCAG00000004581	ID1	-0.308
ENSFCAG00000030586	ZNF326	-0.308
ENSFCAG00000042873		-0.315
ENSFCAG00000005432		-0.318
ENSFCAG00000024827	TMTC1	-0.321
ENSFCAG00000028703	PI16	-0.324
ENSFCAG00000009644	TNS4	-0.325
ENSFCAG00000023664	PLEKHA1	-0.339
ENSFCAG00000013182	TMEM120B	-0.342
ENSFCAG00000028657	KLK7	-0.344
ENSFCAG00000036046	GSTA4	-0.346
ENSFCAG00000041639	SIAH2	-0.346
ENSFCAG00000000183	CLSTN3	-0.355
ENSFCAG00000011627	TP73	-0.364
ENSFCAG00000023402	UST	-0.367
ENSFCAG00000002743	NPR1	-0.369
ENSFCAG00000037866	PTN	-0.37
ENSFCAG00000003219	PLEKHG3	-0.37
ENSFCAG00000011034	HHAT	-0.373
ENSFCAG00000022918	HNMT	-0.374
ENSFCAG00000008962	GDF10	-0.377
ENSFCAG00000009613	TMEM102	-0.377
ENSFCAG00000003140	PKDCC	-0.383
ENSFCAG00000015447	ST3GAL5	-0.383
ENSFCAG00000024803	SEMA3D	-0.387
ENSFCAG00000039463	PPM1K	-0.388
ENSFCAG00000038673	EDARADD	-0.388
ENSFCAG00000044414	KLRG2	-0.39
ENSFCAG00000033551	DNAJB1	-0.391
ENSFCAG00000006641	AJUBA	-0.394
ENSFCAG00000000975	CHCHD6	-0.395
ENSFCAG00000010356		-0.4
ENSFCAG00000004650		-0.402
ENSFCAG00000039650	F2RL1	-0.406
ENSFCAG00000011053	PLK2	-0.409
ENSFCAG00000029958	FGF11	-0.415
ENSFCAG00000014501		-0.417
ENSFCAG00000041360	SCGB3A1	-0.418
ENSFCAG00000037869	TMEM265	-0.418
ENSFCAG00000006548	CSRP2	-0.418
ENSFCAG00000009513	KCNB1	-0.421
ENSFCAG00000015760	PTPRZ1	-0.425
ENSFCAG00000042764	LRP12	-0.436
ENSFCAG00000031661	CBX8	-0.436
ENSFCAG00000041930		-0.443
ENSFCAG00000029903	SYTL2	-0.45
ENSFCAG00000045083	GNG7	-0.451
ENSFCAG00000007727		-0.451
ENSFCAG00000015304	HAS3	-0.456
ENSFCAG00000033858	MEGF9	-0.461
ENSFCAG00000005482	ARF5	-0.464
ENSFCAG00000046231		-0.466
ENSFCAG00000004071	MIF	-0.469
ENSFCAG00000029103	CPNE8	-0.479
ENSFCAG00000008271	ALDOC	-0.482
ENSFCAG00000024815	HRH2	-0.484
ENSFCAG00000043261	TMEM51	-0.489
ENSFCAG00000008085	MERTK	-0.49
ENSFCAG00000044872	UBAP1L	-0.494
ENSFCAG00000026039	WNK4	-0.495
ENSFCAG00000007815	RRM1	-0.497
ENSFCAG00000005332	PXDNL	-0.5
ENSFCAG00000007992	EZR	-0.5
ENSFCAG00000024693	BDH2	-0.5
ENSFCAG00000004037	BCAP31	-0.501
ENSFCAG00000007854	YWHAQ	-0.503
ENSFCAG00000024484	KCNQ5	-0.507
ENSFCAG00000023508	RND3	-0.51
ENSFCAG00000023767	GTF2E2	-0.511
ENSFCAG00000045669		-0.512
ENSFCAG00000044731		-0.513
ENSFCAG00000003389	SSH3	-0.514
ENSFCAG00000027156	AVPI1	-0.517
ENSFCAG00000010510	GUCY1A1	-0.519
ENSFCAG00000003199	S100A9	-0.52
ENSFCAG00000007691	ABCA3	-0.52
ENSFCAG00000002689	KIFC3	-0.521
ENSFCAG00000024217	GPC1	-0.524
ENSFCAG00000007884	PLXNA2	-0.528
ENSFCAG00000008974	ANPEP	-0.53
ENSFCAG00000007951	CKB	-0.533
ENSFCAG00000013258	CPXM2	-0.535
ENSFCAG00000010727	PIGA	-0.543
ENSFCAG00000037105		-0.543
ENSFCAG00000028700	AHCYL2	-0.548
ENSFCAG00000040613	WNT4	-0.552
ENSFCAG00000014753	ILVBL	-0.552
ENSFCAG00000045827	ITPRIPL1	-0.554
ENSFCAG00000000484	STX10	-0.556
ENSFCAG00000007168	CYP4X1	-0.572
ENSFCAG00000006601	NDRG4	-0.572
ENSFCAG00000008623	CYP4F8	-0.574
ENSFCAG00000011347	SLC2A10	-0.579
ENSFCAG00000022423	SLC22A15	-0.581
ENSFCAG00000045346	KRT14	-0.582
ENSFCAG00000043416	AMN	-0.584
ENSFCAG00000004322	TENM4	-0.585
ENSFCAG00000005430		-0.587
ENSFCAG00000005068	ADGRB1	-0.587
ENSFCAG00000028960		-0.589
ENSFCAG00000029975	AFF3	-0.59
ENSFCAG00000014777	SPATS2	-0.595
ENSFCAG00000011343	IGSF3	-0.596
ENSFCAG00000011474	PHGDH	-0.599
ENSFCAG00000028555	FABP3	-0.601
ENSFCAG00000009789	FILIP1	-0.601
ENSFCAG00000004698	DOK4	-0.601
ENSFCAG00000009873	PTPRK	-0.604
ENSFCAG00000013128	NAV3	-0.607
ENSFCAG00000043801	ZNF703	-0.607
ENSFCAG00000006139	ABCA8	-0.614
ENSFCAG00000005404	AMDHD1	-0.614
ENSFCAG00000023801	WNT7B	-0.616
ENSFCAG00000000445	SHISA4	-0.62
ENSFCAG00000006259	PLCE1	-0.625
ENSFCAG00000002310	GSS	-0.628
ENSFCAG00000023962	SERTAD4	-0.629
ENSFCAG00000026300	PAWR	-0.63
ENSFCAG00000007525		-0.631
ENSFCAG00000001977	PTGFRN	-0.632
ENSFCAG00000044598	DBX2	-0.633
ENSFCAG00000003377	RETSAT	-0.633
ENSFCAG00000044254	WNT10A	-0.634
ENSFCAG00000013890	TRPS1	-0.642
ENSFCAG00000046764		-0.643
ENSFCAG00000015761	B4GALT3	-0.644
ENSFCAG00000014589	PGD	-0.65
ENSFCAG00000010493	VANGL1	-0.653
ENSFCAG00000022114	NYNRIN	-0.654
ENSFCAG00000006953	ARMCX2	-0.656
ENSFCAG00000005906	SLC6A4	-0.657
ENSFCAG00000034130		-0.666
ENSFCAG00000030880		-0.669
ENSFCAG00000036696	CCDC34	-0.669
ENSFCAG00000004786	BCAM	-0.669
ENSFCAG00000013937	CIART	-0.679
ENSFCAG00000045516	KRT16	-0.685
ENSFCAG00000012523	ABCC9	-0.686
ENSFCAG00000008087	FBLN7	-0.686
ENSFCAG00000026883		-0.689
ENSFCAG00000022640	MYCL	-0.692
ENSFCAG00000034604		-0.693
ENSFCAG00000035695	CBR3	-0.696
ENSFCAG00000007784	ABCC5	-0.701
ENSFCAG00000039394		-0.702
ENSFCAG00000018693	IL17RE	-0.705
ENSFCAG00000011936		-0.707
ENSFCAG00000007148	RTKN	-0.71
ENSFCAG00000013331	KIF27	-0.713
ENSFCAG00000005094	CRYBG1	-0.716
ENSFCAG00000024587	HOGA1	-0.717
ENSFCAG00000044103		-0.721
ENSFCAG00000007005	SEMA3F	-0.721
ENSFCAG00000004809	KIAA1755	-0.723
ENSFCAG00000011885	KCTD9	-0.728
ENSFCAG00000028328	ARRDC4	-0.733
ENSFCAG00000015438	SHC2	-0.735
ENSFCAG00000011837	HSD11B1L	-0.736
ENSFCAG00000005418	SLC25A37	-0.745
ENSFCAG00000009907		-0.751
ENSFCAG00000027639		-0.751
ENSFCAG00000006696	CDC42EP1	-0.752
ENSFCAG00000012338	SPATA20	-0.756
ENSFCAG00000012464	ANKMY1	-0.758
ENSFCAG00000013988	ZNF532	-0.758
ENSFCAG00000006430		-0.76
ENSFCAG00000010679	INKA1	-0.762
ENSFCAG00000029879	BAG5	-0.771
ENSFCAG00000024697	SLC25A39	-0.772
ENSFCAG00000041553		-0.775
ENSFCAG00000011616	MYO19	-0.775
ENSFCAG00000034865	RPS12	-0.777
ENSFCAG00000024104	CORO2A	-0.779
ENSFCAG00000031453	LIPN	-0.781
ENSFCAG00000013209		-0.781
ENSFCAG00000010852	TTYH2	-0.784
ENSFCAG00000011894	PDCD4	-0.785
ENSFCAG00000000791	P3H2	-0.786
ENSFCAG00000013349	TICRR	-0.791
ENSFCAG00000035894	PPP1R14C	-0.792
ENSFCAG00000023960	WDR47	-0.794
ENSFCAG00000003861	KCTD5	-0.795
ENSFCAG00000007977	KCTD15	-0.797
ENSFCAG00000009086	SLC22A17	-0.806
ENSFCAG00000046591		-0.806
ENSFCAG00000013751	SNTG2	-0.808
ENSFCAG00000002331	CDH24	-0.812
ENSFCAG00000028113		-0.812
ENSFCAG00000004299	COL17A1	-0.814
ENSFCAG00000032850	SOSTDC1	-0.82
ENSFCAG00000036973	ZNF32	-0.829
ENSFCAG00000014298	MCF2L2	-0.838
ENSFCAG00000032253	GP1BB	-0.838
ENSFCAG00000022813	MMP17	-0.841
ENSFCAG00000032779	SCN2B	-0.842
ENSFCAG00000022585	SEMA4B	-0.844
ENSFCAG00000041373	CEBPA	-0.844
ENSFCAG00000005071	TNKS1BP1	-0.844
ENSFCAG00000044371	LMO4	-0.845
ENSFCAG00000029811	PLEKHG1	-0.849
ENSFCAG00000023493	FRRS1	-0.853
ENSFCAG00000010015	THSD1	-0.855
ENSFCAG00000037711	MAP3K9	-0.856
ENSFCAG00000026423	POLE3	-0.856
ENSFCAG00000007116	PLD1	-0.859
ENSFCAG00000011741		-0.86
ENSFCAG00000025479	CYP51A1	-0.861
ENSFCAG00000022344		-0.866
ENSFCAG00000011930	CASTOR1	-0.867
ENSFCAG00000045903	GNG12	-0.87
ENSFCAG00000007848	CLUH	-0.87
ENSFCAG00000024943	CCDC159	-0.871
ENSFCAG00000010170	EPHA2	-0.871
ENSFCAG00000009520	PLCH2	-0.873
ENSFCAG00000045717	PTGDR	-0.876
ENSFCAG00000023950	SGCD	-0.876
ENSFCAG00000029965	SLC34A2	-0.878
ENSFCAG00000011348	EYA2	-0.88
ENSFCAG00000023484	DIP2B	-0.882
ENSFCAG00000004854	ANOS1	-0.883
ENSFCAG00000004612	RGS12	-0.884
ENSFCAG00000003394	CARNS1	-0.887
ENSFCAG00000006934	PNP	-0.887
ENSFCAG00000005929	CPT2	-0.888
ENSFCAG00000001514		-0.896
ENSFCAG00000042388	RAB3D	-0.898
ENSFCAG00000019220	FERMT1	-0.904
ENSFCAG00000003622	ABLIM3	-0.904
ENSFCAG00000007110	SPACA9	-0.904
ENSFCAG00000009555	DHX32	-0.905
ENSFCAG00000006465	TUBB4B	-0.908
ENSFCAG00000029015	KMT5C	-0.908
ENSFCAG00000011757		-0.911
ENSFCAG00000011771	MPZL2	-0.916
ENSFCAG00000035706	MPZL3	-0.916
ENSFCAG00000024917		-0.918
ENSFCAG00000039605	ZFAND2A	-0.918
ENSFCAG00000008147	F5	-0.928
ENSFCAG00000004226	NOVA1	-0.934
ENSFCAG00000022746		-0.942
ENSFCAG00000045144	INSIG1	-0.942
ENSFCAG00000007003	XKRX	-0.942
ENSFCAG00000006097	UNC45A	-0.943
ENSFCAG00000000077	MIIP	-0.944
ENSFCAG00000030187	SPPL3	-0.946
ENSFCAG00000019137	TRIM59	-0.947
ENSFCAG00000009261	ABCC6	-0.947
ENSFCAG00000004034	DUSP9	-0.948
ENSFCAG00000045850	CBX2	-0.948
ENSFCAG00000012417	SNX33	-0.948
ENSFCAG00000012653	CD109	-0.95
ENSFCAG00000003188	CRY2	-0.952
ENSFCAG00000040576	KRT5	-0.956
ENSFCAG00000034294	CALML3	-0.957
ENSFCAG00000046261		-0.957
ENSFCAG00000041532	SRXN1	-0.958
ENSFCAG00000012318	TFAP2A	-0.959
ENSFCAG00000000257	TRPM4	-0.959
ENSFCAG00000004231	ZNF462	-0.96
ENSFCAG00000004351		-0.961
ENSFCAG00000018853	SNRNP48	-0.961
ENSFCAG00000003806	CES2	-0.966
ENSFCAG00000040642	SLC48A1	-0.966
ENSFCAG00000001032	BLVRB	-0.969
ENSFCAG00000005507	NR6A1	-0.969
ENSFCAG00000029596	JMJD7	-0.977
ENSFCAG00000043479		-0.977
ENSFCAG00000025052		-0.977
ENSFCAG00000024141		-0.979
ENSFCAG00000004412	GALNT6	-0.983
ENSFCAG00000010710	ALPK1	-0.988
ENSFCAG00000031151	FMOD	-0.996
ENSFCAG00000022404	XRCC3	-0.998
ENSFCAG00000006721	CDK18	-1.002
ENSFCAG00000024683	ABHD17C	-1.007
ENSFCAG00000007864	MAP3K6	-1.009
ENSFCAG00000010181	PADI2	-1.012
ENSFCAG00000014929	EPHB6	-1.013
ENSFCAG00000029230	SLC8A2	-1.014
ENSFCAG00000013038		-1.014
ENSFCAG00000035521	NMNAT2	-1.017
ENSFCAG00000018319		-1.02
ENSFCAG00000001015	PALMD	-1.021
ENSFCAG00000008063	KCNC4	-1.023
ENSFCAG00000025608	LRRC71	-1.023
ENSFCAG00000001649	CDHR1	-1.027
ENSFCAG00000011587	KIF13A	-1.027
ENSFCAG00000031003	ACER3	-1.028
ENSFCAG00000000914	NOTCH3	-1.029
ENSFCAG00000039901	POLE4	-1.029
ENSFCAG00000001967	SEPT10	-1.03
ENSFCAG00000008773	AKR7L	-1.03
ENSFCAG00000010924	SLC52A3	-1.033
ENSFCAG00000024657		-1.036
ENSFCAG00000002633	TESC	-1.039
ENSFCAG00000041318	SERPINB13	-1.04
ENSFCAG00000005493	NECTIN1	-1.041
ENSFCAG00000045842	DLX5	-1.041
ENSFCAG00000000259	NTF4	-1.043
ENSFCAG00000002921	TACSTD2	-1.044
ENSFCAG00000043946		-1.044
ENSFCAG00000008799	LPAR3	-1.047
ENSFCAG00000041725	PFN2	-1.048
ENSFCAG00000005027	FZD6	-1.05
ENSFCAG00000009756	TMEM63B	-1.052
ENSFCAG00000006640	CTNND1	-1.052
ENSFCAG00000034991	FAM219B	-1.054
ENSFCAG00000015037	SULF2	-1.055
ENSFCAG00000004036		-1.056
ENSFCAG00000013102	KDM5B	-1.057
ENSFCAG00000002749	SLC27A3	-1.062
ENSFCAG00000011147	CASK	-1.065
ENSFCAG00000006534	CELSR1	-1.067
ENSFCAG00000036800	DYNLL1	-1.072
ENSFCAG00000014020	FN3K	-1.072
ENSFCAG00000008643	HSPA4L	-1.072
ENSFCAG00000028967		-1.076
ENSFCAG00000045731	NXPH4	-1.079
ENSFCAG00000025763	ADI1	-1.079
ENSFCAG00000003354	SAMD11	-1.082
ENSFCAG00000022077	CNN1	-1.084
ENSFCAG00000002406	CSMD2	-1.085
ENSFCAG00000000145	FKBP4	-1.085
ENSFCAG00000024350	FAR1	-1.089
ENSFCAG00000025768		-1.09
ENSFCAG00000007631	CLCN4	-1.091
ENSFCAG00000011520	MDFI	-1.093
ENSFCAG00000030583	LRAT	-1.095
ENSFCAG00000007711	SLC19A2	-1.095
ENSFCAG00000001476	GSR	-1.099
ENSFCAG00000025887	RBBP8	-1.103
ENSFCAG00000013234	CSAD	-1.106
ENSFCAG00000025597	GSTO1	-1.106
ENSFCAG00000004964	CAST	-1.106
ENSFCAG00000030053	HTATIP2	-1.108
ENSFCAG00000003692		-1.11
ENSFCAG00000046307	SNPH	-1.111
ENSFCAG00000003189	MAPK8IP1	-1.113
ENSFCAG00000003983	ACOT11	-1.114
ENSFCAG00000022135	EPB41L5	-1.114
ENSFCAG00000000466	FBXW9	-1.115
ENSFCAG00000002364	TIAM1	-1.116
ENSFCAG00000021965	SSPO	-1.117
ENSFCAG00000028738	SYNPO2	-1.119
ENSFCAG00000018332	PTPN13	-1.12
ENSFCAG00000013540	ARHGEF28	-1.12
ENSFCAG00000028550	CRYAB	-1.121
ENSFCAG00000031511	CA3	-1.124
ENSFCAG00000046144	KLHL21	-1.13
ENSFCAG00000007932	ATP2A3	-1.132
ENSFCAG00000015599	GSTM3	-1.135
ENSFCAG00000041047	REEP4	-1.135
ENSFCAG00000044531	LRRC24	-1.136
ENSFCAG00000004265	NHLRC1	-1.137
ENSFCAG00000034944	CD9	-1.139
ENSFCAG00000008706	PLS3	-1.141
ENSFCAG00000012765	GNE	-1.146
ENSFCAG00000004198	SERINC2	-1.146
ENSFCAG00000000007	HMGCR	-1.148
ENSFCAG00000010826	PLXDC2	-1.151
ENSFCAG00000009673	MPP2	-1.152
ENSFCAG00000012978	HR	-1.152
ENSFCAG00000011007	MSI1	-1.154
ENSFCAG00000011706	STON2	-1.155
ENSFCAG00000029036	SLC16A10	-1.157
ENSFCAG00000005551	TFAP2C	-1.157
ENSFCAG00000006060	SLC2A1	-1.158
ENSFCAG00000026624	SH2D4A	-1.161
ENSFCAG00000007367	HSD17B14	-1.161
ENSFCAG00000042466	ID4	-1.163
ENSFCAG00000000286		-1.164
ENSFCAG00000018994		-1.165
ENSFCAG00000002804	CMAH	-1.168
ENSFCAG00000045838	FAM162A	-1.168
ENSFCAG00000030890	BICD2	-1.172
ENSFCAG00000010915	AMOTL1	-1.174
ENSFCAG00000031043	CLYBL	-1.174
ENSFCAG00000000413	BMP7	-1.182
ENSFCAG00000045179		-1.183
ENSFCAG00000041798	PARD6G	-1.183
ENSFCAG00000041632	NDUFC1	-1.183
ENSFCAG00000026449	BTBD19	-1.188
ENSFCAG00000022227	BMPR1B	-1.189
ENSFCAG00000009215	ABCA12	-1.191
ENSFCAG00000028016	KLF4	-1.194
ENSFCAG00000001755		-1.194
ENSFCAG00000006111		-1.195
ENSFCAG00000013435	CRTAC1	-1.196
ENSFCAG00000040894	FAM89A	-1.196
ENSFCAG00000030174	RAB11A	-1.197
ENSFCAG00000005147	NMT2	-1.198
ENSFCAG00000007172	GNAI1	-1.203
ENSFCAG00000030923	EMP2	-1.204
ENSFCAG00000013232	MYH11	-1.205
ENSFCAG00000024183	MDH1	-1.206
ENSFCAG00000004560	SGCA	-1.208
ENSFCAG00000030274	TPI1	-1.208
ENSFCAG00000000285		-1.212
ENSFCAG00000022476	ELFN2	-1.215
ENSFCAG00000025759	ADGRL2	-1.22
ENSFCAG00000010749		-1.221
ENSFCAG00000038406		-1.222
ENSFCAG00000026754	OSR1	-1.225
ENSFCAG00000004240	KREMEN1	-1.226
ENSFCAG00000035394	C9orf64	-1.227
ENSFCAG00000028174		-1.229
ENSFCAG00000027646	ROBO2	-1.23
ENSFCAG00000044545	C5orf46	-1.232
ENSFCAG00000003743	PGAP2	-1.232
ENSFCAG00000029564	NQO1	-1.234
ENSFCAG00000010785	RHPN1	-1.235
ENSFCAG00000007568		-1.236
ENSFCAG00000027250	SLC2A4RG	-1.242
ENSFCAG00000016207	RAB24	-1.246
ENSFCAG00000036029	PHLDA3	-1.246
ENSFCAG00000005137	CA2	-1.247
ENSFCAG00000014444	CAPN5	-1.247
[truncated: 893 more rows]

## Sheet: Table S4, Fig S1 GSEA Hallmark
Table S4. GSEA normalized enrichment scores (NES) for each pairwise comparison using the MSigDB Hallmark gene sets collection. The size column indicates the number of genes represented in each gene set, and the FWER p-value represents the family-wise error rate for each analysis.											Figure S1. Enrichment plots (A, B, C and D) and matching bar graphs on their right depicting the corresponding top 20 leading edge genes based on the FCGSvsHOM pairwise comparison. These figures correspond to the signals that appear in bold in Table S4 and are shown to exemplify the prominent role of IL6 in many of the most highly enriched pathways.
	FCGSvsHOM			PERvsHGIN			FCGSvsPER
NAME	SIZE	NES	FWER p-val	SIZE	NES	FWER p-val	SIZE	NES	FWER p-val
HALLMARK_TNFA_SIGNALING_VIA_NFKB	181	8.9177	0	170	7.59853	0	181	4.03817	0
HALLMARK_INTERFERON_GAMMA_RESPONSE	159	8.21586	0	143	5.68289	0	158	6.72281	0
HALLMARK_ALLOGRAFT_REJECTION	141	7.70684	0	114	4.0848	0	140	6.38754	0
HALLMARK_INFLAMMATORY_RESPONSE	160	7.51206	0	138	5.85688	0	160	6.44001	0
HALLMARK_EPITHELIAL_MESENCHYMAL_TRANSITION	176	6.93129	0	170	6.48403	0	177	5.12881	0
HALLMARK_INTERFERON_ALPHA_RESPONSE	80	6.12419	0	76	4.03244	0	80	4.57599	0
HALLMARK_IL6_JAK_STAT3_SIGNALING	71	6.12403	0	63	4.78583	0	71	4.66834	0
HALLMARK_COMPLEMENT	152	5.32933	0	141	3.58524	0	153	4.66205	0
HALLMARK_KRAS_SIGNALING_UP	169	5.27388	0	152	4.03853	0	163	4.48473	0
HALLMARK_IL2_STAT5_SIGNALING	182	4.9108	0	157	3.56458	0	178	3.96902	0
HALLMARK_APOPTOSIS	139	4.45571	0	134	3.2419	0	138	2.26359	0.018
HALLMARK_COAGULATION	98	4.11037	0	89	4.44199	0	95	2.6746	0.001
HALLMARK_E2F_TARGETS	171	4.04736	0	174	-1.2372	0.995	174	-3.09709	0
HALLMARK_MYC_TARGETS_V1	159	3.25409	0	160	1.82361	0.298	160	-4.70159	0
HALLMARK_APICAL_JUNCTION	161	3.0454	0	146	3.23887	0	155	1.81177	0.326
HALLMARK_G2M_CHECKPOINT	167	3.04273	0	170	-1.48518	0.851	169	-2.87526	0
HALLMARK_UNFOLDED_PROTEIN_RESPONSE	104	3.02131	0	102	1.30054	0.982	104	1.91399	0.203
HALLMARK_MYC_TARGETS_V2	49	2.9339	0	48	1.86234	0.252	49	-2.38574	0.008
HALLMARK_ANGIOGENESIS	29	2.69722	0.004	26	2.43459	0.009	29	2.48592	0.003
HALLMARK_MITOTIC_SPINDLE	183	2.38483	0.019	184	-1.67723	0.547	183	1.19362	0.996
HALLMARK_TGF_BETA_SIGNALING	50	2.23482	0.036	49	2.3444	0.014	49	-1.13843	1
HALLMARK_P53_PATHWAY	181	2.23212	0.037	175	2.49684	0.008	179	-1.64177	0.588
HALLMARK_HYPOXIA	167	2.13157	0.059	156	3.35956	0	161	1.44321	0.891
HALLMARK_DNA_REPAIR	132	1.94802	0.166	131	-1.65641	0.59	131	-2.08026	0.075
HALLMARK_UV_RESPONSE_DN	134	1.9392	0.178	126	1.3402	0.97	129	1.03248	1
HALLMARK_UV_RESPONSE_UP	126	1.69827	0.49	121	2.6247	0.003	123	-1.42821	0.89
HALLMARK_PI3K_AKT_MTOR_SIGNALING	89	1.53838	0.762	87	1.25441	0.993	87	0.715161	1
HALLMARK_REACTIVE_OXYGEN_SPECIES_PATHWAY	43	1.20633	0.999	41	2.65295	0.002	43	-1.92125	0.175
HALLMARK_WNT_BETA_CATENIN_SIGNALING	35	1.11673	1	34	1.16734	0.998	34	-1.40547	0.911
HALLMARK_MTORC1_SIGNALING	183	1.02329	1	182	2.42925	0.01	182	-1.802	0.316
HALLMARK_NOTCH_SIGNALING	31	0.960385	1	30	1.48706	0.839	31	-1.11892	1
HALLMARK_PANCREAS_BETA_CELLS	16	0.948646	1	< 15	0	ND	< 15	0	ND
HALLMARK_HEDGEHOG_SIGNALING	27	0.820559	1	25	1.24066	0.994	26	0.942353	1
HALLMARK_SPERMATOGENESIS	58	0.567086	1	51	-1.40009	0.929	56	0.487435	1
HALLMARK_ANDROGEN_RESPONSE	93	-0.827448	1	90	0.59682	1	92	-0.958743	1
HALLMARK_HEME_METABOLISM	158	-0.863109	1	152	1.53983	0.747	154	-1.15698	1
HALLMARK_APICAL_SURFACE	32	-1.72656	0.429	31	1.47111	0.853	29	-1.79464	0.325
HALLMARK_GLYCOLYSIS	165	-2.18248	0.029	157	2.59638	0.004	161	-2.34336	0.013
HALLMARK_CHOLESTEROL_HOMEOSTASIS	63	-2.26624	0.012	60	1.69211	0.498	62	-2.78844	0.001
HALLMARK_XENOBIOTIC_METABOLISM	143	-2.34656	0.007	129	2.12841	0.055	136	-1.95007	0.154
HALLMARK_PROTEIN_SECRETION	93	-2.37723	0.006	92	-1.34064	0.967	92	-1.51148	0.78
HALLMARK_PEROXISOME	87	-2.47058	0.004	85	1.17939	0.997	85	-2.49351	0.006
HALLMARK_ESTROGEN_RESPONSE_LATE	157	-3.11871	0	148	1.97611	0.146	155	-3.86408	0
HALLMARK_ADIPOGENESIS	183	-3.40203	0	174	2.57736	0.004	176	-2.23165	0.032
HALLMARK_ESTROGEN_RESPONSE_EARLY	172	-3.55397	0	164	2.21044	0.028	167	-3.76484	0
HALLMARK_KRAS_SIGNALING_DN	105	-3.71089	0	87	1.27372	0.99	93	-2.57422	0.004
HALLMARK_FATTY_ACID_METABOLISM	132	-3.71643	0	123	0.626666	1	125	-2.7994	0.001
HALLMARK_BILE_ACID_METABOLISM	86	-3.89849	0	77	0.494412	1	78	-2.04551	0.088
HALLMARK_OXIDATIVE_PHOSPHORYLATION	183	-4.24425	0	181	2.67364	0.002	182	-4.68937	0
HALLMARK_MYOGENESIS	182	-5.2681	0	132	3.22254	0	166	3.98924	0

## Sheet: Table S5 GSEA C2 CP
Table S5. GSEA normalized enrichment scores (NES) for each pairwise comparison using the MSigDB C2 Canonical Pathways gene sets collection. The size column indicates the number of genes represented in each gene set, and the FWER p-value represents the family-wise error rate for each analysis.
	FCGSvsHOM			PERvsHGIN			FCGSvsPER
NAME	SIZE	NES	FWER p-val	SIZE	NES	FWER p-val	SIZE	NES	FWER p-val
KEGG_CYTOKINE_CYTOKINE_RECEPTOR_INTERACTION	143	7.67026	0	115	5.40356	0	144	5.94889	0
NABA_MATRISOME_ASSOCIATED	379	6.7365	0	326	6.40642	0	367	5.74661	0
REACTOME_EXTRACELLULAR_MATRIX_ORGANIZATION	234	6.58802	0	218	5.21216	0	227	4.63195	0
REACTOME_SIGNALING_BY_INTERLEUKINS	343	6.28725	0	317	3.56722	0	344	3.66996	0
REACTOME_INTERLEUKIN_4_AND_INTERLEUKIN_13_SIGNALING	85	5.43303	0	74	4.18478	0	85	4.27366	0
REACTOME_IMMUNOREGULATORY_INTERACTIONS_BETWEEN_A_LYMPHOID_AND_A_NON_LYMPHOID_CELL	54	5.37758	0	38	3.55445	0	54	5.02112	0
WP_TYROBP_CAUSAL_NETWORK	54	5.28243	0	49	2.67768	0.049	54	4.48192	0
REACTOME_HEMOSTASIS	451	5.23789	0	422	4.29272	0	438	4.20663	0
KEGG_HEMATOPOIETIC_CELL_LINEAGE	58	5.11222	0	49	3.94042	0	59	4.79226	0
REACTOME_INTERLEUKIN_10_SIGNALING	31	5.05011	0	22	3.27569	0	31	4.56466	0
WP_TYPE_II_INTERFERON_SIGNALING_IFNG	29	5.00859	0	26	3.6578	0	29	3.58139	0
REACTOME_SIGNALING_BY_GPCR	328	4.956	0	287	3.57474	0	320	4.42091	0
KEGG_JAK_STAT_SIGNALING_PATHWAY	97	4.94695	0	90	3.46359	0	100	3.30148	0
NABA_ECM_REGULATORS	147	4.87794	0	136	4.12001	0	143	3.70072	0
WP_HUMAN_COMPLEMENT_SYSTEM	59	4.81843	0	51	4.69395	0	57	4.27567	0
REACTOME_GPCR_LIGAND_BINDING	131	4.80888	0	103	3.29623	0	129	4.32928	0
WP_ALLOGRAFT_REJECTION	42	4.80635	0	32	3.38809	0	42	4.60953	0
REACTOME_INTERFERON_ALPHA_BETA_SIGNALING	43	4.79561	0	40	3.44491	0	43	3.36784	0
KEGG_COMPLEMENT_AND_COAGULATION_CASCADES	35	4.79084	0	30	4.62082	0	35	4.34009	0
REACTOME_DEGRADATION_OF_THE_EXTRACELLULAR_MATRIX	102	4.77911	0	90	3.06611	0.003	96	3.12676	0
KEGG_LEISHMANIA_INFECTION	48	4.76675	0	43	3.29893	0	48	2.74266	0.015
REACTOME_INTERFERON_SIGNALING	134	4.75033	0	129	2.46138	0.182	134	2.89302	0.003
REACTOME_INTEGRIN_CELL_SURFACE_INTERACTIONS	66	4.69967	0	64	4.15989	0	63	3.27473	0
REACTOME_CLASS_A_1_RHODOPSIN_LIKE_RECEPTORS	86	4.61713	0	65	3.37203	0	84	4.41369	0
REACTOME_INTERFERON_GAMMA_SIGNALING	60	4.61684	0	56	2.47717	0.161	60	3.5768	0
NABA_SECRETED_FACTORS	144	4.60556	0	119	4.62939	0	140	3.56993	0
REACTOME_COLLAGEN_DEGRADATION	49	4.59313	0	42	2.13805	0.833	46	2.97366	0
REACTOME_CELL_CYCLE	499	4.58893	0	> 500	0	ND	> 500	0	ND
WP_MICROGLIA_PATHOGEN_PHAGOCYTOSIS_PATHWAY	37	4.57543	0	34	2.72113	0.035	37	4.4476	0
REACTOME_COMPLEMENT_CASCADE	26	4.57233	0	21	3.70083	0	26	4.41261	0
NABA_CORE_MATRISOME	168	4.47128	0	157	4.06243	0	164	3.88174	0
WP_TCELL_ANTIGEN_RECEPTOR_TCR_SIGNALING_PATHWAY	84	4.44765	0	75	2.62338	0.064	84	3.59602	0
KEGG_CHEMOKINE_SIGNALING_PATHWAY	133	4.40396	0	121	2.65005	0.057	130	4.01019	0
WP_REGULATION_OF_TOLLLIKE_RECEPTOR_SIGNALING_PATHWAY	111	4.39258	0	98	2.98038	0.004	111	2.82444	0.007
REACTOME_PROCESSING_OF_CAPPED_INTRON_CONTAINING_PRE_MRNA	208	4.35838	0	208	-3.08698	0.002	208	-4.88983	0
REACTOME_CELL_SURFACE_INTERACTIONS_AT_THE_VASCULAR_WALL	91	4.34356	0	84	3.00676	0.004	89	2.88802	0.003
WP_COMPLEMENT_AND_COAGULATION_CASCADES	34	4.29285	0	29	3.8507	0	34	4.05939	0
PID_AMB2_NEUTROPHILS_PATHWAY	33	4.22009	0	32	2.72959	0.03	33	2.94376	0.001
KEGG_CELL_ADHESION_MOLECULES_CAMS	84	4.20808	0	68	3.77155	0	79	4.0303	0
REACTOME_COLLAGEN_FORMATION	72	4.19716	0	69	2.15957	0.791	69	2.3543	0.33
PID_IL12_2PATHWAY	46	4.19161	0	38	2.39189	0.298	45	3.58145	0
REACTOME_CELL_CYCLE_MITOTIC	407	4.18746	0	413	-2.2212	0.659	408	-4.5552	0
WP_CHEMOKINE_SIGNALING_PATHWAY	126	4.17278	0	115	2.56396	0.088	123	3.87055	0
PID_INTEGRIN1_PATHWAY	56	4.15826	0	55	3.53545	0	55	3.40873	0
REACTOME_LEISHMANIA_INFECTION	156	4.14179	0	140	2.53437	0.11	154	3.21912	0
WP_PI3KAKT_SIGNALING_PATHWAY	257	4.14157	0	238	3.89174	0	247	3.27629	0
REACTOME_NEUTROPHIL_DEGRANULATION	381	4.11549	0	344	3.14195	0.001	374	3.71577	0
WP_HEPATITIS_B_INFECTION	132	4.09157	0	130	2.845	0.013	132	2.37729	0.286
REACTOME_PEPTIDE_LIGAND_BINDING_RECEPTORS	46	4.08728	0	38	3.32582	0	45	3.77988	0
PID_CXCR4_PATHWAY	94	4.06203	0	92	2.82075	0.015	94	3.67011	0
KEGG_INTESTINAL_IMMUNE_NETWORK_FOR_IGA_PRODUCTION	25	4.05345	0	15	2.47113	0.164	24	4.41048	0
KEGG_NATURAL_KILLER_CELL_MEDIATED_CYTOTOXICITY	77	4.05273	0	72	2.03827	0.963	76	3.66078	0
REACTOME_INTERLEUKIN_2_FAMILY_SIGNALING	35	4.00107	0	31	1.64077	1	35	3.81607	0
REACTOME_TNFS_BIND_THEIR_PHYSIOLOGICAL_RECEPTORS	19	3.99814	0	< 15	0	ND	19	3.41632	0
REACTOME_RRNA_PROCESSING	152	3.98739	0	153	1.4594	1	151	-4.35544	0
WP_PEPTIDE_GPCRS	15	3.97691	0	< 15	0	ND	15	2.73611	0.017
REACTOME_MRNA_SPLICING	164	3.97674	0	164	-2.63602	0.047	164	-4.54601	0
WP_THE_HUMAN_IMMUNE_RESPONSE_TO_TUBERCULOSIS	20	3.90337	0	18	2.90093	0.009	20	3.13141	0
WP_IL18_SIGNALING_PATHWAY	219	3.88711	0	200	3.71491	0	215	2.58298	0.064
REACTOME_PLATELET_ACTIVATION_SIGNALING_AND_AGGREGATION	207	3.87377	0	199	3.14373	0.001	206	3.14382	0
WP_PROLACTIN_SIGNALING_PATHWAY	70	3.86867	0	68	2.19581	0.707	70	2.12885	0.865
REACTOME_M_PHASE	281	3.86741	0	288	-2.50036	0.135	283	-4.23865	0
PID_TCR_PATHWAY	62	3.86457	0	56	1.66614	1	62	3.56938	0
KEGG_ECM_RECEPTOR_INTERACTION	70	3.86156	0	68	3.95731	0	69	2.48615	0.137
WP_HEPATITIS_C_AND_HEPATOCELLULAR_CARCINOMA	44	3.84929	0	44	2.79072	0.017	45	1.25752	1
WP_SPINAL_CORD_INJURY	84	3.84631	0	74	2.86112	0.013	81	2.46965	0.153
REACTOME_ASSEMBLY_OF_COLLAGEN_FIBRILS_AND_OTHER_MULTIMERIC_STRUCTURES	48	3.82025	0	46	2.13822	0.832	44	1.98745	0.991
WP_SARSCOV2_INNATE_IMMUNITY_EVASION_AND_CELLSPECIFIC_IMMUNE_RESPONSE	53	3.80444	0	46	3.34047	0	53	3.42289	0
WP_VEGFAVEGFR2_SIGNALING_PATHWAY	377	3.80132	0	367	3.41133	0	374	2.18337	0.759
REACTOME_CELL_CYCLE_CHECKPOINTS	203	3.78837	0	211	-2.16578	0.786	207	-3.65598	0
PID_IL27_PATHWAY	19	3.78127	0	< 15	0	ND	19	3.33908	0
WP_INTERACTIONS_BETWEEN_IMMUNE_CELLS_AND_MICRORNAS_IN_TUMOR_MICROENVIRONMENT	25	3.75894	0	20	2.19949	0.7	26	2.78732	0.009
KEGG_PRIMARY_IMMUNODEFICIENCY	26	3.75452	0	21	1.10574	1	26	3.46178	0
PID_IL6_7_PATHWAY	44	3.69614	0	43	2.09863	0.892	44	2.41466	0.22
PID_IL4_2PATHWAY	47	3.69518	0	43	2.25358	0.562	46	3.46026	0
WP_INFLAMMATORY_RESPONSE_PATHWAY	22	3.69459	0	18	2.4173	0.245	22	3.02078	0
REACTOME_CHEMOKINE_RECEPTORS_BIND_CHEMOKINES	22	3.67994	0	15	2.77167	0.022	21	3.7728	0
WP_SELECTIVE_EXPRESSION_OF_CHEMOKINE_RECEPTORS_DURING_TCELL_POLARIZATION	15	3.67874	0	< 15	0	ND	15	2.80759	0.009
PID_NFAT_TFPATHWAY	36	3.67563	0	28	2.43861	0.216	35	2.74464	0.015
WP_PATHOGENESIS_OF_SARSCOV2_MEDIATED_BY_NSP9NSP10_COMPLEX	15	3.65758	0	< 15	0	ND	15	3.60657	0
PID_IL12_STAT4_PATHWAY	29	3.65501	0	21	2.09866	0.892	29	3.00465	0
WP_HEMATOPOIETIC_STEM_CELL_DIFFERENTIATION	45	3.63998	0	41	3.67591	0	45	2.5064	0.114
WP_PHOTODYNAMIC_THERAPYINDUCED_AP1_SURVIVAL_SIGNALING	47	3.63544	0	45	2.1226	0.862	47	1.61349	1
WP_APOPTOSIS	73	3.62423	0	70	2.39929	0.277	73	2.16094	0.8
WP_PHOTODYNAMIC_THERAPYINDUCED_NFKB_SURVIVAL_SIGNALING	32	3.62034	0	29	2.78212	0.02	32	2.44981	0.174
PID_AVB3_INTEGRIN_PATHWAY	64	3.6155	0	62	1.99042	0.984	62	2.05186	0.96
PID_IL23_PATHWAY	24	3.61547	0	19	2.49636	0.142	25	2.94756	0.001
KEGG_TOLL_LIKE_RECEPTOR_SIGNALING_PATHWAY	79	3.6077	0	70	2.70947	0.038	79	2.47179	0.15
WP_GPCRS_CLASS_A_RHODOPSINLIKE	51	3.60752	0	36	1.89135	1	50	3.30483	0
NABA_ECM_GLYCOPROTEINS	121	3.58311	0	112	3.92637	0	120	3.52427	0
KEGG_FOCAL_ADHESION	180	3.5733	0	168	4.3179	0	172	2.52665	0.099
WP_TOLLLIKE_RECEPTOR_SIGNALING_PATHWAY	80	3.57248	0	71	2.80901	0.017	80	2.3305	0.383
WP_IL4_SIGNALING_PATHWAY	52	3.56705	0	52	2.56746	0.087	53	2.51649	0.104
WP_THYMIC_STROMAL_LYMPHOPOIETIN_TSLP_SIGNALING_PATHWAY	42	3.55569	0	38	2.35688	0.346	42	2.41668	0.217
WP_MIRNAS_INVOLVEMENT_IN_THE_IMMUNE_RESPONSE_IN_SEPSIS	33	3.54829	0	28	2.00726	0.98	33	2.24479	0.596
REACTOME_G_ALPHA_I_SIGNALLING_EVENTS	139	3.54444	0	118	2.66786	0.05	135	3.75628	0
REACTOME_DNA_REPAIR	236	3.52642	0	242	-3.21923	0	235	-2.8235	0.016
BIOCARTA_INFLAM_PATHWAY	15	3.51517	0	< 15	0	ND	15	2.97897	0
REACTOME_TRANSLATION	227	3.51431	0	223	2.52815	0.113	222	-3.76024	0
WP_B_CELL_RECEPTOR_SIGNALING_PATHWAY	92	3.51334	0	89	1.03024	1	92	2.62186	0.044
REACTOME_COLLAGEN_BIOSYNTHESIS_AND_MODIFYING_ENZYMES	51	3.50107	0	48	1.6387	1	48	2.12732	0.867
WP_FOCAL_ADHESIONPI3KAKTMTORSIGNALING_PATHWAY	241	3.49581	0	225	3.70525	0	230	3.24933	0
WP_MRNA_PROCESSING	109	3.47498	0	109	-3.08931	0.002	109	-3.08602	0
PID_SYNDECAN_1_PATHWAY	36	3.44569	0	34	1.81589	1	34	1.94979	0.997
KEGG_T_CELL_RECEPTOR_SIGNALING_PATHWAY	97	3.41958	0	88	1.98689	0.985	96	2.52974	0.098
KEGG_SPLICEOSOME	106	3.40478	0	106	-2.44744	0.186	106	-3.91324	0
PID_INTEGRIN2_PATHWAY	15	3.40439	0	15	2.5776	0.086	15	2.92322	0.001
WP_TGFBETA_RECEPTOR_SIGNALLING_IN_SKELETAL_DYSPLASIAS	51	3.39996	0	49	3.05337	0.003	50	1.1251	1
REACTOME_GENERATION_OF_SECOND_MESSENGER_MOLECULES	23	3.39476	0	20	1.66722	1	22	2.70799	0.024
REACTOME_ACTIVATION_OF_MATRIX_METALLOPROTEINASES	22	3.39364	0	17	2.36628	0.334	21	2.6454	0.039
WP_FIBRIN_COMPLEMENT_RECEPTOR_3_SIGNALING_PATHWAY	31	3.38793	0	29	1.94119	0.997	31	1.86437	1
REACTOME_MITOTIC_METAPHASE_AND_ANAPHASE	182	3.3857	0	187	-1.53969	1	184	-4.56482	0
PID_IL2_1PATHWAY	53	3.37253	0	51	1.74248	1	53	2.19687	0.727
PID_CD8_TCR_PATHWAY	50	3.36174	0	46	1.58252	1	50	3.60073	0
REACTOME_UCH_PROTEINASES	75	3.36156	0	73	1.10199	1	75	-1.93338	1
KEGG_SYSTEMIC_LUPUS_ERYTHEMATOSUS	26	3.3401	0	16	2.08357	0.909	25	2.90221	0.003
WP_ONCOSTATIN_M_SIGNALING_PATHWAY	62	3.33852	0	62	2.49	0.148	62	1.62764	1
WP_LUNG_FIBROSIS	41	3.3132	0	33	2.18294	0.735	41	3.06358	0
WP_FOCAL_ADHESION	176	3.3111	0	166	4.14588	0	168	2.30772	0.43
WP_MATRIX_METALLOPROTEINASES	24	3.31095	0	19	2.67825	0.048	23	2.36808	0.305
REACTOME_INTERLEUKIN_6_FAMILY_SIGNALING	20	3.30883	0	20	2.23552	0.609	20	2.38756	0.266
REACTOME_ANTI_INFLAMMATORY_RESPONSE_FAVOURING_LEISHMANIA_PARASITE_INFECTION	81	3.30623	0	70	2.30155	0.465	80	3.31132	0
KEGG_LEUKOCYTE_TRANSENDOTHELIAL_MIGRATION	97	3.30337	0	86	3.03065	0.003	93	2.9829	0
KEGG_PATHWAYS_IN_CANCER	269	3.29401	0	255	3.137	0.001	262	2.05956	0.95
REACTOME_RRNA_MODIFICATION_IN_THE_NUCLEUS_AND_CYTOSOL	53	3.28881	0	54	-1.36818	1	53	-2.73776	0.023
KEGG_MAPK_SIGNALING_PATHWAY	204	3.28875	0	195	2.6978	0.04	200	2.15647	0.81
WP_LTF_DANGER_SIGNAL_RESPONSE_PATHWAY	17	3.28543	0	< 15	0	ND	17	2.31199	0.421
REACTOME_INTERLEUKIN_3_INTERLEUKIN_5_AND_GM_CSF_SIGNALING	42	3.28098	0	40	1.5106	1	42	3.01714	0
REACTOME_SIGNALING_BY_RECEPTOR_TYROSINE_KINASES	421	3.27701	0	395	3.12296	0.001	408	2.02286	0.976
WP_HOSTPATHOGEN_INTERACTION_OF_HUMAN_CORONA_VIRUSES_INTERFERON_INDUCTION	33	3.27189	0	32	2.43832	0.216	33	1.66931	1
WP_TGFBETA_RECEPTOR_SIGNALING	47	3.26977	0	45	2.70695	0.038	46	1.20435	1
REACTOME_TOLL_LIKE_RECEPTOR_CASCADES	132	3.264	0	123	1.86359	1	130	1.87024	1
WP_TCELL_ANTIGEN_RECEPTOR_TCR_PATHWAY_DURING_STAPHYLOCOCCUS_AUREUS_INFECTION	56	3.25822	0	48	1.74729	1	56	2.46751	0.157
BIOCARTA_CTLA4_PATHWAY	17	3.25578	0	< 15	0	ND	17	3.50553	0
WP_APOPTOSIS_MODULATION_AND_SIGNALING	70	3.25316	0	69	2.60327	0.071	70	1.95239	0.997
PID_CD8_TCR_DOWNSTREAM_PATHWAY	44	3.25127	0	39	2.45092	0.193	44	2.25581	0.563
PID_TXA2PATHWAY	54	3.24499	0	49	2.73813	0.029	52	2.58269	0.064
WP_REGULATORY_CIRCUITS_OF_THE_STAT3_SIGNALING_PATHWAY	63	3.23173	0	64	2.91539	0.009	64	2.19116	0.739
BIOCARTA_DEATH_PATHWAY	27	3.22467	0	27	1.76774	1	27	1.68369	1
PID_PTP1B_PATHWAY	43	3.22057	0	40	2.34319	0.374	42	2.77616	0.01
WP_CANCER_IMMUNOTHERAPY_BY_PD1_BLOCKADE	19	3.20862	0	18	2.61479	0.069	19	2.22426	0.648
REACTOME_TNFR2_NON_CANONICAL_NF_KB_PATHWAY	81	3.20677	0	69	1.56337	1	81	1.58902	1
WP_AGERAGE_PATHWAY	63	3.20513	0	63	2.36753	0.332	63	1.73388	1
REACTOME_TRANSCRIPTIONAL_REGULATION_BY_TP53	308	3.20489	0	309	-1.0447	1	308	-2.30137	0.477
PID_INTEGRIN3_PATHWAY	36	3.20317	0	36	2.84742	0.013	34	2.00284	0.984
PID_CD40_PATHWAY	27	3.19723	0	27	2.20895	0.677	27	1.77462	1
REACTOME_ECM_PROTEOGLYCANS	57	3.196	0	54	2.64231	0.061	53	2.28487	0.485
WP_IL3_SIGNALING_PATHWAY	46	3.19561	0	44	2.34446	0.368	46	2.43068	0.199
PID_AP1_PATHWAY	55	3.1925	0	50	2.77992	0.02	53	1.51251	1
REACTOME_FLT3_SIGNALING	36	3.19231	0	33	1.05552	1	36	2.81057	0.009
REACTOME_DISEASES_OF_SIGNAL_TRANSDUCTION_BY_GROWTH_FACTOR_RECEPTORS_AND_SECOND_MESSENGERS	328	3.16787	0	314	1.64971	1	325	1.21172	1
REACTOME_SEPARATION_OF_SISTER_CHROMATIDS	143	3.1633	0	148	-1.54491	1	145	-4.03381	0
BIOCARTA_IL2RB_PATHWAY	35	3.1478	0	33	1.65354	1	35	2.92831	0.001
PID_BCR_5PATHWAY	60	3.14606	0	59	0.708312	1	60	2.38156	0.277
KEGG_B_CELL_RECEPTOR_SIGNALING_PATHWAY	68	3.1395	0	67	1.34052	1	68	2.14221	0.836
PID_HIV_NEF_PATHWAY	32	3.13514	0	31	1.29474	1	32	2.03624	0.968
PID_UPA_UPAR_PATHWAY	30	3.12477	0	27	2.40378	0.268	30	2.04749	0.96
PID_ANGIOPOIETIN_RECEPTOR_PATHWAY	44	3.11783	0	40	1.47112	1	44	2.08698	0.927
REACTOME_G2_M_CHECKPOINTS	111	3.112	0	113	-1.40898	1	112	-2.47121	0.152
REACTOME_GROWTH_HORMONE_RECEPTOR_SIGNALING	20	3.09383	0	18	1.85472	1	20	2.43183	0.199
WP_DEVELOPMENT_AND_HETEROGENEITY_OF_THE_ILC_FAMILY	15	3.0874	0	< 15	0	ND	15	2.71535	0.021
REACTOME_TCR_SIGNALING	97	3.08496	0	92	1.19332	1	96	1.87232	1
BIOCARTA_IL1R_PATHWAY	29	3.07787	0	27	1.88194	1	29	1.31586	1
WP_IL1_AND_MEGAKARYOCYTES_IN_OBESITY	17	3.07747	0	16	1.833	1	17	2.38884	0.265
REACTOME_GPVI_MEDIATED_ACTIVATION_CASCADE	33	3.07139	0	33	1.79756	1	33	2.3261	0.392
WP_NONGENOMIC_ACTIONS_OF_125_DIHYDROXYVITAMIN_D3	63	3.06994	0	59	2.32524	0.415	63	2.21958	0.664
PID_PDGFRB_PATHWAY	124	3.06416	0	123	2.28376	0.499	124	1.7886	1
REACTOME_INFLUENZA_INFECTION	103	3.0631	0	102	1.63482	1	102	-3.28184	0
REACTOME_INTERLEUKIN_RECEPTOR_SHC_SIGNALING	23	3.06098	0	21	1.9408	0.997	23	2.8265	0.007
WP_ADIPOGENESIS	112	3.05483	0	97	3.49317	0	105	2.56875	0.074
KEGG_APOPTOSIS	75	3.04154	0	73	2.63132	0.062	75	2.27314	0.519
WP_SENESCENCE_AND_AUTOPHAGY_IN_CANCER	90	3.02845	0	90	1.71865	1	91	1.94065	0.997
WP_MAPK_SIGNALING_PATHWAY	193	3.02698	0	183	2.39964	0.277	190	2.10066	0.908
KEGG_NEUROACTIVE_LIGAND_RECEPTOR_INTERACTION	69	3.00144	0.001	51	1.9179	1	62	2.86245	0.005
REACTOME_DEUBIQUITINATION	217	3.00124	0.001	214	-1.63337	1	217	1.94946	0.997
REACTOME_REGULATION_OF_INSULIN_LIKE_GROWTH_FACTOR_IGF_TRANSPORT_AND_UPTAKE_BY_INSULIN_LIKE_GROWTH_FACTOR_BINDING_PROTEINS_IGFBPS	79	2.98258	0.001	73	3.35352	0	78	3.20981	0
REACTOME_HIV_INFECTION	197	2.97951	0.001	192	-1.74881	1	196	-3.24492	0
REACTOME_ANTIGEN_PROCESSING_CROSS_PRESENTATION	77	2.96772	0.001	74	1.29609	1	76	1.27283	1
WP_IL2_SIGNALING_PATHWAY	40	2.94676	0.001	39	1.45786	1	40	1.85401	1
WP_CYTOSOLIC_DNASENSING_PATHWAY	50	2.9377	0.001	49	1.98503	0.985	50	1.6257	1
BIOCARTA_HIVNEF_PATHWAY	50	2.93768	0.001	49	1.21383	1	50	1.61715	1
WP_TYPE_I_INTERFERON_INDUCTION_AND_SIGNALING_DURING_SARSCOV2_INFECTION	28	2.93438	0.002	27	2.35331	0.35	28	1.56933	1
REACTOME_PLATELET_AGGREGATION_PLUG_FORMATION	26	2.93384	0.002	28	1.69495	1	28	1.0989	1
WP_TNF_ALPHA_SIGNALING_PATHWAY	86	2.92604	0.002	85	1.56294	1	86	1.27139	1
REACTOME_FC_EPSILON_RECEPTOR_FCERI_SIGNALING	118	2.91686	0.002	114	1.08048	1	117	1.31845	1
REACTOME_MET_ACTIVATES_PTK2_SIGNALING	23	2.91415	0.002	22	1.30072	1	23	1.1564	1
PID_EPO_PATHWAY	29	2.90812	0.003	28	1.34599	1	29	2.64351	0.039
WP_SMALL_CELL_LUNG_CANCER	87	2.902	0.003	83	2.33703	0.387	83	1.47227	1
WP_OVERVIEW_OF_INTERFERONSMEDIATED_SIGNALING_PATHWAY	15	2.89904	0.003	15	2.14832	0.814	15	2.14888	0.826
BIOCARTA_IL6_PATHWAY	20	2.88576	0.004	20	2.14544	0.816	20	1.39638	1
REACTOME_ELASTIC_FIBRE_FORMATION	40	2.88495	0.004	40	3.43799	0	40	1.79967	1
REACTOME_INTEGRIN_SIGNALING	23	2.88322	0.004	23	1.48351	1	23	1.46936	1
REACTOME_G1_S_DNA_DAMAGE_CHECKPOINTS	57	2.88126	0.004	55	-0.594659	1	57	-2.47508	0.146
REACTOME_SRP_DEPENDENT_COTRANSLATIONAL_PROTEIN_TARGETING_TO_MEMBRANE	73	2.87778	0.004	72	2.62575	0.063	72	-2.07464	0.949
REACTOME_REGULATION_OF_EXPRESSION_OF_SLITS_AND_ROBOS	115	2.8777	0.004	115	1.2373	1	115	-4.11506	0
REACTOME_SIGNALING_BY_THE_B_CELL_RECEPTOR_BCR	99	2.87702	0.004	97	-0.790072	1	99	1.57428	1
REACTOME_MITOTIC_G2_G2_M_PHASES	161	2.87117	0.004	160	-1.05462	1	158	-2.68862	0.032
REACTOME_FCERI_MEDIATED_NF_KB_ACTIVATION	71	2.86834	0.004	69	1.37088	1	70	-1.89705	1
WP_SIGNAL_TRANSDUCTION_THROUGH_IL1R	31	2.86297	0.004	29	2.10355	0.885	31	1.10414	1
REACTOME_REGULATION_OF_MRNA_STABILITY_BY_PROTEINS_THAT_BIND_AU_RICH_ELEMENTS	73	2.86134	0.004	71	0.754475	1	73	-2.34754	0.361
REACTOME_ANTIVIRAL_MECHANISM_BY_IFN_STIMULATED_GENES	66	2.85049	0.004	65	1.12404	1	66	1.84616	1
REACTOME_TRANSCRIPTIONAL_REGULATION_BY_RUNX1	153	2.84711	0.004	147	0.997914	1	153	1.43565	1
WP_TOLLLIKE_RECEPTOR_SIGNALING_RELATED_TO_MYD88	29	2.84443	0.004	26	2.26066	0.545	29	1.33772	1
BIOCARTA_CASPASE_PATHWAY	18	2.83333	0.005	18	1.18119	1	18	1.77258	1
PID_IL2_STAT5_PATHWAY	26	2.81043	0.007	24	1.50198	1	26	2.11489	0.89
REACTOME_UB_SPECIFIC_PROCESSING_PROTEASES	145	2.80773	0.007	144	-1.61848	1	145	-2.37337	0.299
PID_INTEGRIN_A9B1_PATHWAY	23	2.80624	0.007	22	2.24214	0.592	23	2.8351	0.006
REACTOME_INTERLEUKIN_1_FAMILY_SIGNALING	113	2.80569	0.007	108	0.860393	1	112	1.05127	1
REACTOME_CHROMATIN_MODIFYING_ENZYMES	191	2.8055	0.007	189	-2.60465	0.062	190	-2.86068	0.013
REACTOME_CLEC7A_DECTIN_1_SIGNALING	89	2.80407	0.007	86	1.19009	1	89	1.57712	1
REACTOME_MAPK_FAMILY_SIGNALING_CASCADES	253	2.80244	0.008	237	2.60391	0.071	250	1.38504	1
REACTOME_INTERLEUKIN_20_FAMILY_SIGNALING	18	2.7922	0.008	18	1.64485	1	20	2.01205	0.98
WP_VIRAL_ACUTE_MYOCARDITIS	74	2.79023	0.008	64	1.93788	0.997	71	2.58244	0.064
REACTOME_DAP12_INTERACTIONS	28	2.78235	0.009	21	0.75675	1	28	2.96235	0.001
REACTOME_BINDING_AND_UPTAKE_OF_LIGANDS_BY_SCAVENGER_RECEPTORS	25	2.77978	0.009	25	2.87942	0.012	25	2.43894	0.188
WP_TLR4_SIGNALING_AND_TOLERANCE	27	2.77948	0.009	26	1.73402	1	27	1.71406	1
WP_EBOLA_VIRUS_PATHWAY_ON_HOST	104	2.77894	0.009	93	2.22733	0.631	101	1.71696	1
PID_FRA_PATHWAY	35	2.77765	0.009	35	2.68843	0.041	36	1.65809	1
PID_FCER1_PATHWAY	54	2.77613	0.01	52	1.45226	1	53	1.79524	1
BIOCARTA_IL12_PATHWAY	15	2.77507	0.01	< 15	0	ND	15	2.30524	0.44
REACTOME_MET_PROMOTES_CELL_MOTILITY	34	2.77415	0.01	33	1.30544	1	34	1.35972	1
REACTOME_C_TYPE_LECTIN_RECEPTORS_CLRS	116	2.77294	0.01	105	1.2726	1	113	1.38117	1
WP_UNFOLDED_PROTEIN_RESPONSE	23	2.77038	0.01	21	1.20161	1	23	1.9299	0.997
REACTOME_RAF_INDEPENDENT_MAPK1_3_ACTIVATION	21	2.76996	0.01	22	2.85596	0.013	22	1.61808	1
WP_OXIDATIVE_DAMAGE	36	2.76669	0.01	33	2.13192	0.845	35	2.43447	0.195
REACTOME_MYD88_INDEPENDENT_TLR4_CASCADE	89	2.76003	0.012	88	1.77829	1	88	1.23212	1
KEGG_LYSOSOME	112	2.75311	0.013	107	1.27053	1	111	3.42909	0
WP_PHOTODYNAMIC_THERAPYINDUCED_UNFOLDED_PROTEIN_RESPONSE	23	2.7501	0.013	22	1.61618	1	23	2.51267	0.108
WP_TNF_RELATED_WEAK_INDUCER_OF_APOPTOSIS_TWEAK_SIGNALING_PATHWAY	40	2.74733	0.014	38	2.75888	0.023	40	1.699	1
REACTOME_THE_ROLE_OF_GTSE1_IN_G2_M_PROGRESSION_AFTER_G2_CHECKPOINT	60	2.74719	0.014	58	1.64527	1	59	-2.67525	0.04
REACTOME_G_ALPHA_S_SIGNALLING_EVENTS	65	2.74482	0.015	55	2.3393	0.383	63	2.93127	0.001
REACTOME_RESPONSE_TO_ELEVATED_PLATELET_CYTOSOLIC_CA2	105	2.73571	0.016	99	3.12587	0.001	103	2.38407	0.274
REACTOME_CONSTITUTIVE_SIGNALING_BY_ABERRANT_PI3K_IN_CANCER	57	2.73251	0.016	46	1.45863	1	55	2.44698	0.177
REACTOME_MITOTIC_PROMETAPHASE	152	2.73046	0.018	159	-2.35898	0.329	154	-3.14167	0
KEGG_PRION_DISEASES	26	2.72506	0.024	24	2.6238	0.063	26	2.18515	0.755
WP_MIRNA_TARGETS_IN_ECM_AND_MEMBRANE_RECEPTORS	21	2.72156	0.024	21	2.71591	0.036	21	2.96473	0
WP_CORTICOTROPINRELEASING_HORMONE_SIGNALING_PATHWAY	77	2.72025	0.024	73	1.60355	1	75	1.61122	1
WP_OVERVIEW_OF_NANOPARTICLE_EFFECTS	16	2.71977	0.024	15	2.1114	0.875	16	2.11671	0.888
WP_DIFFERENTIATION_PATHWAY	30	2.71637	0.025	23	2.53127	0.11	27	2.32634	0.391
REACTOME_CELLULAR_SENESCENCE	117	2.71424	0.027	117	0.994459	1	116	-1.17959	1
NABA_COLLAGENS	30	2.69146	0.031	28	1.25573	1	27	1.39307	1
REACTOME_CYTOSOLIC_SENSORS_OF_PATHOGEN_ASSOCIATED_DNA	55	2.68846	0.033	55	1.31828	1	55	-1.35105	1
REACTOME_COLLAGEN_CHAIN_TRIMERIZATION	30	2.68221	0.035	28	1.2764	1	27	1.40432	1
REACTOME_CROSSLINKING_OF_COLLAGEN_FIBRILS	17	2.67519	0.037	16	1.85792	1	15	1.62465	1
REACTOME_MAPK6_MAPK4_SIGNALING	74	2.67429	0.038	70	1.12998	1	73	-1.66317	1
REACTOME_SARS_COV_INFECTIONS	127	2.66687	0.04	123	1.64576	1	127	2.05279	0.96
KEGG_CYTOSOLIC_DNA_SENSING_PATHWAY	33	2.66437	0.041	32	1.86549	1	33	1.4462	1
REACTOME_SIGNALING_BY_CSF3_G_CSF	27	2.66276	0.041	26	1.52129	1	27	2.13692	0.847
REACTOME_DNA_REPLICATION	108	2.66265	0.041	108	-1.42741	1	109	-2.92798	0.005
BIOCARTA_TOB1_PATHWAY	15	2.66082	0.042	< 15	0	ND	15	1.99798	0.988
WP_KIT_RECEPTOR_SIGNALING_PATHWAY	56	2.65776	0.044	54	1.42277	1	56	1.80592	1
WP_INTERFERON_TYPE_I_SIGNALING_PATHWAYS	52	2.65299	0.048	50	1.5304	1	52	2.2649	0.542
REACTOME_PARASITE_INFECTION	55	2.64777	0.049	52	1.40757	1	54	1.8112	1
PID_IFNG_PATHWAY	38	2.64307	0.049	35	2.00463	0.981	38	2.20192	0.709
REACTOME_INTERLEUKIN_1_SIGNALING	88	2.63447	0.052	85	0.937467	1	87	-1.74706	1
PID_GLYPICAN_1PATHWAY	23	2.62044	0.058	21	1.41575	1	23	1.66786	1
WP_HYPERTROPHY_MODEL	16	2.61809	0.059	< 15	0	ND	15	1.39022	1
PID_GMCSF_PATHWAY	34	2.61097	0.063	33	1.35199	1	34	1.95432	0.997
REACTOME_SIGNALING_BY_ROBO_RECEPTORS	153	2.60776	0.067	150	1.19413	1	152	-3.73505	0
REACTOME_TRANSCRIPTIONAL_REGULATION_BY_RUNX3	87	2.60723	0.068	86	1.52678	1	87	-2.03443	0.978
REACTOME_SNRNP_ASSEMBLY	43	2.60618	0.068	43	-1.8113	1	43	-2.22914	0.64
REACTOME_S_PHASE	142	2.60593	0.068	141	-1.78624	1	142	-3.07504	0
REACTOME_ASSEMBLY_OF_THE_PRE_REPLICATIVE_COMPLEX	58	2.60593	0.068	57	-0.79326	1	58	-2.66225	0.043
WP_VITAMIN_D_RECEPTOR_PATHWAY	112	2.60484	0.07	101	3.31917	0	109	2.30555	0.439
WP_HYPOTHESIZED_PATHWAYS_IN_PATHOGENESIS_OF_CARDIOVASCULAR_DISEASE	22	2.60231	0.071	21	1.49709	1	22	1.91493	0.999
REACTOME_DNA_REPLICATION_PRE_INITIATION	73	2.6005	0.072	72	-0.993661	1	73	-2.6114	0.056
REACTOME_TRANSCRIPTION_OF_THE_HIV_GENOME	59	2.6003	0.072	57	-1.78217	1	59	-1.92987	1
REACTOME_REGULATION_OF_RUNX3_EXPRESSION_AND_ACTIVITY	48	2.59926	0.074	47	1.01673	1	48	-2.11783	0.893
BIOCARTA_IL2_PATHWAY	20	2.5992	0.074	19	1.82044	1	20	2.05784	0.953
PID_IL8_CXCR2_PATHWAY	34	2.59526	0.075	32	2.09153	0.898	33	2.53887	0.093
REACTOME_STABILIZATION_OF_P53	48	2.58253	0.082	47	-0.725176	1	48	-2.29533	0.492
KEGG_SMALL_CELL_LUNG_CANCER	76	2.58103	0.085	74	2.13639	0.839	75	1.24235	1
REACTOME_RNA_POLYMERASE_II_TRANSCRIBES_SNRNA_GENES	66	2.58023	0.087	64	-1.6128	1	66	2.12539	0.871
REACTOME_HOST_INTERACTIONS_OF_HIV_FACTORS	109	2.57566	0.089	106	1.30841	1	109	-2.33266	0.397
REACTOME_TRANSLATION_OF_SARS_COV_2_STRUCTURAL_PROTEINS	36	2.57563	0.089	36	2.30319	0.462	36	2.7327	0.018
REACTOME_REGULATED_NECROSIS	44	2.57435	0.09	42	1.62635	1	44	2.11752	0.887
WP_RANKLRANK_RECEPTOR_ACTIVATOR_OF_NFKB_LIGAND_SIGNALING_PATHWAY	50	2.57003	0.092	49	2.1949	0.709	50	1.5462	1
REACTOME_PTEN_REGULATION	119	2.56933	0.092	117	-1.11224	1	117	-1.65463	1
REACTOME_HEDGEHOG_LIGAND_BIOGENESIS	50	2.56907	0.092	49	0.910107	1	50	-1.91929	1
REACTOME_DOWNSTREAM_SIGNALING_EVENTS_OF_B_CELL_RECEPTOR_BCR	70	2.56859	0.092	69	1.10476	1	70	-1.88852	1
REACTOME_DEGRADATION_OF_AXIN	46	2.56847	0.092	45	-0.78131	1	46	-2.49166	0.129
WP_STRUCTURAL_PATHWAY_OF_INTERLEUKIN_1_IL1	47	2.56368	0.099	47	1.6763	1	47	1.52215	1
PID_P53_DOWNSTREAM_PATHWAY	116	2.56293	0.099	110	1.77726	1	115	1.17307	1
REACTOME_COSTIMULATION_BY_THE_CD28_FAMILY	57	2.56173	0.1	49	1.37881	1	56	2.90497	0.002
WP_TP53_NETWORK	17	2.55211	0.106	16	1.57836	1	17	1.16582	1
REACTOME_EUKARYOTIC_TRANSLATION_INITIATION	77	2.54809	0.111	76	2.0684	0.932	76	-4.29388	0
REACTOME_TRANSPORT_OF_MATURE_TRANSCRIPT_TO_CYTOPLASM	69	2.54614	0.112	69	-2.6167	0.054	69	-2.82323	0.016
BIOCARTA_NTHI_PATHWAY	23	2.54084	0.114	21	1.75857	1	23	1.38396	1
WP_IMATINIB_AND_CHRONIC_MYELOID_LEUKEMIA	18	2.53499	0.117	17	1.91987	1	18	1.65474	1
WP_ANGIOGENESIS	22	2.52625	0.126	21	1.97193	0.988	22	1.43178	1
REACTOME_FORMATION_OF_RNA_POL_II_ELONGATION_COMPLEX	51	2.52595	0.126	50	-1.44588	1	51	-2.35963	0.33
WP_EPO_RECEPTOR_SIGNALING	24	2.52131	0.134	23	2.3792	0.32	24	1.593	1
REACTOME_O_GLYCOSYLATION_OF_TSR_DOMAIN_CONTAINING_PROTEINS	32	2.51863	0.134	30	1.92551	1	29	2.00851	0.98
REACTOME_REGULATION_OF_TP53_ACTIVITY	138	2.51383	0.14	140	-1.73949	1	139	-2.19885	0.719
REACTOME_REGULATION_OF_TP53_ACTIVITY_THROUGH_PHOSPHORYLATION	76	2.51174	0.144	77	-1.52077	1	76	-1.54275	1
KEGG_CHRONIC_MYELOID_LEUKEMIA	72	2.50989	0.144	71	2.09996	0.89	71	1.07885	1
REACTOME_SIGNALING_BY_NOTCH4	72	2.50817	0.149	70	1.03611	1	71	-2.37799	0.289
REACTOME_APC_C_MEDIATED_DEGRADATION_OF_CELL_CYCLE_PROTEINS	72	2.50757	0.15	72	0.835216	1	72	-2.78252	0.02
PID_INTEGRIN_CS_PATHWAY	23	2.50725	0.15	24	2.75396	0.025	24	1.90795	0.999
REACTOME_INTERLEUKIN_12_FAMILY_SIGNALING	41	2.50461	0.15	37	1.84419	1	41	1.65355	1
REACTOME_NONSENSE_MEDIATED_DECAY_NMD	75	2.49738	0.157	74	1.58934	1	74	-2.99327	0.001
KEGG_PROTEASOME	36	2.49037	0.161	35	0.822869	1	36	-2.11659	0.893
REACTOME_SUMOYLATION_OF_DNA_DAMAGE_RESPONSE_AND_REPAIR_PROTEINS	67	2.48903	0.161	67	-1.83356	1	65	-1.4314	1
PID_REG_GR_PATHWAY	64	2.48228	0.169	63	1.83264	1	65	0.936036	1
REACTOME_TRANSPORT_OF_MATURE_MRNAS_DERIVED_FROM_INTRONLESS_TRANSCRIPTS	36	2.47945	0.173	36	-2.06864	0.945	36	-1.96383	0.999
REACTOME_G_ALPHA_Q_SIGNALLING_EVENTS	108	2.47574	0.177	94	1.82637	1	103	2.54849	0.086
REACTOME_METABOLISM_OF_POLYAMINES	49	2.47484	0.178	48	1.05779	1	49	-2.07081	0.953
WP_HOSTPATHOGEN_INTERACTION_OF_HUMAN_CORONA_VIRUSES_APOPTOSIS	20	2.47187	0.181	18	1.9586	0.991	20	1.71732	1
PID_ATF2_PATHWAY	50	2.47162	0.181	48	2.17951	0.742	49	0.760339	1
REACTOME_DEFECTIVE_CFTR_CAUSES_CYSTIC_FIBROSIS	52	2.46555	0.19	50	-1.00706	1	52	-2.03087	0.98
REACTOME_OTHER_SEMAPHORIN_INTERACTIONS	18	2.46536	0.191	15	2.08795	0.906	17	2.66435	0.036
WP_NETRINUNC5B_SIGNALING_PATHWAY	46	2.46516	0.191	44	1.65833	1	46	1.1993	1
PID_LYMPH_ANGIOGENESIS_PATHWAY	25	2.46402	0.192	25	1.72972	1	25	1.39504	1
REACTOME_OTHER_INTERLEUKIN_SIGNALING	18	2.46367	0.193	17	1.12809	1	18	1.70867	1
REACTOME_CELL_EXTRACELLULAR_MATRIX_INTERACTIONS	17	2.46319	0.193	17	3.23845	0	17	1.97684	0.993
REACTOME_MITOTIC_G1_PHASE_AND_G1_S_TRANSITION	133	2.46311	0.193	129	-0.844924	1	131	-2.99393	0.001
REACTOME_DECTIN_1_MEDIATED_NONCANONICAL_NF_KB_SIGNALING	52	2.46255	0.193	50	0.769154	1	52	-2.45276	0.169
REACTOME_INTERLEUKIN_7_SIGNALING	19	2.46056	0.194	16	2.01148	0.978	19	1.90755	0.999
REACTOME_EPIGENETIC_REGULATION_OF_GENE_EXPRESSION	81	2.45845	0.196	80	-2.28047	0.507	81	-2.21398	0.674
REACTOME_DISEASES_OF_IMMUNE_SYSTEM	23	2.45572	0.199	20	2.16575	0.773	22	1.08207	1
REACTOME_CROSS_PRESENTATION_OF_SOLUBLE_EXOGENOUS_ANTIGENS_ENDOSOMES	40	2.45119	0.209	40	-0.730429	1	40	-2.36676	0.314
WP_TGFBETA_SIGNALING_PATHWAY	119	2.44982	0.21	116	1.91384	1	118	0.611103	1
REACTOME_TRANSCRIPTIONAL_REGULATION_BY_SMALL_RNAS	38	2.4403	0.226	38	-1.60803	1	38	-2.30621	0.463
REACTOME_INACTIVATION_OF_CSF3_G_CSF_SIGNALING	22	2.4389	0.227	21	1.62864	1	22	2.12238	0.874
REACTOME_REGULATION_OF_PTEN_STABILITY_AND_ACTIVITY	56	2.43881	0.227	55	0.925137	1	56	-2.03505	0.978
WP_GASTRIN_SIGNALING_PATHWAY	103	2.43819	0.228	101	2.45882	0.183	102	0.852051	1
WP_NEOVASCULARISATION_PROCESSES	36	2.43657	0.229	35	1.97651	0.988	35	0.865277	1
WP_SARS_CORONAVIRUS_AND_INNATE_IMMUNITY	17	2.43342	0.23	17	1.85772	1	17	1.55134	1
REACTOME_TNF_SIGNALING	41	2.42815	0.24	40	1.0355	1	40	1.57282	1
PID_SMAD2_3NUCLEAR_PATHWAY	71	2.42523	0.242	68	1.57523	1	70	1.00663	1
WP_MYOMETRIAL_RELAXATION_AND_CONTRACTION_PATHWAYS	126	2.41658	0.254	114	2.53595	0.108	121	2.86756	0.004
REACTOME_CYCLIN_A_CDK2_ASSOCIATED_EVENTS_AT_S_PHASE_ENTRY	76	2.41657	0.254	73	-0.675294	1	75	-2.52049	0.107
BIOCARTA_TNFR2_PATHWAY	17	2.40748	0.265	17	1.54576	1	17	1.18781	1
REACTOME_GLYCOSAMINOGLYCAN_METABOLISM	93	2.40097	0.273	88	2.95673	0.005	90	2.81107	0.009
REACTOME_CLASS_I_MHC_MEDIATED_ANTIGEN_PROCESSING_PRESENTATION	305	2.39843	0.28	288	-1.36353	1	297	2.20589	0.699
WP_PROTEASOME_DEGRADATION	47	2.39783	0.28	45	0.769508	1	47	-1.85511	1
WP_GLUCOCORTICOID_RECEPTOR_PATHWAY	54	2.39636	0.282	50	2.22772	0.629	54	1.71048	1
WP_IL5_SIGNALING_PATHWAY	37	2.39613	0.282	36	1.55935	1	37	1.12431	1
REACTOME_APC_C_CDH1_MEDIATED_DEGRADATION_OF_CDC20_AND_OTHER_APC_C_CDH1_TARGETED_PROTEINS_IN_LATE_MITOSIS_EARLY_G1	62	2.39528	0.284	61	0.71075	1	61	-2.58058	0.067
WP_AMPLIFICATION_AND_EXPANSION_OF_ONCOGENIC_PATHWAYS_AS_METASTATIC_TRAITS	16	2.39432	0.284	15	1.59386	1	16	1.72889	1
REACTOME_FCERI_MEDIATED_CA_2_MOBILIZATION	29	2.39321	0.285	26	1.14251	1	28	2.44733	0.177
KEGG_RIG_I_LIKE_RECEPTOR_SIGNALING_PATHWAY	49	2.39313	0.285	48	1.41967	1	49	2.0384	0.967
WP_MICRORNAS_IN_CARDIOMYOCYTE_HYPERTROPHY	77	2.39266	0.286	72	1.46562	1	75	1.1325	1
REACTOME_PURINERGIC_SIGNALING_IN_LEISHMANIASIS_INFECTION	22	2.39102	0.289	20	1.86698	1	22	2.25993	0.556
BIOCARTA_CSK_PATHWAY	17	2.38557	0.301	16	1.6358	1	17	2.6107	0.05
WP_INTEGRATED_BREAST_CANCER_PATHWAY	141	2.37942	0.312	139	1.11191	1	141	-1.08647	1
REACTOME_RNA_POLYMERASE_II_TRANSCRIPTION_TERMINATION	54	2.3744	0.329	54	-2.26193	0.547	54	-2.57466	0.068
REACTOME_SUMOYLATION	150	2.37395	0.33	148	-1.79888	1	147	-1.87366	1
REACTOME_NEGATIVE_REGULATION_OF_NOTCH4_SIGNALING	45	2.3738	0.33	44	0.927143	1	45	-2.75852	0.022
REACTOME_NUCLEAR_EVENTS_KINASE_AND_TRANSCRIPTION_FACTOR_ACTIVATION	54	2.37252	0.333	53	2.71917	0.036	54	-0.709902	1
WP_APOPTOSISRELATED_NETWORK_DUE_TO_ALTERED_NOTCH3_IN_OVARIAN_CANCER	49	2.36681	0.346	48	2.10269	0.886	49	1.54578	1
REACTOME_VIRAL_MESSENGER_RNA_SYNTHESIS	35	2.36571	0.346	35	-1.32502	1	35	-2.31027	0.457
PID_IL3_PATHWAY	24	2.36556	0.346	24	1.497	1	24	2.19765	0.725
REACTOME_TRANSCRIPTIONAL_REGULATION_BY_RUNX2	100	2.36017	0.357	98	1.51637	1	100	-2.72595	0.024
BIOCARTA_IL7_PATHWAY	15	2.35597	0.365	15	0.897126	1	15	2.42918	0.202
WP_NOVEL_INTRACELLULAR_COMPONENTS_OF_RIGILIKE_RECEPTOR_RLR_PATHWAY	52	2.35582	0.365	51	1.3997	1	52	2.00071	0.986
REACTOME_HOMOLOGY_DIRECTED_REPAIR	82	2.35116	0.374	86	-2.23957	0.606	82	-1.84425	1
REACTOME_DNA_DOUBLE_STRAND_BREAK_REPAIR	106	2.34979	0.378	111	-2.58717	0.068	106	-2.27084	0.539
PID_VEGFR1_2_PATHWAY	65	2.34974	0.378	64	1.41613	1	64	1.31167	1
PID_IL8_CXCR1_PATHWAY	27	2.34921	0.38	25	1.84513	1	26	2.23524	0.615
REACTOME_RESOLUTION_OF_SISTER_CHROMATID_COHESION	89	2.34532	0.384	95	-1.42292	1	92	-3.40001	0
PID_S1P_S1P3_PATHWAY	29	2.34182	0.396	26	2.21478	0.663	27	1.66908	1
BIOCARTA_RELA_PATHWAY	15	2.33942	0.406	< 15	0	ND	15	1.52357	1
REACTOME_HIV_LIFE_CYCLE	127	2.33297	0.423	124	-2.18349	0.745	126	-3.13879	0
WP_CARDIAC_PROGENITOR_DIFFERENTIATION	29	2.32792	0.434	24	2.6193	0.065	28	2.06877	0.944
BIOCARTA_P53_PATHWAY	16	2.3255	0.44	15	0.741882	1	16	1.3183	1
REACTOME_INFLAMMASOMES	17	2.32228	0.449	16	1.69602	1	17	1.56036	1
PID_KIT_PATHWAY	47	2.31849	0.454	45	1.2274	1	47	2.24031	0.608
WP_INTEGRATED_CANCER_PATHWAY	43	2.31659	0.459	42	-0.844758	1	43	1.59682	1
REACTOME_SIGNALING_BY_NOTCH	158	2.31622	0.461	152	1.47097	1	154	-1.17493	1
WP_VITAMIN_B12_METABOLISM	29	2.31519	0.461	24	2.38312	0.313	29	1.86961	1
REACTOME_UNFOLDED_PROTEIN_RESPONSE_UPR	84	2.30925	0.477	83	0.983843	1	83	2.64869	0.038
PID_SYNDECAN_4_PATHWAY	27	2.30439	0.489	24	2.09323	0.898	27	2.14248	0.836
REACTOME_RUNX1_REGULATES_TRANSCRIPTION_OF_GENES_INVOLVED_IN_DIFFERENTIATION_OF_HSCS	59	2.3019	0.492	57	1.14717	1	58	-1.7987	1
REACTOME_AUF1_HNRNP_D0_BINDS_AND_DESTABILIZES_MRNA	45	2.30103	0.492	44	0.772376	1	45	-2.70956	0.028
KEGG_NOD_LIKE_RECEPTOR_SIGNALING_PATHWAY	46	2.29728	0.498	41	1.27573	1	46	1.65733	1
REACTOME_ANTIGEN_ACTIVATES_B_CELL_RECEPTOR_BCR_LEADING_TO_GENERATION_OF_SECOND_MESSENGERS	30	2.29692	0.498	29	-1.36177	1	30	2.94497	0.001
REACTOME_INTRACELLULAR_SIGNALING_BY_SECOND_MESSENGERS	260	2.29691	0.498	241	1.64489	1	254	0.855687	1
WP_IL7_SIGNALING_PATHWAY	24	2.2968	0.5	23	2.00936	0.98	24	1.89923	1
REACTOME_NON_INTEGRIN_MEMBRANE_ECM_INTERACTIONS	50	2.29579	0.5	45	2.49487	0.144	46	1.19241	1
BIOCARTA_CHEMICAL_PATHWAY	18	2.29511	0.503	18	1.20174	1	18	1.60687	1
REACTOME_SCF_SKP2_MEDIATED_DEGRADATION_OF_P27_P21	51	2.29493	0.503	49	-0.672047	1	51	-2.8191	0.016
REACTOME_REGULATION_OF_TNFR1_SIGNALING	32	2.29079	0.514	31	1.35175	1	32	1.25687	1
REACTOME_NEGATIVE_REGULATION_OF_THE_PI3K_AKT_NETWORK	90	2.28657	0.523	78	1.25274	1	88	1.8903	1
REACTOME_PROTEIN_FOLDING	75	2.28619	0.524	70	2.28094	0.503	74	-1.5065	1
REACTOME_TRANSCRIPTIONAL_REGULATION_OF_GRANULOPOIESIS	29	2.28497	0.526	27	1.9507	0.992	28	1.35879	1
REACTOME_ORC1_REMOVAL_FROM_CHROMATIN	60	2.283	0.534	59	-0.955353	1	60	-3.06563	0
REACTOME_MHC_CLASS_II_ANTIGEN_PRESENTATION	92	2.27586	0.554	90	1.25683	1	91	-1.06011	1
WP_MIRNA_REGULATION_OF_PROSTATE_CANCER_SIGNALING_PATHWAYS	32	2.27501	0.556	32	1.78543	1	32	0.844075	1
WP_DNA_IRDOUBLE_STRAND_BREAKS_DSBS_AND_CELLULAR_RESPONSE_VIA_ATM	51	2.27299	0.558	52	-2.07458	0.937	50	-1.11746	1
REACTOME_RESPONSE_OF_EIF2AK4_GCN2_TO_AMINO_ACID_DEFICIENCY	61	2.2725	0.559	60	2.31848	0.427	60	-3.20052	0
PID_THROMBIN_PAR1_PATHWAY	41	2.26729	0.564	37	1.17229	1	39	2.30556	0.439
REACTOME_MITOTIC_SPINDLE_CHECKPOINT	81	2.2645	0.574	88	-1.74961	1	84	-3.09096	0
REACTOME_REGULATION_OF_HMOX1_EXPRESSION_AND_ACTIVITY	55	2.26382	0.575	54	0.893462	1	55	-2.42451	0.215
NABA_ECM_AFFILIATED	88	2.26318	0.577	71	3.1018	0.001	84	3.24833	0
NABA_BASEMENT_MEMBRANES	32	2.26087	0.58	26	2.40212	0.27	28	2.3406	0.357
REACTOME_TP53_REGULATES_TRANSCRIPTION_OF_CELL_CYCLE_GENES	43	2.25313	0.595	42	0.94492	1	43	0.893556	1
PID_FGF_PATHWAY	42	2.25055	0.599	39	0.930441	1	43	1.98713	0.991
REACTOME_SUMOYLATION_OF_UBIQUITINYLATION_PROTEINS	32	2.25023	0.599	32	-1.39751	1	32	1.37724	1
PID_NFKAPPAB_ATYPICAL_PATHWAY	15	2.24874	0.601	15	1.31668	1	15	1.28271	1
REACTOME_RHO_GTPASES_ACTIVATE_FORMINS	101	2.2454	0.61	107	0.656368	1	104	-3.03918	0.001
WP_EGFEGFR_SIGNALING_PATHWAY	153	2.2407	0.626	148	1.37627	1	152	1.14162	1
REACTOME_TRNA_PROCESSING	86	2.23706	0.635	86	-2.09874	0.9	87	-2.82201	0.016
REACTOME_TP53_REGULATES_TRANSCRIPTION_OF_DNA_REPAIR_GENES	54	2.2315	0.656	54	-1.33646	1	54	-1.89809	1
KEGG_CELL_CYCLE	109	2.2309	0.658	109	-1.31016	1	107	-1.7225	1
REACTOME_SIGNALING_BY_PDGF	52	2.23003	0.658	49	1.92807	1	48	2.04029	0.965
WP_CANONICAL_AND_NONCANONICAL_TGFB_SIGNALING	17	2.22774	0.663	17	1.27613	1	17	1.81006	1
REACTOME_FORMATION_OF_FIBRIN_CLOT_CLOTTING_CASCADE	17	2.22707	0.664	16	3.15282	0.001	17	1.59722	1
REACTOME_DDX58_IFIH1_MEDIATED_INDUCTION_OF_INTERFERON_ALPHA_BETA	62	2.22702	0.664	61	2.00311	0.981	61	1.46497	1
REACTOME_SWITCHING_OF_ORIGINS_TO_A_POST_REPLICATIVE_STATE	77	2.22661	0.665	75	-1.0653	1	76	-2.79305	0.019
PID_SHP2_PATHWAY	50	2.22538	0.668	48	1.81821	1	49	1.68195	1
REACTOME_ADORA2B_MEDIATED_ANTI_INFLAMMATORY_CYTOKINES_PRODUCTION	55	2.22528	0.668	46	1.90598	1	53	2.48073	0.139
REACTOME_TRANSLATION_OF_SARS_COV_1_STRUCTURAL_PROTEINS	22	2.22517	0.668	22	2.20916	0.675	22	1.92818	0.997
BIOCARTA_TCR_PATHWAY	42	2.22194	0.677	42	1.35319	1	42	2.0853	0.93
PID_S1P_S1P1_PATHWAY	20	2.22055	0.68	19	1.942	0.996	19	1.36896	1
WP_ATM_SIGNALING_PATHWAY	36	2.21472	0.694	36	-1.2923	1	36	-0.963331	1
REACTOME_REGULATION_OF_RAS_BY_GAPS	58	2.21359	0.695	57	0.960058	1	58	-2.40892	0.237
REACTOME_SEMAPHORIN_INTERACTIONS	58	2.21344	0.696	54	2.22425	0.636	56	1.88885	1
REACTOME_TRANSPORT_OF_THE_SLBP_DEPENDANT_MATURE_MRNA	30	2.21053	0.699	30	-1.99168	0.993	30	-1.93579	1
REACTOME_DEATH_RECEPTOR_SIGNALLING	125	2.20962	0.704	122	1.43409	1	122	0.970423	1
REACTOME_BETA_CATENIN_INDEPENDENT_WNT_SIGNALING	118	2.20466	0.714	114	1.54858	1	118	-1.70697	1
REACTOME_SIGNALING_BY_SCF_KIT	42	2.20361	0.719	39	1.10302	1	42	2.12814	0.866
REACTOME_AMINO_ACID_TRANSPORT_ACROSS_THE_PLASMA_MEMBRANE	22	2.20356	0.719	21	1.12635	1	21	1.90931	0.999
WP_RAS_AND_BRADYKININ_PATHWAYS_IN_COVID19	19	2.20317	0.719	15	2.51943	0.122	17	2.09991	0.911
WP_SIGNALING_OF_HEPATOCYTE_GROWTH_FACTOR_RECEPTOR	32	2.20305	0.719	31	1.35508	1	32	1.05951	1
REACTOME_NCAM1_INTERACTIONS	27	2.20286	0.719	21	1.66159	1	22	2.26311	0.547
REACTOME_PROGRAMMED_CELL_DEATH	176	2.20135	0.725	169	1.40577	1	175	-1.68978	1
REACTOME_DAP12_SIGNALING	24	2.20038	0.728	21	0.7903	1	24	2.42098	0.211
BIOCARTA_NFKB_PATHWAY	21	2.19764	0.743	20	1.77553	1	21	1.44677	1
REACTOME_ZBP1_DAI_MEDIATED_INDUCTION_OF_TYPE_I_IFNS	19	2.19434	0.747	19	1.74661	1	19	0.967046	1
BIOCARTA_P53HYPOXIA_PATHWAY	19	2.19199	0.752	19	1.69774	1	19	0.801926	1
PID_TCR_CALCIUM_PATHWAY	21	2.19078	0.754	17	2.00882	0.98	21	1.41345	1
KEGG_ANTIGEN_PROCESSING_AND_PRESENTATION	29	2.18983	0.756	28	1.47909	1	29	2.11756	0.886
PID_NFKAPPAB_CANONICAL_PATHWAY	21	2.18893	0.758	20	0.841578	1	21	1.29143	1
PID_TNF_PATHWAY	45	2.1717	0.793	44	1.49912	1	45	1.07855	1
WP_PRION_DISEASE_PATHWAY	31	2.17033	0.795	30	0.738554	1	31	1.82377	1
WP_INTEGRINMEDIATED_CELL_ADHESION	87	2.16732	0.802	82	2.76455	0.023	83	1.6493	1
REACTOME_NUCLEAR_PORE_COMPLEX_NPC_DISASSEMBLY	30	2.16508	0.806	30	-1.44779	1	30	-1.54754	1
REACTOME_SUMOYLATION_OF_SUMOYLATION_PROTEINS	29	2.16475	0.806	29	-1.47052	1	29	-1.93388	1
PID_AVB3_OPN_PATHWAY	30	2.16416	0.807	30	1.58064	1	30	1.04575	1
WP_RAC1PAK1P38MMP2_PATHWAY	63	2.16346	0.808	60	1.40648	1	61	0.625275	1
REACTOME_SIGNALING_BY_ERYTHROPOIETIN	22	2.16294	0.809	22	1.38966	1	22	2.3631	0.315
REACTOME_ASYMMETRIC_LOCALIZATION_OF_PCP_PROTEINS	50	2.16249	0.809	50	-0.871727	1	50	-2.56837	0.071
WP_LEPTIN_SIGNALING_PATHWAY	69	2.16247	0.809	66	1.7282	1	68	1.47552	1
REACTOME_CASPASE_ACTIVATION_VIA_EXTRINSIC_APOPTOTIC_SIGNALLING_PATHWAY	21	2.16149	0.811	20	1.60888	1	20	1.78014	1
WP_MIR5093P_ALTERATION_OF_YAP1ECM_AXIS	16	2.15396	0.827	15	1.82638	1	16	0.706201	1
WP_P53_TRANSCRIPTIONAL_GENE_NETWORK	56	2.1515	0.831	55	2.16158	0.783	56	-1.25339	1
REACTOME_PROCESSING_OF_DNA_DOUBLE_STRAND_BREAK_ENDS	51	2.15012	0.833	53	-1.76663	1	52	-1.77312	1
KEGG_PROSTATE_CANCER	82	2.14772	0.838	79	1.58828	1	80	1.27764	1
REACTOME_MAPK_TARGETS_NUCLEAR_EVENTS_MEDIATED_BY_MAP_KINASES	30	2.14565	0.844	30	1.49865	1	30	0.815647	1
BIOCARTA_CARDIACEGF_PATHWAY	15	2.14279	0.849	< 15	0	ND	< 15	0	ND
PID_TCPTP_PATHWAY	39	2.13888	0.854	37	1.42062	1	38	2.56682	0.075
WP_NANOMATERIAL_INDUCED_APOPTOSIS	18	2.13243	0.862	18	1.73345	1	18	1.9934	0.989
NABA_PROTEOGLYCANS	17	2.13239	0.862	17	1.65352	1	17	1.77284	1
REACTOME_TOLL_LIKE_RECEPTOR_9_TLR9_CASCADE	85	2.13101	0.865	83	1.04909	1	84	1.13779	1
WP_OLIGODENDROCYTE_SPECIFICATION_AND_DIFFERENTIATION_LEADING_TO_MYELIN_COMPONENTS_FOR_CNS	17	2.13092	0.866	< 15	0	ND	15	1.65291	1
REACTOME_MITOTIC_PROPHASE	72	2.12986	0.867	73	-1.55957	1	73	-2.03625	0.976
REACTOME_IKK_COMPLEX_RECRUITMENT_MEDIATED_BY_RIP1	19	2.12973	0.867	19	1.44667	1	19	1.0193	1
REACTOME_PERK_REGULATES_GENE_EXPRESSION	28	2.12805	0.871	28	-0.775709	1	28	1.2599	1
REACTOME_TRAF6_MEDIATED_NF_KB_ACTIVATION	21	2.12649	0.871	20	1.78796	1	20	-0.773546	1
WP_RETINOBLASTOMA_GENE_IN_CANCER	78	2.12607	0.872	78	-1.42002	1	79	-2.34818	0.357
WP_CHROMOSOMAL_AND_MICROSATELLITE_INSTABILITY_IN_COLORECTAL_CANCER	68	2.12552	0.873	66	1.73772	1	66	0.616847	1
KEGG_RIBOSOME	49	2.12497	0.874	48	2.76752	0.023	48	-3.90297	0
REACTOME_TOLL_LIKE_RECEPTOR_TLR1_TLR2_CASCADE	86	2.12457	0.874	82	1.41566	1	84	0.898842	1
WP_CALCIUM_REGULATION_IN_THE_CARDIAC_CELL	114	2.12205	0.877	93	1.79146	1	104	2.43505	0.195
PID_AURORA_A_PATHWAY	28	2.12132	0.878	28	1.85288	1	28	-1.52246	1
REACTOME_DEGRADATION_OF_GLI1_BY_THE_PROTEASOME	49	2.12007	0.881	48	0.852401	1	49	-2.65162	0.047
REACTOME_PI3K_AKT_SIGNALING_IN_CANCER	83	2.11989	0.883	72	1.29047	1	81	1.88188	1
PID_PI3KCI_PATHWAY	46	2.11741	0.89	45	1.38796	1	46	2.02062	0.977
REACTOME_CELLULAR_RESPONSE_TO_STARVATION	107	2.1157	0.891	105	1.72871	1	104	-2.29272	0.495
WP_PDGFRBETA_PATHWAY	28	2.11297	0.897	28	1.20418	1	28	1.2779	1
REACTOME_NUCLEAR_ENVELOPE_BREAKDOWN	47	2.10531	0.903	47	-1.55122	1	47	1.44859	1
KEGG_EPITHELIAL_CELL_SIGNALING_IN_HELICOBACTER_PYLORI_INFECTION	55	2.10493	0.903	53	1.07468	1	53	0.842294	1
REACTOME_SENESCENCE_ASSOCIATED_SECRETORY_PHENOTYPE_SASP	46	2.10334	0.903	46	1.62215	1	45	-0.951162	1
BIOCARTA_TPO_PATHWAY	20	2.10278	0.904	21	1.45881	1	21	1.40869	1
REACTOME_HIV_TRANSCRIPTION_ELONGATION	36	2.10272	0.904	36	-1.06208	1	36	-2.08691	0.939
REACTOME_CDC42_GTPASE_CYCLE	146	2.10266	0.904	142	2.01895	0.972	143	1.60274	1
REACTOME_RNA_POLYMERASE_III_TRANSCRIPTION_INITIATION_FROM_TYPE_1_PROMOTER	26	2.10236	0.905	26	-1.24347	1	26	-1.34927	1
REACTOME_CHROMOSOME_MAINTENANCE	64	2.09922	0.912	69	-1.57719	1	67	-2.37003	0.308
WP_EBV_LMP1_SIGNALING	20	2.09893	0.912	19	1.56962	1	20	1.6662	1
REACTOME_INTERLEUKIN_17_SIGNALING	62	2.09656	0.918	62	0.967513	1	62	-1.03221	1
WP_CELL_CYCLE	106	2.09646	0.918	105	-1.13068	1	103	-1.67	1
REACTOME_NUCLEOTIDE_EXCISION_REPAIR	96	2.09137	0.925	96	-1.9015	1	96	-2.17629	0.769
REACTOME_SUMOYLATION_OF_DNA_REPLICATION_PROTEINS	39	2.09111	0.925	39	-1.18978	1	39	-2.13785	0.856
REACTOME_DEGRADATION_OF_BETA_CATENIN_BY_THE_DESTRUCTION_COMPLEX	71	2.08848	0.928	70	1.02864	1	71	-2.95438	0.004
REACTOME_APOPTOSIS	151	2.08753	0.931	146	1.10442	1	150	-1.74553	1
PID_ILK_PATHWAY	40	2.08459	0.936	41	1.71001	1	41	1.05016	1
PID_INTEGRIN_A4B1_PATHWAY	30	2.08426	0.938	29	2.03153	0.97	29	1.62339	1
REACTOME_ONCOGENIC_MAPK_SIGNALING	72	2.08231	0.939	72	1.22997	1	73	0.815074	1
WP_HAIR_FOLLICLE_DEVELOPMENT_ORGANOGENESIS_PART_2_OF_3	24	2.07973	0.942	24	1.56538	1	24	-0.845038	1
REACTOME_DEGRADATION_OF_DVL	47	2.07889	0.943	45	-0.795285	1	47	-2.48992	0.131
REACTOME_MATURATION_OF_SARS_COV_2_SPIKE_PROTEIN	25	2.07597	0.948	25	1.98075	0.985	25	2.68562	0.032
PID_PRL_SIGNALING_EVENTS_PATHWAY	22	2.07597	0.948	21	2.00918	0.98	22	0.739289	1
KEGG_MELANOMA	54	2.07484	0.949	48	2.14338	0.819	52	1.65567	1
WP_PHOTODYNAMIC_THERAPYINDUCED_HIF1_SURVIVAL_SIGNALING	29	2.07109	0.953	28	2.22499	0.634	29	1.19286	1
PID_LYSOPHOSPHOLIPID_PATHWAY	61	2.07061	0.953	56	1.53165	1	58	-1.0518	1
REACTOME_DECTIN_2_FAMILY	15	2.0687	0.956	< 15	0	ND	< 15	0	ND
WP_OVERVIEW_OF_LEUKOCYTEINTRINSIC_HIPPO_PATHWAY_FUNCTIONS	32	2.06527	0.956	29	1.32118	1	32	2.17737	0.771
REACTOME_HIV_TRANSCRIPTION_INITIATION	38	2.06411	0.956	36	-1.72207	1	38	-1.84045	1
REACTOME_BUTYRATE_RESPONSE_FACTOR_1_BRF1_BINDS_AND_DESTABILIZES_MRNA	16	2.06392	0.956	16	-0.691676	1	16	1.28886	1
WP_FAS_LIGAND_FASL_PATHWAY_AND_STRESS_INDUCTION_OF_HEAT_SHOCK_PROTEINS_HSP_REGULATION	40	2.0637	0.956	39	0.937208	1	40	1.41331	1
REACTOME_SELENOAMINO_ACID_METABOLISM	65	2.06187	0.959	62	2.74355	0.028	63	-3.69538	0
REACTOME_HATS_ACETYLATE_HISTONES	73	2.06072	0.959	72	-2.20664	0.687	73	-2.03838	0.976
PID_FOXM1_PATHWAY	35	2.05983	0.96	33	1.36432	1	35	-1.72446	1
KEGG_RNA_DEGRADATION	53	2.05906	0.96	53	-2.0484	0.96	53	-2.09484	0.929
KEGG_ACUTE_MYELOID_LEUKEMIA	56	2.05872	0.96	55	2.29365	0.477	56	1.13265	1
KEGG_GLYCOSAMINOGLYCAN_BIOSYNTHESIS_CHONDROITIN_SULFATE	16	2.0582	0.96	16	2.24512	0.589	16	2.01259	0.98
WP_RAS_SIGNALING	148	2.05643	0.961	140	1.66006	1	144	1.55438	1
KEGG_PANCREATIC_CANCER	67	2.05434	0.965	66	1.54459	1	66	1.00771	1
REACTOME_PCP_CE_PATHWAY	75	2.05286	0.967	74	1.0395	1	75	-2.55797	0.078
WP_IL1_SIGNALING_PATHWAY	52	2.052	0.968	50	1.6517	1	51	1.18867	1
REACTOME_PROCESSING_OF_CAPPED_INTRONLESS_PRE_MRNA	22	2.05054	0.971	22	-1.72283	1	22	-1.48531	1
PID_E2F_PATHWAY	63	2.04677	0.973	61	0.659891	1	62	-1.26362	1
PID_IL1_PATHWAY	32	2.04239	0.975	31	0.963885	1	32	1.05467	1
REACTOME_HIV_ELONGATION_ARREST_AND_RECOVERY	27	2.04031	0.975	27	0.952672	1	27	-1.5251	1
REACTOME_POTENTIAL_THERAPEUTICS_FOR_SARS	74	2.03728	0.975	70	1.34496	1	74	1.4692	1
REACTOME_HCMV_EARLY_EVENTS	58	2.0347	0.976	57	-0.820124	1	57	-2.19285	0.735
REACTOME_G_BETA_GAMMA_SIGNALLING_THROUGH_PI3KGAMMA	19	2.0277	0.979	17	1.32088	1	19	1.87866	1
WP_DNA_DAMAGE_RESPONSE	57	2.02699	0.979	56	-1.13716	1	55	-1.02792	1
REACTOME_FCGAMMA_RECEPTOR_FCGR_DEPENDENT_PHAGOCYTOSIS	77	2.02671	0.979	74	1.31858	1	76	1.83759	1
REACTOME_SYNDECAN_INTERACTIONS	25	2.02644	0.979	23	1.92513	1	24	0.848965	1
REACTOME_FACTORS_INVOLVED_IN_MEGAKARYOCYTE_DEVELOPMENT_AND_PLATELET_PRODUCTION	117	2.02207	0.988	109	1.04499	1	110	1.03117	1
REACTOME_BASIGIN_INTERACTIONS	17	2.02139	0.988	16	1.1376	1	16	1.16261	1
PID_HIF1_TFPATHWAY	55	2.02119	0.988	53	2.81531	0.015	54	1.20099	1
WP_TCELL_RECEPTOR_AND_COSTIMULATORY_SIGNALING	25	2.01739	0.989	23	1.58038	1	25	1.51	1
REACTOME_G_PROTEIN_BETA_GAMMA_SIGNALLING	25	2.01627	0.989	22	1.46523	1	25	2.25085	0.572
BIOCARTA_RACCYCD_PATHWAY	26	2.01624	0.989	25	1.02427	1	26	-0.910466	1
REACTOME_MRNA_SPLICING_MINOR_PATHWAY	38	2.01555	0.989	38	-0.809962	1	38	-2.55033	0.086
WP_FERROPTOSIS	33	2.01424	0.989	31	1.87322	1	31	1.33944	1
REACTOME_RIPK1_MEDIATED_REGULATED_NECROSIS	22	2.0139	0.989	22	1.56269	1	22	1.52432	1
REACTOME_MAP2K_AND_MAPK_ACTIVATION	33	2.01319	0.989	33	1.84704	1	33	0.813539	1
REACTOME_NEGATIVE_EPIGENETIC_REGULATION_OF_RRNA_EXPRESSION	43	2.01193	0.99	43	-1.97976	0.996	43	-1.8113	1
REACTOME_FCGR3A_MEDIATED_IL10_SYNTHESIS	34	2.01105	0.991	31	1.07824	1	33	2.08495	0.931
WP_WHITE_FAT_CELL_DIFFERENTIATION	30	2.01084	0.991	27	2.00478	0.981	29	2.45379	0.168
WP_INTERLEUKIN11_SIGNALING_PATHWAY	41	2.00798	0.991	42	1.78447	1	42	1.22673	1
WP_CYTOPLASMIC_RIBOSOMAL_PROTEINS	50	2.00238	0.992	50	2.57349	0.086	49	-4.18708	0
REACTOME_ADRENALINE_NORADRENALINE_INHIBITS_INSULIN_SECRETION	19	1.99937	0.992	16	0.625059	1	19	2.15659	0.81
PID_ATR_PATHWAY	34	1.99934	0.992	35	-1.76823	1	34	-1.89694	1
REACTOME_MOLECULES_ASSOCIATED_WITH_ELASTIC_FIBRES	33	1.99578	0.992	33	2.82817	0.014	33	1.27437	1
REACTOME_NGF_STIMULATED_TRANSCRIPTION	32	1.99575	0.992	31	2.57861	0.085	32	-1.27628	1
REACTOME_TRAF6_MEDIATED_IRF7_ACTIVATION	15	1.9939	0.992	15	1.65865	1	15	1.73151	1
BIOCARTA_INTEGRIN_PATHWAY	32	1.99213	0.993	30	1.97053	0.988	32	1.68203	1
SIG_BCR_SIGNALING_PATHWAY	45	1.98786	0.995	44	0.889463	1	45	2.27534	0.513
REACTOME_RMTS_METHYLATE_HISTONE_ARGININES	29	1.98723	0.995	29	0.969055	1	29	-2.03898	0.976
BIOCARTA_MITOCHONDRIA_PATHWAY	16	1.98486	0.996	16	1.21827	1	16	1.61925	1
WP_GASTRIC_CANCER_NETWORK_2	23	1.98106	0.997	23	1.12364	1	23	-0.915886	1
BIOCARTA_KERATINOCYTE_PATHWAY	43	1.9802	0.997	41	1.4384	1	42	0.97611	1
REACTOME_INTERLEUKIN_12_SIGNALING	33	1.97988	0.997	31	1.36139	1	33	1.09686	1
REACTOME_SUMOYLATION_OF_CHROMATIN_ORGANIZATION_PROTEINS	47	1.97779	0.997	47	-1.84533	1	47	-1.49575	1
REACTOME_EUKARYOTIC_TRANSLATION_ELONGATION	53	1.97702	0.997	51	2.71797	0.036	52	-4.20328	0
WP_FOLATE_METABOLISM	41	1.97684	0.997	36	2.65022	0.057	40	1.23711	1
REACTOME_TNFR1_INDUCED_NFKAPPAB_SIGNALING_PATHWAY	27	1.9765	0.997	26	1.2795	1	27	1.04558	1
REACTOME_NUCLEOTIDE_BINDING_DOMAIN_LEUCINE_RICH_REPEAT_CONTAINING_RECEPTOR_NLR_SIGNALING_PATHWAYS	48	1.97595	0.997	47	1.37103	1	48	1.19834	1
WP_TYPE_I_COLLAGEN_SYNTHESIS_IN_THE_CONTEXT_OF_OSTEOGENESIS_IMPERFECTA	27	1.97286	0.997	26	1.26099	1	27	2.09127	0.923
WP_DNA_DAMAGE_RESPONSE_ONLY_ATM_DEPENDENT	93	1.96891	0.997	92	1.72102	1	93	-0.734461	1
REACTOME_THE_ROLE_OF_NEF_IN_HIV_1_REPLICATION_AND_DISEASE_PATHOGENESIS	26	1.96407	0.997	24	1.01656	1	26	1.42698	1
REACTOME_ACTIVATION_OF_THE_MRNA_UPON_BINDING_OF_THE_CAP_BINDING_COMPLEX_AND_EIFS_AND_SUBSEQUENT_BINDING_TO_43S	46	1.96389	0.997	46	1.74749	1	46	-4.35073	0
REACTOME_HCMV_INFECTION	81	1.96311	0.997	80	1.06207	1	80	-2.52342	0.104
WP_APOPTOSIS_MODULATION_BY_HSP70	16	1.96281	0.997	16	1.12073	1	16	1.0652	1
WP_MIRNAS_INVOLVED_IN_DNA_DAMAGE_RESPONSE	16	1.96	0.997	17	1.36753	1	16	-0.937945	1
PID_TOLL_ENDOGENOUS_PATHWAY	18	1.95967	0.997	18	1.95799	0.991	18	0.971919	1
PID_MYC_ACTIV_PATHWAY	68	1.95778	0.997	66	2.28055	0.503	68	-1.30729	1
REACTOME_ROS_AND_RNS_PRODUCTION_IN_PHAGOCYTES	29	1.9525	0.999	23	1.13742	1	26	2.47601	0.147
KEGG_VIRAL_MYOCARDITIS	47	1.95113	0.999	36	2.57465	0.086	43	2.9529	0.001
BIOCARTA_EPO_PATHWAY	15	1.95042	0.999	15	1.67231	1	15	1.34171	1
REACTOME_TELOMERE_MAINTENANCE	52	1.95013	0.999	53	-1.42218	1	52	-2.20522	0.704
WP_MIRNA_REGULATION_OF_DNA_DAMAGE_RESPONSE	59	1.94572	0.999	58	-1.07187	1	57	-1.03906	1
REACTOME_SUMOYLATION_OF_RNA_BINDING_PROTEINS	40	1.93984	0.999	40	-1.65984	1	40	-1.78905	1
REACTOME_TRISTETRAPROLIN_TTP_ZFP36_BINDS_AND_DESTABILIZES_MRNA	16	1.93337	0.999	16	-0.816816	1	16	1.29161	1
REACTOME_REGULATION_OF_KIT_SIGNALING	16	1.93175	0.999	15	0.956321	1	16	1.59889	1
BIOCARTA_STRESS_PATHWAY	23	1.93029	0.999	22	1.35326	1	23	1.02226	1
REACTOME_PYROPTOSIS	22	1.92965	0.999	20	0.871369	1	22	1.50596	1
REACTOME_REGULATION_OF_TP53_EXPRESSION_AND_DEGRADATION	32	1.92662	0.999	32	1.05038	1	32	-0.944496	1
KEGG_FC_EPSILON_RI_SIGNALING_PATHWAY	62	1.92317	0.999	58	1.06634	1	61	1.9075	0.999
REACTOME_CHONDROITIN_SULFATE_DERMATAN_SULFATE_METABOLISM	36	1.92264	0.999	32	2.88246	0.012	34	2.38554	0.27
REACTOME_SIGNALING_BY_NTRKS	114	1.91949	0.999	110	2.27184	0.518	112	-1.03546	1
REACTOME_REGULATION_OF_GLUCOKINASE_BY_GLUCOKINASE_REGULATORY_PROTEIN	25	1.91671	0.999	25	-1.73241	1	25	-1.82072	1
REACTOME_RIP_MEDIATED_NFKB_ACTIVATION_VIA_ZBP1	16	1.91171	1	16	1.78061	1	16	0.873467	1
PID_CASPASE_PATHWAY	43	1.90641	1	41	1.22713	1	43	2.16276	0.796
REACTOME_LAMININ_INTERACTIONS	26	1.9028	1	24	2.06404	0.936	24	1.32083	1
WP_CARDIAC_HYPERTROPHIC_RESPONSE	52	1.9021	1	49	1.20787	1	51	1.45762	1
REACTOME_CARGO_CONCENTRATION_IN_THE_ER	24	1.90098	1	23	1.58011	1	25	2.27072	0.527
REACTOME_REGULATION_OF_RUNX2_EXPRESSION_AND_ACTIVITY	60	1.90006	1	58	1.01546	1	60	-2.41454	0.227
REACTOME_RAC1_GTPASE_CYCLE	171	1.8995	1	163	2.00381	0.981	167	1.60904	1
PID_P38_ALPHA_BETA_PATHWAY	28	1.8992	1	27	1.52812	1	27	1.01374	1
PID_RB_1PATHWAY	56	1.89868	1	54	1.62177	1	56	0.824946	1
PID_RHOA_REG_PATHWAY	43	1.89831	1	43	1.38782	1	43	1.44991	1
WP_IL6_SIGNALING_PATHWAY	40	1.89702	1	40	2.21904	0.648	40	1.64644	1
REACTOME_INTRA_GOLGI_AND_RETROGRADE_GOLGI_TO_ER_TRAFFIC	179	1.89428	1	174	-1.0824	1	174	-1.98362	0.997
REACTOME_ATF4_ACTIVATES_GENES_IN_RESPONSE_TO_ENDOPLASMIC_RETICULUM_STRESS	24	1.89286	1	24	0.697158	1	24	1.3727	1
BIOCARTA_FCER1_PATHWAY	37	1.89127	1	35	1.02177	1	36	2.25181	0.57
REACTOME_L1CAM_INTERACTIONS	94	1.891	1	87	3.0467	0.003	89	1.04918	1
REACTOME_ESTROGEN_DEPENDENT_GENE_EXPRESSION	81	1.89073	1	73	1.06284	1	77	-0.877273	1
PID_IL2_PI3K_PATHWAY	32	1.89041	1	30	1.44614	1	31	1.29563	1
REACTOME_ANTIGEN_PRESENTATION_FOLDING_ASSEMBLY_AND_PEPTIDE_LOADING_OF_CLASS_I_MHC	15	1.88739	1	15	1.36228	1	15	2.18278	0.759
REACTOME_RUNX1_REGULATES_GENES_INVOLVED_IN_MEGAKARYOCYTE_DIFFERENTIATION_AND_PLATELET_FUNCTION	33	1.88634	1	33	0.944174	1	33	1.17099	1
REACTOME_SARS_COV_2_INFECTION	55	1.88606	1	55	1.79421	1	55	1.62668	1
WP_CILIARY_LANDSCAPE	188	1.88489	1	186	-2.46946	0.159	185	-2.52401	0.104
REACTOME_JNK_C_JUN_KINASES_PHOSPHORYLATION_AND_ACTIVATION_MEDIATED_BY_ACTIVATED_HUMAN_TAK1	18	1.88261	1	18	1.11718	1	18	1.06341	1
WP_IL17_SIGNALING_PATHWAY	25	1.87801	1	25	1.47765	1	25	0.939842	1
BIOCARTA_PDGF_PATHWAY	26	1.87698	1	26	1.19883	1	26	0.953559	1
WP_PDGF_PATHWAY	38	1.87639	1	38	1.77161	1	38	-0.676366	1
PID_NFAT_3PATHWAY	46	1.87005	1	43	1.35745	1	46	0.915423	1
WP_GASTRIC_CANCER_NETWORK_1	21	1.86682	1	20	1.24593	1	21	1.07657	1
REACTOME_G2_M_DNA_DAMAGE_CHECKPOINT	48	1.86679	1	51	-1.74056	1	49	-1.51303	1
REACTOME_POSITIVE_EPIGENETIC_REGULATION_OF_RRNA_EXPRESSION	41	1.86333	1	41	-1.58947	1	41	-1.78347	1
REACTOME_O_LINKED_GLYCOSYLATION	78	1.86129	1	68	1.94927	0.993	70	2.16065	0.801
REACTOME_RHO_GTPASE_EFFECTORS	211	1.85919	1	212	1.09672	1	212	-2.17819	0.765
PID_PLK1_PATHWAY	38	1.85833	1	39	-0.661244	1	36	-1.86483	1
KEGG_BASAL_TRANSCRIPTION_FACTORS	27	1.85728	1	25	-1.36612	1	27	-1.45268	1
REACTOME_TP53_REGULATES_TRANSCRIPTION_OF_CELL_DEATH_GENES	33	1.8507	1	33	0.896443	1	33	1.46083	1
KEGG_REGULATION_OF_ACTIN_CYTOSKELETON	174	1.84795	1	156	2.93507	0.008	165	2.16238	0.798
REACTOME_GABA_B_RECEPTOR_ACTIVATION	28	1.84745	1	23	-0.700083	1	26	1.63115	1
WP_IL9_SIGNALING_PATHWAY	15	1.84469	1	15	1.88333	1	15	1.54962	1
WP_PATHWAYS_AFFECTED_IN_ADENOID_CYSTIC_CARCINOMA	56	1.83996	1	56	-1.46327	1	54	1.17332	1
REACTOME_TRANSCRIPTIONAL_REGULATION_BY_E2F6	33	1.83971	1	33	-1.91923	1	33	-0.892259	1
REACTOME_ACTIVATION_OF_ATR_IN_RESPONSE_TO_REPLICATION_STRESS	32	1.83913	1	33	-2.0536	0.954	32	-1.31642	1
REACTOME_TAK1_ACTIVATES_NFKB_BY_PHOSPHORYLATION_AND_ACTIVATION_OF_IKKS_COMPLEX	26	1.83839	1	25	1.34317	1	25	-0.980125	1
REACTOME_CLASS_B_2_SECRETIN_FAMILY_RECEPTORS	42	1.83809	1	36	1.40118	1	42	1.92236	0.999
REACTOME_SIGNALING_BY_WNT	208	1.83801	1	205	0.89161	1	207	-2.44041	0.193
WP_REGUCALCIN_IN_PROXIMAL_TUBULE_EPITHELIAL_KIDNEY_CELLS	27	1.83777	1	25	1.0812	1	26	1.9491	0.997
REACTOME_RECYCLING_PATHWAY_OF_L1	38	1.83283	1	38	2.13405	0.841	37	-0.834635	1
PID_PDGFRA_PATHWAY	19	1.83	1	18	2.00467	0.981	18	0.785996	1
KEGG_NEUROTROPHIN_SIGNALING_PATHWAY	114	1.82987	1	111	1.93988	0.997	112	1.49363	1
WP_GPCRS_OTHER	26	1.82884	1	23	1.6365	1	26	1.24152	1
BIOCARTA_GH_PATHWAY	24	1.82579	1	22	1.35194	1	23	1.70278	1
KEGG_UBIQUITIN_MEDIATED_PROTEOLYSIS	119	1.82537	1	119	-1.48834	1	120	-1.8337	1
WP_PANCREATIC_ADENOCARCINOMA_PATHWAY	83	1.82234	1	81	1.41995	1	80	-0.857467	1
REACTOME_ERK_MAPK_TARGETS	22	1.82135	1	22	1.62312	1	22	1.01296	1
REACTOME_SIGNALING_BY_BRAF_AND_RAF_FUSIONS	57	1.82116	1	56	1.29678	1	57	0.955134	1
WP_PRIMARY_FOCAL_SEGMENTAL_GLOMERULOSCLEROSIS_FSGS	52	1.8205	1	47	2.06247	0.938	48	0.762767	1
WP_DNA_IRDAMAGE_AND_CELLULAR_RESPONSE_VIA_ATR	70	1.81898	1	71	-3.40086	0	69	-1.42315	1
REACTOME_SIGNALING_BY_FLT3_ITD_AND_TKD_MUTANTS	16	1.81811	1	< 15	0	ND	16	1.88331	1
REACTOME_NS1_MEDIATED_EFFECTS_ON_HOST_PATHWAYS	33	1.81646	1	33	-1.62363	1	33	-1.56391	1
PID_TELOMERASE_PATHWAY	63	1.8158	1	61	-0.755229	1	62	-1.26956	1
REACTOME_RNA_POLYMERASE_III_TRANSCRIPTION_INITIATION_FROM_TYPE_3_PROMOTER	24	1.81482	1	25	-0.991932	1	24	-1.50411	1
REACTOME_HCMV_LATE_EVENTS	48	1.81394	1	48	-1.68877	1	48	-2.26999	0.539
BIOCARTA_GLEEVEC_PATHWAY	23	1.8111	1	23	1.36875	1	23	0.931387	1
PID_FAK_PATHWAY	56	1.8105	1	55	1.08185	1	56	1.30773	1
BIOCARTA_IGF1_PATHWAY	20	1.80907	1	20	1.05394	1	20	1.12966	1
REACTOME_CD28_CO_STIMULATION	32	1.80825	1	27	0.995021	1	31	1.92055	0.999
REACTOME_SIGNALING_BY_MODERATE_KINASE_ACTIVITY_BRAF_MUTANTS	38	1.80802	1	37	1.75885	1	38	0.971599	1
REACTOME_TRANSLESION_SYNTHESIS_BY_Y_FAMILY_DNA_POLYMERASES_BYPASSES_LESIONS_ON_DNA_TEMPLATE	34	1.80799	1	33	-1.08571	1	33	-1.06578	1
WP_PURINERGIC_SIGNALING	19	1.80616	1	15	1.38206	1	18	2.10425	0.903
WP_STING_PATHWAY_IN_KAWASAKILIKE_DISEASE_AND_COVID19	17	1.8056	1	16	1.69762	1	17	0.700066	1
REACTOME_ANTIMICROBIAL_PEPTIDES	21	1.80437	1	< 15	0	ND	19	2.50852	0.112
BIOCARTA_TNFR1_PATHWAY	28	1.80402	1	27	0.873303	1	28	0.929175	1
WP_NUCLEAR_RECEPTORS_METAPATHWAY	207	1.80291	1	190	3.1608	0.001	200	-2.44456	0.182
REACTOME_ONCOGENE_INDUCED_SENESCENCE	31	1.80204	1	31	0.804508	1	31	-0.788217	1
REACTOME_GENE_AND_PROTEIN_EXPRESSION_BY_JAK_STAT_SIGNALING_AFTER_INTERLEUKIN_12_STIMULATION	28	1.80196	1	26	1.39644	1	28	0.876438	1
SIG_IL4RECEPTOR_IN_B_LYPHOCYTES	27	1.79659	1	26	1.59135	1	27	1.75274	1
WP_WNT_SIGNALING_PATHWAY_NETPATH	45	1.79611	1	44	1.97341	0.988	44	-1.48244	1
REACTOME_NUCLEAR_IMPORT_OF_REV_PROTEIN	27	1.79609	1	27	-1.83071	1	27	-1.92143	1
PID_RAC1_PATHWAY	50	1.7958	1	50	1.79415	1	50	-0.75661	1
REACTOME_CELLULAR_RESPONSE_TO_HYPOXIA	63	1.79495	1	61	0.953419	1	62	-2.34321	0.368
REACTOME_PROCESSING_OF_INTRONLESS_PRE_MRNAS	18	1.79442	1	18	-1.53204	1	18	-1.43004	1
BIOCARTA_MAPK_PATHWAY	78	1.79102	1	78	1.15117	1	78	-1.00514	1
BIOCARTA_BCR_PATHWAY	32	1.79099	1	31	0.921112	1	32	2.08276	0.932
REACTOME_TRNA_PROCESSING_IN_THE_NUCLEUS	49	1.78821	1	50	-1.94593	0.999	50	-2.23381	0.633
REACTOME_OXIDATIVE_STRESS_INDUCED_SENESCENCE	59	1.78721	1	59	0.90573	1	59	-1.30321	1
REACTOME_G_ALPHA_Z_SIGNALLING_EVENTS	36	1.78325	1	30	1.10259	1	33	1.88345	1
REACTOME_INTERACTIONS_OF_VPR_WITH_HOST_CELLULAR_PROTEINS	31	1.77992	1	31	-1.55169	1	31	-2.11179	0.904
KEGG_PATHOGENIC_ESCHERICHIA_COLI_INFECTION	47	1.77969	1	45	1.74286	1	46	-1.50839	1
PID_HDAC_CLASSI_PATHWAY	59	1.7788	1	57	1.09724	1	58	-2.16088	0.804
REACTOME_EXPORT_OF_VIRAL_RIBONUCLEOPROTEINS_FROM_NUCLEUS	26	1.77877	1	26	-1.80744	1	26	-1.88662	1
BIOCARTA_ARF_PATHWAY	17	1.77353	1	17	0.911652	1	17	0.726001	1
REACTOME_PKMTS_METHYLATE_HISTONE_LYSINES	41	1.77161	1	41	-2.11485	0.875	41	-1.36382	1
SIG_PIP3_SIGNALING_IN_B_LYMPHOCYTES	34	1.77012	1	33	0.706497	1	34	1.41454	1
BIOCARTA_MET_PATHWAY	32	1.76873	1	31	0.955811	1	32	1.24375	1
REACTOME_DEADENYLATION_DEPENDENT_MRNA_DECAY	52	1.76785	1	52	-2.07734	0.935	52	-2.24157	0.607
WP_EGFR_TYROSINE_KINASE_INHIBITOR_RESISTANCE	79	1.76782	1	75	1.79669	1	77	1.4293	1
REACTOME_METAL_ION_SLC_TRANSPORTERS	17	1.76779	1	16	0.729007	1	17	1.71954	1
REACTOME_NEGATIVE_REGULATORS_OF_DDX58_IFIH1_SIGNALING	32	1.76778	1	32	1.3374	1	32	1.29595	1
REACTOME_KSRP_KHSRP_BINDS_AND_DESTABILIZES_MRNA	16	1.76672	1	16	-0.722512	1	16	-1.26431	1
PID_RAC1_REG_PATHWAY	36	1.76374	1	35	1.7774	1	36	1.30527	1
REACTOME_CD28_DEPENDENT_PI3K_AKT_SIGNALING	22	1.76256	1	19	0.944918	1	22	1.62746	1
REACTOME_CYTOPROTECTION_BY_HMOX1	100	1.76223	1	99	0.991581	1	100	-2.93631	0.005
WP_PATHOGENIC_ESCHERICHIA_COLI_INFECTION	47	1.76112	1	45	1.79108	1	46	-1.56005	1
BIOCARTA_STATHMIN_PATHWAY	17	1.75998	1	15	1.33268	1	17	1.87458	1
REACTOME_CELLULAR_RESPONSE_TO_HEAT_STRESS	87	1.75872	1	84	-1.23568	1	86	-1.68662	1
REACTOME_DNA_DAMAGE_TELOMERE_STRESS_INDUCED_SENESCENCE	24	1.75814	1	24	-1.07981	1	24	0.926722	1
PID_MYC_REPRESS_PATHWAY	55	1.75718	1	52	0.855704	1	55	0.850787	1
KEGG_PROTEIN_EXPORT	22	1.75657	1	22	-0.677824	1	22	2.37341	0.293
BIOCARTA_41BB_PATHWAY	15	1.75645	1	< 15	0	ND	15	0.647294	1
REACTOME_PROTEIN_UBIQUITINATION	56	1.75425	1	56	-1.39295	1	56	-2.3633	0.322
REACTOME_PRE_NOTCH_EXPRESSION_AND_PROCESSING	48	1.74738	1	48	1.40026	1	48	1.03583	1
WP_MELANOMA	64	1.74713	1	62	1.93578	0.999	61	-1.09219	1
WP_EUKARYOTIC_TRANSCRIPTION_INITIATION	35	1.74366	1	33	-1.70717	1	35	-1.90374	1
REACTOME_TCF_DEPENDENT_SIGNALING_IN_RESPONSE_TO_WNT	135	1.74354	1	134	-0.747565	1	134	-3.116	0
REACTOME_RNA_POLYMERASE_III_TRANSCRIPTION	37	1.74219	1	38	-1.32267	1	37	-1.60887	1
REACTOME_INTRINSIC_PATHWAY_FOR_APOPTOSIS	50	1.74074	1	48	1.26435	1	50	0.965618	1
REACTOME_NERVOUS_SYSTEM_DEVELOPMENT	442	1.73781	1	414	2.96332	0.005	421	-2.68424	0.037
REACTOME_HDR_THROUGH_HOMOLOGOUS_RECOMBINATION_HRR	49	1.73716	1	53	-2.14385	0.826	50	-1.434	1
REACTOME_TRANSLESION_SYNTHESIS_BY_POLH	17	1.7348	1	17	-1.66177	1	17	-1.1888	1
SA_CASPASE_CASCADE	16	1.73459	1	16	1.57759	1	16	1.81027	1
REACTOME_EXTENSION_OF_TELOMERES	42	1.73393	1	43	-1.56852	1	42	-1.74327	1
SA_PTEN_PATHWAY	17	1.73303	1	16	0.916334	1	17	1.7582	1
REACTOME_SIALIC_ACID_METABOLISM	26	1.73239	1	21	0.857437	1	24	2.52354	0.099
REACTOME_SIGNALING_BY_MET	68	1.73186	1	66	1.20796	1	67	1.03846	1
REACTOME_APOPTOTIC_FACTOR_MEDIATED_RESPONSE	17	1.73037	1	16	1.25022	1	17	1.4722	1
WP_MET_IN_TYPE_1_PAPILLARY_RENAL_CELL_CARCINOMA	50	1.73025	1	48	1.57138	1	49	0.454612	1
REACTOME_ABC_TRANSPORTER_DISORDERS	64	1.7284	1	59	-1.12715	1	62	-1.9548	0.999
BIOCARTA_EICOSANOID_PATHWAY	18	1.727	1	15	1.4281	1	18	1.54791	1
REACTOME_CD209_DC_SIGN_SIGNALING	19	1.72615	1	18	1.37917	1	18	1.19922	1
WP_REGULATION_OF_APOPTOSIS_BY_PARATHYROID_HORMONERELATED_PROTEIN	18	1.72579	1	20	1.9038	1	19	0.752111	1
BIOCARTA_CDMAC_PATHWAY	16	1.72578	1	15	1.77082	1	16	-0.572879	1
KEGG_BLADDER_CANCER	41	1.72572	1	40	1.70435	1	40	1.10281	1
WP_SIMPLIFIED_INTERACTION_MAP_BETWEEN_LOXL4_AND_OXIDATIVE_STRESS_PATHWAY	16	1.72351	1	16	1.0776	1	16	0.824096	1
WP_HEMATOPOIETIC_STEM_CELL_GENE_REGULATION_BY_GABP_ALPHABETA_COMPLEX	18	1.72278	1	17	-1.23194	1	18	1.88925	1
BIOCARTA_BAD_PATHWAY	23	1.72022	1	23	1.46956	1	23	1.34357	1
PID_PS1_PATHWAY	35	1.71863	1	37	1.1951	1	35	-1.22695	1
KEGG_RNA_POLYMERASE	22	1.71619	1	22	1.21981	1	22	-1.65069	1
WP_SEROTONIN_RECEPTOR_467_AND_NR3C_SIGNALING	17	1.71459	1	16	0.807766	1	17	1.28815	1
REACTOME_RAC3_GTPASE_CYCLE	80	1.71359	1	78	1.33626	1	80	1.11778	1
SIG_CD40PATHWAYMAP	31	1.70856	1	31	1.45807	1	31	1.44946	1
REACTOME_SIGNALING_BY_PTK6	48	1.70791	1	45	1.27222	1	46	-1.52184	1
PID_ENDOTHELIN_PATHWAY	56	1.70676	1	52	1.86199	1	53	0.973371	1
WP_ANDROGEN_RECEPTOR_SIGNALING_PATHWAY	78	1.70585	1	78	0.838961	1	79	-1.27908	1
REACTOME_NCAM_SIGNALING_FOR_NEURITE_OUT_GROWTH	47	1.70269	1	41	1.16145	1	42	1.89763	1
WP_SELENIUM_MICRONUTRIENT_NETWORK	55	1.70089	1	52	2.95181	0.007	55	0.679611	1
REACTOME_DNA_STRAND_ELONGATION	28	1.69658	1	30	-1.80858	1	30	-1.98853	0.996
KEGG_COLORECTAL_CANCER	59	1.69254	1	58	1.90918	1	58	0.970048	1
REACTOME_FORMATION_OF_THE_EARLY_ELONGATION_COMPLEX	28	1.68896	1	28	-1.20456	1	28	-2.25841	0.566
WP_CAMKK2_PATHWAY	34	1.68884	1	31	1.52388	1	32	1.13858	1
REACTOME_HEPARAN_SULFATE_HEPARIN_HS_GAG_METABOLISM	37	1.68715	1	34	2.15852	0.792	36	1.02778	1
REACTOME_RAC2_GTPASE_CYCLE	82	1.68601	1	80	1.48559	1	81	0.942158	1
REACTOME_GABA_RECEPTOR_ACTIVATION	30	1.68521	1	24	-0.619014	1	27	1.56119	1
REACTOME_TRANSCRIPTION_COUPLED_NUCLEOTIDE_EXCISION_REPAIR_TC_NER	68	1.6811	1	68	-1.71855	1	68	-2.27453	0.529
REACTOME_GENE_SILENCING_BY_RNA	55	1.6799	1	54	-1.96268	0.998	53	-2.33306	0.393
WP_INITIATION_OF_TRANSCRIPTION_AND_TRANSLATION_ELONGATION_AT_THE_HIV1_LTR	31	1.67907	1	31	0.908635	1	31	1.26291	1
REACTOME_DNA_DOUBLE_STRAND_BREAK_RESPONSE	35	1.67877	1	36	-1.51044	1	36	1.31005	1
BIOCARTA_TOLL_PATHWAY	25	1.67726	1	23	1.01784	1	25	-1.15823	1
BIOCARTA_G2_PATHWAY	21	1.67609	1	22	1.70576	1	21	-0.937941	1
REACTOME_FGFR1_MUTANT_RECEPTOR_ACTIVATION	20	1.67046	1	18	0.72125	1	20	1.44677	1
REACTOME_INITIATION_OF_NUCLEAR_ENVELOPE_NE_REFORMATION	18	1.66959	1	18	-0.766835	1	18	-1.73267	1
REACTOME_MRNA_CAPPING	24	1.66938	1	24	-1.53228	1	24	-2.03698	0.976
REACTOME_INTERLEUKIN_37_SIGNALING	16	1.66684	1	15	0.722522	1	16	1.42062	1
REACTOME_FCERI_MEDIATED_MAPK_ACTIVATION	30	1.66539	1	28	1.0758	1	29	1.39575	1
REACTOME_ACTIVATION_OF_ANTERIOR_HOX_GENES_IN_HINDBRAIN_DEVELOPMENT_DURING_EARLY_EMBRYOGENESIS	46	1.66436	1	46	-0.948912	1	46	-1.53178	1
PID_ALK1_PATHWAY	23	1.66094	1	23	1.79221	1	23	0.991719	1
REACTOME_GLOBAL_GENOME_NUCLEOTIDE_EXCISION_REPAIR_GG_NER	74	1.65919	1	74	-1.94687	0.999	74	-2.13358	0.864
WP_PARKINSONS_DISEASE_PATHWAY	32	1.65782	1	30	0.829911	1	33	1.16295	1
REACTOME_CONSTITUTIVE_SIGNALING_BY_AKT1_E17K_IN_CANCER	25	1.65746	1	25	1.23316	1	25	0.99211	1
SA_TRKA_RECEPTOR	15	1.65212	1	15	1.73228	1	15	0.90493	1
KEGG_FC_GAMMA_R_MEDIATED_PHAGOCYTOSIS	86	1.65184	1	82	1.88608	1	84	1.37844	1
WP_DNA_REPLICATION	36	1.65182	1	36	-1.85542	1	36	-1.65894	1
PID_MAPK_TRK_PATHWAY	31	1.64988	1	31	1.33802	1	31	-0.762242	1
WP_PYRIMIDINE_METABOLISM	69	1.64305	1	68	1.01215	1	68	-2.46696	0.155
REACTOME_G_ALPHA_12_13_SIGNALLING_EVENTS	68	1.6418	1	61	0.877379	1	65	1.55908	1
REACTOME_RHO_GTPASE_CYCLE	402	1.64119	1	392	2.08448	0.906	398	-1.2397	1
REACTOME_FLT3_SIGNALING_IN_DISEASE	26	1.64111	1	24	0.721989	1	26	1.9049	0.999
REACTOME_REGULATION_OF_RUNX1_EXPRESSION_AND_ACTIVITY	17	1.63935	1	17	1.00598	1	17	0.890705	1
REACTOME_ESR_MEDIATED_SIGNALING	141	1.6379	1	131	1.22055	1	137	-0.879123	1
SIG_PIP3_SIGNALING_IN_CARDIAC_MYOCTES	58	1.63676	1	55	1.40603	1	55	0.881733	1
REACTOME_COOPERATION_OF_PREFOLDIN_AND_TRIC_CCT_IN_ACTIN_AND_TUBULIN_FOLDING	25	1.63413	1	24	2.08865	0.905	24	-1.24683	1
SA_B_CELL_RECEPTOR_COMPLEXES	24	1.63395	1	24	1.15613	1	24	0.779964	1
WP_MONOAMINE_TRANSPORT	21	1.63335	1	17	1.62531	1	19	1.63628	1
REACTOME_DISORDERS_OF_TRANSMEMBRANE_TRANSPORTERS	125	1.63119	1	117	-1.12827	1	122	-1.95176	0.999
REACTOME_B_WICH_COMPLEX_POSITIVELY_REGULATES_RRNA_EXPRESSION	26	1.62997	1	26	-1.25109	1	26	-1.31777	1
REACTOME_TICAM1_RIP1_MEDIATED_IKK_COMPLEX_RECRUITMENT	16	1.62975	1	16	1.43032	1	16	-1.14845	1
WP_NUCLEOTIDEBINDING_OLIGOMERIZATION_DOMAIN_NOD_PATHWAY	30	1.6294	1	26	0.684777	1	30	1.20354	1
REACTOME_ABORTIVE_ELONGATION_OF_HIV_1_TRANSCRIPT_IN_THE_ABSENCE_OF_TAT	19	1.62654	1	19	0.876154	1	19	-2.02434	0.983
REACTOME_THROMBIN_SIGNALLING_THROUGH_PROTEINASE_ACTIVATED_RECEPTORS_PARS	24	1.6258	1	21	1.65964	1	23	1.5948	1
WP_MIRNA_REGULATION_OF_P53_PATHWAY_IN_PROSTATE_CANCER	22	1.62497	1	21	0.917459	1	22	1.0633	1
REACTOME_IRE1ALPHA_ACTIVATES_CHAPERONES	48	1.62359	1	47	1.52624	1	47	2.55343	0.084
PID_ALPHA_SYNUCLEIN_PATHWAY	26	1.62031	1	25	1.66762	1	27	1.29004	1
REACTOME_RHO_GTPASES_ACTIVATE_NADPH_OXIDASES	21	1.61986	1	20	1.90999	1	21	1.45355	1
BIOCARTA_VEGF_PATHWAY	24	1.61694	1	24	1.14297	1	24	0.837986	1
REACTOME_ACTIVATED_TAK1_MEDIATES_P38_MAPK_ACTIVATION	20	1.6151	1	20	0.912445	1	20	-0.878098	1
REACTOME_PLASMA_LIPOPROTEIN_ASSEMBLY_REMODELING_AND_CLEARANCE	44	1.61431	1	43	2.33268	0.402	45	1.86155	1
REACTOME_NEGATIVE_REGULATION_OF_FGFR4_SIGNALING	18	1.61189	1	16	0.781498	1	18	0.991892	1
WP_VITAMIN_D_IN_INFLAMMATORY_DISEASES	22	1.6116	1	21	1.18985	1	22	0.780552	1
KEGG_TGF_BETA_SIGNALING_PATHWAY	69	1.61125	1	67	1.72267	1	68	-0.979479	1
BIOCARTA_PROTEASOME_PATHWAY	18	1.61074	1	18	0.715455	1	18	-1.67543	1
REACTOME_ROLE_OF_LAT2_NTAL_LAB_ON_CALCIUM_MOBILIZATION	16	1.60941	1	15	-0.765555	1	15	2.06821	0.944
PID_ER_NONGENOMIC_PATHWAY	39	1.60564	1	35	1.0635	1	37	1.48781	1
BIOCARTA_FAS_PATHWAY	28	1.60538	1	28	-0.932243	1	28	0.947969	1
BIOCARTA_NO1_PATHWAY	24	1.60455	1	22	2.05367	0.95	23	1.74177	1
WP_HUMAN_THYROID_STIMULATING_HORMONE_TSH_SIGNALING_PATHWAY	60	1.6037	1	58	1.05794	1	60	0.873628	1
WP_ESTROGEN_SIGNALING_PATHWAY	21	1.60327	1	20	1.22283	1	21	1.04186	1
REACTOME_TRANSLESION_SYNTHESIS_BY_POLK	15	1.5986	1	15	-1.41234	1	15	-0.883265	1
WP_16P112_PROXIMAL_DELETION_SYNDROME	60	1.59715	1	59	1.20752	1	60	-0.999705	1
REACTOME_SIGNALING_BY_VEGF	101	1.59569	1	97	2.20867	0.678	100	1.5807	1
WP_GLYCOSAMINOGLYCAN_DEGRADATION	15	1.59409	1	15	1.50688	1	15	2.10755	0.899
REACTOME_NUCLEAR_ENVELOPE_NE_REASSEMBLY	63	1.59296	1	62	1.02701	1	62	-2.28731	0.504
KEGG_SNARE_INTERACTIONS_IN_VESICULAR_TRANSPORT	35	1.59276	1	34	-1.71297	1	35	1.29963	1
PID_S1P_S1P2_PATHWAY	24	1.59133	1	21	1.32386	1	22	0.674052	1
REACTOME_ABERRANT_REGULATION_OF_MITOTIC_G1_S_TRANSITION_IN_CANCER_DUE_TO_RB1_DEFECTS	16	1.58908	1	< 15	0	ND	15	-1.08005	1
REACTOME_A_TETRASACCHARIDE_LINKER_SEQUENCE_IS_REQUIRED_FOR_GAG_SYNTHESIS	18	1.58887	1	15	2.14804	0.814	17	1.45641	1
WP_ARYL_HYDROCARBON_RECEPTOR_PATHWAY	31	1.5882	1	26	1.223	1	29	1.03599	1
PID_P53_REGULATION_PATHWAY	53	1.58653	1	53	-1.62371	1	53	-1.58533	1
SIG_INSULIN_RECEPTOR_PATHWAY_IN_CARDIAC_MYOCYTES	45	1.58569	1	44	1.61151	1	44	1.30824	1
WP_TUMOR_SUPPRESSOR_ACTIVITY_OF_SMARCB1	25	1.58419	1	25	-1.16118	1	25	-1.52993	1
REACTOME_THROMBOXANE_SIGNALLING_THROUGH_TP_RECEPTOR	18	1.58397	1	< 15	0	ND	17	1.54782	1
REACTOME_TRANSMISSION_ACROSS_CHEMICAL_SYNAPSES	156	1.58207	1	137	1.33987	1	143	-0.850735	1
REACTOME_RAP1_SIGNALLING	15	1.58206	1	15	0.939779	1	15	1.43576	1
REACTOME_HDR_THROUGH_SINGLE_STRAND_ANNEALING_SSA	30	1.57971	1	32	-1.84697	1	30	-0.982355	1
REACTOME_REGULATION_OF_MECP2_EXPRESSION_AND_ACTIVITY	29	1.57953	1	27	-0.956232	1	29	1.09224	1
PID_SYNDECAN_2_PATHWAY	32	1.57949	1	28	1.79897	1	31	1.61454	1
WP_NONSMALL_CELL_LUNG_CANCER	66	1.5793	1	66	1.64642	1	65	1.27152	1
PID_CERAMIDE_PATHWAY	42	1.57768	1	40	2.07879	0.917	40	1.37438	1
REACTOME_TELOMERE_EXTENSION_BY_TELOMERASE	20	1.57691	1	21	1.02598	1	20	-1.29783	1
BIOCARTA_CTCF_PATHWAY	24	1.57511	1	24	-1.13632	1	24	1.04541	1
WP_TGFB_SIGNALING_IN_THYROID_CELLS_FOR_EPITHELIALMESENCHYMAL_TRANSITION	16	1.57021	1	16	2.29819	0.473	16	1.2608	1
WP_G_PROTEIN_SIGNALING_PATHWAYS	80	1.56252	1	73	1.29633	1	77	2.06646	0.944
REACTOME_BASE_EXCISION_REPAIR_AP_SITE_FORMATION	15	1.56196	1	15	-1.17033	1	15	1.08838	1
REACTOME_DNA_DAMAGE_BYPASS	42	1.56152	1	42	-1.52189	1	41	-1.23634	1
BIOCARTA_ATM_PATHWAY	20	1.558	1	20	-1.06535	1	20	-0.873246	1
PID_CXCR3_PATHWAY	40	1.55694	1	36	1.64815	1	39	1.27858	1
REACTOME_INFECTION_WITH_MYCOBACTERIUM_TUBERCULOSIS	22	1.55536	1	21	0.849443	1	22	1.02496	1
BIOCARTA_INSULIN_PATHWAY	20	1.55261	1	19	1.03375	1	19	1.29313	1
WP_GENOTOXICITY_PATHWAY	47	1.5501	1	46	1.21828	1	47	1.43572	1
REACTOME_TRANSFERRIN_ENDOCYTOSIS_AND_RECYCLING	25	1.54819	1	22	0.814952	1	22	1.73326	1
WP_ESC_PLURIPOTENCY_PATHWAYS	82	1.54806	1	77	1.934	0.999	80	-0.916473	1
REACTOME_TP53_REGULATES_TRANSCRIPTION_OF_GENES_INVOLVED_IN_G2_CELL_CYCLE_ARREST	15	1.5468	1	16	1.12445	1	15	-0.978958	1
REACTOME_SIGNALING_BY_CYTOSOLIC_FGFR1_FUSION_MUTANTS	15	1.54297	1	15	0.53416	1	15	1.06083	1
WP_FOLLICLE_STIMULATING_HORMONE_FSH_SIGNALING_PATHWAY	20	1.53807	1	20	1.0855	1	20	-1.06493	1
BIOCARTA_P38MAPK_PATHWAY	33	1.53795	1	32	1.22804	1	32	1.08298	1
REACTOME_SIGNAL_TRANSDUCTION_BY_L1	20	1.53476	1	20	1.47883	1	20	0.899446	1
PID_P75_NTR_PATHWAY	54	1.53274	1	53	1.18536	1	54	0.68755	1
REACTOME_REGULATION_OF_SIGNALING_BY_CBL	20	1.52827	1	20	1.0581	1	20	1.79258	1
REACTOME_ADP_SIGNALLING_THROUGH_P2Y_PURINOCEPTOR_1	19	1.52818	1	16	1.21473	1	18	1.17305	1
REACTOME_COOPERATION_OF_PDCL_PHLP1_AND_TRIC_CCT_IN_G_PROTEIN_BETA_FOLDING	26	1.5278	1	24	1.84871	1	26	-0.92954	1
REACTOME_SIGNAL_AMPLIFICATION	25	1.52522	1	21	0.847633	1	24	1.34485	1
REACTOME_INTRA_GOLGI_TRAFFIC	40	1.52327	1	40	-1.18297	1	39	1.42464	1
BIOCARTA_NGF_PATHWAY	16	1.52306	1	16	0.908289	1	16	0.871868	1
WP_NANOPARTICLEMEDIATED_ACTIVATION_OF_RECEPTOR_SIGNALING	26	1.5224	1	26	1.71412	1	26	1.10628	1
WP_PHOSPHODIESTERASES_IN_NEURONAL_FUNCTION	36	1.52133	1	29	2.77885	0.021	31	2.72572	0.018
REACTOME_SURFACTANT_METABOLISM	18	1.51991	1	17	1.096	1	18	2.24952	0.576
WP_MECP2_AND_ASSOCIATED_RETT_SYNDROME	47	1.51977	1	45	-1.10253	1	48	1.15269	1
REACTOME_RNA_POLYMERASE_I_TRANSCRIPTION	45	1.51828	1	45	-1.72017	1	45	-2.25807	0.566
REACTOME_ABC_FAMILY_PROTEINS_MEDIATED_TRANSPORT	84	1.51688	1	79	-1.2517	1	83	-1.83414	1
REACTOME_TRANSCRIPTIONAL_REGULATION_BY_VENTX	36	1.51603	1	36	0.974493	1	35	-1.05465	1
KEGG_WNT_SIGNALING_PATHWAY	114	1.51304	1	116	1.01145	1	113	-1.44184	1
WP_RESISTIN_AS_A_REGULATOR_OF_INFLAMMATION	29	1.51204	1	27	1.68306	1	28	1.64608	1
REACTOME_HEDGEHOG_OFF_STATE	96	1.50952	1	92	-1.03798	1	94	-2.24711	0.593
PID_EPHA_FWDPATHWAY	28	1.50868	1	28	1.10777	1	27	1.26212	1
REACTOME_TRNA_MODIFICATION_IN_THE_NUCLEUS_AND_CYTOSOL	32	1.5058	1	31	-1.28979	1	32	-1.74615	1
WP_OVARIAN_INFERTILITY_GENES	18	1.50543	1	16	-1.01279	1	18	0.643616	1
WP_TRANSLATION_INHIBITORS_IN_CHRONICALLY_ACTIVATED_PDGFRA_CELLS	42	1.50381	1	42	1.19752	1	42	0.812701	1
REACTOME_E3_UBIQUITIN_LIGASES_UBIQUITINATE_TARGET_PROTEINS	37	1.50301	1	38	-1.40729	1	37	-2.10041	0.922
KEGG_TYPE_II_DIABETES_MELLITUS	37	1.50243	1	32	1.53515	1	34	1.22913	1
BIOCARTA_NFAT_PATHWAY	38	1.50229	1	36	1.35248	1	38	2.39063	0.26
PID_RAS_PATHWAY	28	1.5004	1	28	1.49545	1	28	1.18844	1
KEGG_GLYCOSAMINOGLYCAN_DEGRADATION	17	1.49934	1	16	1.60707	1	16	2.0668	0.944
REACTOME_IRON_UPTAKE_AND_TRANSPORT	44	1.49888	1	41	0.702074	1	41	0.903253	1
PID_ERBB1_DOWNSTREAM_PATHWAY	100	1.4985	1	96	1.56887	1	99	-1.31522	1
PID_PI3KCI_AKT_PATHWAY	34	1.49521	1	33	1.02551	1	33	-1.12804	1
WP_HOSTPATHOGEN_INTERACTION_OF_HUMAN_CORONA_VIRUSES_MAPK_SIGNALING	30	1.49485	1	30	1.11005	1	30	-0.923258	1
REACTOME_REGULATION_OF_PLK1_ACTIVITY_AT_G2_M_TRANSITION	76	1.49469	1	76	-1.63489	1	74	-2.19301	0.735
REACTOME_INTERACTIONS_OF_REV_WITH_HOST_CELLULAR_PROTEINS	30	1.49287	1	30	-1.7078	1	30	-2.08651	0.94
PID_ATM_PATHWAY	30	1.49152	1	31	-2.07248	0.939	29	1.47962	1
WP_ATM_SIGNALING_NETWORK_IN_DEVELOPMENT_AND_DISEASE	39	1.49057	1	39	-1.82918	1	39	-1.4171	1
REACTOME_RUNX1_INTERACTS_WITH_CO_FACTORS_WHOSE_PRECISE_EFFECT_ON_RUNX1_TARGETS_IS_NOT_KNOWN	34	1.49004	1	34	0.970757	1	34	-1.11674	1
REACTOME_EXTRA_NUCLEAR_ESTROGEN_SIGNALING	65	1.48908	1	62	1.43374	1	65	-1.38367	1
BIOCARTA_CELLCYCLE_PATHWAY	21	1.48693	1	20	1.10523	1	21	-1.55918	1
PID_VEGFR1_PATHWAY	25	1.48684	1	25	1.3816	1	25	1.2158	1
BIOCARTA_EGF_PATHWAY	25	1.4865	1	24	1.08002	1	24	0.622989	1
WP_PARKINUBIQUITIN_PROTEASOMAL_SYSTEM_PATHWAY	54	1.48466	1	53	1.24927	1	54	-2.11591	0.893
REACTOME_DNA_DAMAGE_RECOGNITION_IN_GG_NER	36	1.48456	1	36	-1.25483	1	36	-1.52569	1
REACTOME_REGULATION_OF_PTEN_GENE_TRANSCRIPTION	54	1.47414	1	53	1.36939	1	52	-1.18531	1
REACTOME_SUMOYLATION_OF_TRANSCRIPTION_FACTORS	16	1.47388	1	17	0.740715	1	16	0.461914	1
BIOCARTA_BIOPEPTIDES_PATHWAY	24	1.47382	1	24	1.25079	1	24	1.37072	1
WP_ENDOCHONDRAL_OSSIFICATION_WITH_SKELETAL_DYSPLASIAS	51	1.47299	1	50	1.10011	1	50	1.59497	1
PID_P73PATHWAY	69	1.47064	1	69	1.72387	1	70	-0.836095	1
WP_WNT_SIGNALING	84	1.46825	1	87	1.6322	1	84	-1.04947	1
WP_ENDOCHONDRAL_OSSIFICATION	51	1.46612	1	50	1.13104	1	50	1.56789	1
REACTOME_NR1H3_NR1H2_REGULATE_GENE_EXPRESSION_LINKED_TO_CHOLESTEROL_TRANSPORT_AND_EFFLUX	28	1.46542	1	28	-1.12959	1	28	1.03862	1
REACTOME_AURKA_ACTIVATION_BY_TPX2	64	1.46536	1	65	-1.85991	1	63	-1.92127	1
REACTOME_CALNEXIN_CALRETICULIN_CYCLE	23	1.46317	1	23	1.09424	1	23	2.05182	0.96
WP_GLYCOSYLATION_AND_RELATED_CONGENITAL_DEFECTS	22	1.46303	1	21	1.23802	1	22	1.34625	1
WP_G1_TO_S_CELL_CYCLE_CONTROL	57	1.4627	1	55	-0.758315	1	56	-1.21909	1
REACTOME_GAB1_SIGNALOSOME	16	1.46138	1	16	1.14078	1	16	-1.61068	1
KEGG_ADIPOCYTOKINE_SIGNALING_PATHWAY	55	1.46123	1	49	1.70802	1	49	1.71982	1
KEGG_N_GLYCAN_BIOSYNTHESIS	40	1.45972	1	38	1.69223	1	40	2.06107	0.948
REACTOME_REGULATION_OF_HSF1_MEDIATED_HEAT_SHOCK_RESPONSE	68	1.45665	1	66	-1.22474	1	67	-1.32705	1
REACTOME_KERATAN_SULFATE_KERATIN_METABOLISM	29	1.45605	1	29	1.47744	1	28	2.48337	0.138
BIOCARTA_MTOR_PATHWAY	20	1.45558	1	20	0.715703	1	20	1.30649	1
REACTOME_RNA_POLYMERASE_III_CHAIN_ELONGATION	16	1.45438	1	16	1.14395	1	16	-1.3088	1
REACTOME_N_GLYCAN_TRIMMING_IN_THE_ER_AND_CALNEXIN_CALRETICULIN_CYCLE	31	1.45168	1	31	1.14341	1	31	1.99947	0.988
REACTOME_TRANSPORT_OF_INORGANIC_CATIONS_ANIONS_AND_AMINO_ACIDS_OLIGOPEPTIDES	65	1.45019	1	61	-0.737336	1	61	1.40441	1
REACTOME_DISEASES_OF_MITOTIC_CELL_CYCLE	34	1.44955	1	32	-0.551721	1	32	1.02925	1
REACTOME_BASE_EXCISION_REPAIR	40	1.44811	1	40	-1.98376	0.995	40	-1.51605	1
BIOCARTA_CERAMIDE_PATHWAY	21	1.44729	1	21	1.42046	1	21	1.00594	1
REACTOME_RESOLUTION_OF_ABASIC_SITES_AP_SITES	34	1.44231	1	34	-1.79969	1	34	-1.46272	1
KEGG_P53_SIGNALING_PATHWAY	60	1.44091	1	58	1.63009	1	59	-1.39403	1
REACTOME_VEGFR2_MEDIATED_VASCULAR_PERMEABILITY	27	1.44087	1	26	1.40366	1	26	-0.741041	1
REACTOME_HOMOLOGOUS_DNA_PAIRING_AND_STRAND_EXCHANGE	32	1.4402	1	36	-2.23939	0.606	33	-1.15395	1
REACTOME_SIGNALING_BY_INSULIN_RECEPTOR	57	1.43832	1	51	0.600965	1	54	1.70184	1
REACTOME_NEF_MEDIATES_DOWN_MODULATION_OF_CELL_SURFACE_RECEPTORS_BY_RECRUITING_THEM_TO_CLATHRIN_ADAPTERS	19	1.43802	1	17	1.06329	1	19	0.854818	1
REACTOME_INHIBITION_OF_DNA_RECOMBINATION_AT_TELOMERE	16	1.43782	1	16	-0.87307	1	16	-1.49718	1
REACTOME_RHO_GTPASES_ACTIVATE_CIT	18	1.43725	1	18	1.6574	1	18	-0.529402	1
PID_LKB1_PATHWAY	44	1.43673	1	42	1.11755	1	42	-1.49781	1
REACTOME_REGULATION_OF_TP53_ACTIVITY_THROUGH_METHYLATION	16	1.43548	1	16	-1.38704	1	16	-1.0445	1
REACTOME_RNA_POLYMERASE_I_PROMOTER_ESCAPE	25	1.43447	1	25	-1.62064	1	25	-1.65091	1
REACTOME_RECRUITMENT_OF_MITOTIC_CENTROSOME_PROTEINS_AND_COMPLEXES	66	1.43437	1	67	-2.06521	0.949	65	-2.00214	0.993
PID_HDAC_CLASSII_PATHWAY	29	1.43317	1	26	0.664797	1	29	1.31871	1
PID_FANCONI_PATHWAY	34	1.43113	1	35	-2.45549	0.176	34	-1.57303	1
REACTOME_RNA_POLYMERASE_I_TRANSCRIPTION_TERMINATION	25	1.42915	1	25	-1.41049	1	25	-1.6825	1
BIOCARTA_ERAD_PATHWAY	18	1.42915	1	19	1.02427	1	19	0.840398	1
PID_AURORA_B_PATHWAY	30	1.42904	1	30	1.00552	1	30	-2.24405	0.601
REACTOME_SYNTHESIS_OF_ACTIVE_UBIQUITIN_ROLES_OF_E1_AND_E2_ENZYMES	27	1.42882	1	26	-0.902696	1	27	-1.77497	1
REACTOME_PI_METABOLISM	75	1.42708	1	72	-1.77329	1	75	0.975237	1
REACTOME_SARS_COV_1_INFECTION	40	1.42613	1	40	1.35197	1	40	1.153	1
PID_ERA_GENOMIC_PATHWAY	47	1.42463	1	46	0.976136	1	47	0.78929	1
REACTOME_WNT5A_DEPENDENT_INTERNALIZATION_OF_FZD4	15	1.42126	1	15	1.90046	1	15	0.796688	1
REACTOME_UPTAKE_AND_ACTIONS_OF_BACTERIAL_TOXINS	23	1.42116	1	20	1.04485	1	23	-0.887077	1
WP_HOSTPATHOGEN_INTERACTION_OF_HUMAN_CORONA_VIRUSES_AUTOPHAGY	18	1.41926	1	18	-1.60338	1	18	1.90326	0.999
REACTOME_G1_S_SPECIFIC_TRANSCRIPTION	25	1.4182	1	23	-0.927379	1	24	-1.08808	1
REACTOME_REPRODUCTION	48	1.41546	1	48	-1.9994	0.99	49	-1.10204	1
REACTOME_OVARIAN_TUMOR_DOMAIN_PROTEASES	34	1.41327	1	33	-1.25075	1	34	1.18036	1
REACTOME_RAB_REGULATION_OF_TRAFFICKING	109	1.41236	1	108	-1.62955	1	108	0.994273	1
KEGG_VIBRIO_CHOLERAE_INFECTION	46	1.40975	1	43	2.07654	0.92	44	1.76084	1
REACTOME_POST_CHAPERONIN_TUBULIN_FOLDING_PATHWAY	16	1.40858	1	15	2.39564	0.289	15	-1.04932	1
REACTOME_NOD1_2_SIGNALING_PATHWAY	31	1.40187	1	31	1.245	1	31	-0.872824	1
PID_MTOR_4PATHWAY	65	1.40085	1	63	1.09449	1	63	-1.40809	1
BIOCARTA_ETS_PATHWAY	17	1.39934	1	17	1.28136	1	17	-0.623402	1
REACTOME_RECRUITMENT_OF_NUMA_TO_MITOTIC_CENTROSOMES	74	1.3985	1	74	-1.55887	1	72	-2.0237	0.985
WP_P38_MAPK_SIGNALING_PATHWAY	30	1.39408	1	30	1.0747	1	30	0.817086	1
REACTOME_CA2_PATHWAY	49	1.39108	1	45	1.42007	1	49	1.11107	1
REACTOME_INWARDLY_RECTIFYING_K_CHANNELS	17	1.38805	1	< 15	0	ND	15	1.86632	1
WP_NUCLEAR_RECEPTORS_IN_LIPID_METABOLISM_AND_TOXICITY	18	1.38665	1	15	0.99314	1	16	1.25053	1
REACTOME_CLATHRIN_MEDIATED_ENDOCYTOSIS	128	1.38585	1	121	0.887814	1	124	-0.656343	1
BIOCARTA_NUCLEARRS_PATHWAY	18	1.38569	1	15	0.981913	1	16	1.19792	1
PID_HIF2PATHWAY	28	1.3844	1	28	1.3045	1	28	0.927415	1
WP_HIPPOMERLIN_SIGNALING_DYSREGULATION	95	1.38216	1	92	2.4483	0.198	94	-1.66511	1
WP_OXIDATIVE_STRESS	26	1.38154	1	23	2.12428	0.858	25	-1.0914	1
PID_S1P_META_PATHWAY	20	1.38152	1	16	1.08988	1	18	1.27757	1
BIOCARTA_GSK3_PATHWAY	19	1.38113	1	18	0.836651	1	19	-0.973256	1
REACTOME_NEGATIVE_REGULATION_OF_FGFR3_SIGNALING	18	1.37911	1	16	-1.04024	1	18	0.707635	1
REACTOME_REGULATION_OF_BETA_CELL_DEVELOPMENT	19	1.37895	1	16	1.2925	1	17	0.707132	1
BIOCARTA_ATRBRCA_PATHWAY	19	1.37881	1	19	-1.5861	1	19	-1.45125	1
WP_NEURODEGENERATION_WITH_BRAIN_IRON_ACCUMULATION_NBIA_SUBTYPES_PATHWAY	42	1.3776	1	41	-1.87929	1	41	1.33819	1
REACTOME_GLYCOSPHINGOLIPID_METABOLISM	36	1.3754	1	32	-1.34097	1	32	2.10436	0.902
REACTOME_RHOA_GTPASE_CYCLE	141	1.37491	1	139	1.53278	1	140	-1.33508	1
REACTOME_FANCONI_ANEMIA_PATHWAY	23	1.37399	1	24	-1.09482	1	23	-0.983324	1
WP_EXTRACELLULAR_VESICLES_IN_THE_CROSSTALK_OF_CARDIAC_CELLS	18	1.37271	1	17	2.38701	0.306	17	1.31604	1
BIOCARTA_PTEN_PATHWAY	17	1.37225	1	17	-0.752731	1	17	1.87175	1
PID_P38_ALPHA_BETA_DOWNSTREAM_PATHWAY	35	1.37194	1	33	1.37855	1	34	1.54863	1
KEGG_GLIOMA	63	1.37058	1	59	1.70458	1	60	0.7411	1
WP_BLADDER_CANCER	39	1.3698	1	38	1.52304	1	38	-1.3295	1
REACTOME_MRNA_DECAY_BY_3_TO_5_EXORIBONUCLEASE	15	1.36966	1	15	-1.31364	1	15	-1.51666	1
REACTOME_SIGNALING_BY_TGFB_FAMILY_MEMBERS	90	1.36897	1	87	1.11082	1	87	-1.14972	1
WP_REGULATION_OF_ACTIN_CYTOSKELETON	116	1.36556	1	105	2.25418	0.558	111	2.16394	0.793
REACTOME_IRS_MEDIATED_SIGNALLING	33	1.36455	1	29	0.445813	1	32	1.56508	1
REACTOME_MICRORNA_MIRNA_BIOGENESIS	20	1.35838	1	20	-1.1518	1	20	-1.88106	1
REACTOME_RHO_GTPASES_ACTIVATE_WASPS_AND_WAVES	33	1.35786	1	30	1.25327	1	32	0.812165	1
BIOCARTA_IGF1R_PATHWAY	22	1.35519	1	22	1.29551	1	22	0.674752	1
REACTOME_PLATELET_HOMEOSTASIS	66	1.35342	1	58	1.85663	1	63	2.24015	0.608
BIOCARTA_ARENRF2_PATHWAY	17	1.35159	1	18	1.2535	1	17	-0.890466	1
REACTOME_TRANSCRIPTIONAL_ACTIVITY_OF_SMAD2_SMAD3_SMAD4_HETEROTRIMER	42	1.3511	1	40	1.11029	1	40	-1.28934	1
REACTOME_CA_DEPENDENT_EVENTS	35	1.35074	1	30	1.49829	1	33	1.79123	1
WP_NCRNAS_INVOLVED_IN_WNT_SIGNALING_IN_HEPATOCELLULAR_CARCINOMA	56	1.34955	1	59	1.61667	1	56	-1.59472	1
PID_WNT_SIGNALING_PATHWAY	18	1.34935	1	17	0.818159	1	18	-1.32358	1
REACTOME_REGULATION_OF_INSULIN_SECRETION	56	1.34926	1	47	1.13687	1	52	2.07789	0.938
WP_ARYL_HYDROCARBON_RECEPTOR_NETPATH	40	1.34891	1	37	1.42958	1	40	0.852939	1
PID_FOXO_PATHWAY	42	1.34477	1	42	-0.856508	1	42	0.864451	1
REACTOME_DISEASES_OF_GLYCOSYLATION	112	1.34259	1	103	2.37491	0.323	105	1.55335	1
PID_ARF6_TRAFFICKING_PATHWAY	44	1.33886	1	43	1.23891	1	44	-1.18431	1
REACTOME_RESOLUTION_OF_D_LOOP_STRUCTURES	24	1.33736	1	27	-1.9858	0.994	24	-0.974337	1
PID_FAS_PATHWAY	36	1.33665	1	34	-0.646337	1	35	1.46338	1
REACTOME_FORMATION_OF_THE_BETA_CATENIN_TCF_TRANSACTIVATING_COMPLEX	30	1.33139	1	30	1.32656	1	30	-1.31566	1
REACTOME_SMAD2_SMAD3_SMAD4_HETEROTRIMER_REGULATES_TRANSCRIPTION	30	1.32955	1	28	1.0169	1	28	-1.28844	1
REACTOME_CELLULAR_RESPONSE_TO_CHEMICAL_STRESS	130	1.32844	1	127	1.4045	1	130	-2.93501	0.005
REACTOME_G_PROTEIN_ACTIVATION	15	1.32715	1	< 15	0	ND	< 15	0	ND
REACTOME_GAP_JUNCTION_ASSEMBLY	20	1.32539	1	15	2.27767	0.507	18	-2.0354	0.976
REACTOME_TERMINATION_OF_TRANSLESION_DNA_SYNTHESIS	27	1.32504	1	26	-0.912346	1	26	-0.904391	1
WP_JOUBERT_SYNDROME	63	1.32359	1	61	-2.02975	0.97	63	1.53089	1
WP_NEURAL_CREST_CELL_MIGRATION_DURING_DEVELOPMENT	37	1.32319	1	33	1.67062	1	35	-1.17316	1
KEGG_GAP_JUNCTION	71	1.32108	1	67	2.04656	0.955	68	1.13084	1
REACTOME_ESTROGEN_DEPENDENT_NUCLEAR_EVENTS_DOWNSTREAM_OF_ESR_MEMBRANE_SIGNALING	22	1.32039	1	22	1.60263	1	22	-1.71583	1
WP_LNCRNA_INVOLVEMENT_IN_CANONICAL_WNT_SIGNALING_AND_COLORECTAL_CANCER	64	1.31919	1	66	1.80873	1	63	-1.76474	1
REACTOME_SIGNALING_BY_TYPE_1_INSULIN_LIKE_GROWTH_FACTOR_1_RECEPTOR_IGF1R	38	1.31763	1	33	0.730455	1	37	1.64897	1
WP_NANOPARTICLE_TRIGGERED_AUTOPHAGIC_CELL_DEATH	21	1.31762	1	21	-1.63246	1	21	1.52771	1
PID_CMYB_PATHWAY	70	1.31423	1	63	1.64972	1	67	0.657269	1
REACTOME_GLUCAGON_LIKE_PEPTIDE_1_GLP1_REGULATES_INSULIN_SECRETION	30	1.31037	1	24	1.05236	1	29	1.768	1
REACTOME_RAB_GEFS_EXCHANGE_GTP_FOR_GDP_ON_RABS	80	1.30693	1	79	-1.47725	1	79	1.04111	1
WP_GENES_CONTROLLING_NEPHROGENESIS	27	1.3043	1	26	1.52538	1	27	0.991181	1
WP_FGF23_SIGNALLING_IN_HYPOPHOSPHATEMIC_RICKETS_AND_RELATED_DISORDERS	15	1.3043	1	< 15	0	ND	< 15	0	ND
REACTOME_TP53_REGULATES_TRANSCRIPTION_OF_GENES_INVOLVED_IN_CYTOCHROME_C_RELEASE	16	1.30298	1	17	0.690432	1	16	-0.771607	1
REACTOME_CYCLIN_A_B1_B2_ASSOCIATED_EVENTS_DURING_G2_M_TRANSITION	20	1.30023	1	21	0.744684	1	20	-1.90746	1
PID_HES_HEY_PATHWAY	40	1.30015	1	37	1.1159	1	39	-0.555499	1
PID_EPHRINB_REV_PATHWAY	26	1.29861	1	24	1.42298	1	25	1.17941	1
REACTOME_APC_CDC20_MEDIATED_DEGRADATION_OF_NEK2A	21	1.29732	1	22	-1.04108	1	21	-1.40617	1
REACTOME_HDACS_DEACETYLATE_HISTONES	30	1.29469	1	30	-1.40938	1	30	-1.8522	1
REACTOME_KERATAN_SULFATE_BIOSYNTHESIS	23	1.2938	1	23	1.56598	1	22	1.69779	1
REACTOME_G0_AND_EARLY_G1	24	1.29273	1	22	-0.773911	1	23	-1.05517	1
WP_PHYSIOLOGICAL_AND_PATHOLOGICAL_HYPERTROPHY_OF_THE_HEART	22	1.29246	1	21	1.50855	1	21	-0.931121	1
PID_RXR_VDR_PATHWAY	23	1.29133	1	21	0.717383	1	22	-0.858578	1
REACTOME_TELOMERE_C_STRAND_LAGGING_STRAND_SYNTHESIS	28	1.28898	1	28	-1.72937	1	28	-1.46107	1
REACTOME_TP53_REGULATES_TRANSCRIPTION_OF_ADDITIONAL_CELL_CYCLE_GENES_WHOSE_EXACT_ROLE_IN_THE_P53_PATHWAY_REMAIN_UNCERTAIN	19	1.28777	1	20	-0.467061	1	19	-1.0794	1
REACTOME_N_GLYCAN_ANTENNAE_ELONGATION_IN_THE_MEDIAL_TRANS_GOLGI	17	1.28577	1	17	1.57856	1	17	2.01068	0.98
REACTOME_NONHOMOLOGOUS_END_JOINING_NHEJ	31	1.27935	1	31	-2.51485	0.126	30	-1.44423	1
REACTOME_TRANSPORT_TO_THE_GOLGI_AND_SUBSEQUENT_MODIFICATION	151	1.27849	1	148	1.64764	1	149	1.30246	1
REACTOME_RHOC_GTPASE_CYCLE	71	1.27832	1	71	1.0698	1	71	-1.03097	1
WP_WNT_SIGNALING_PATHWAY_AND_PLURIPOTENCY	79	1.27778	1	77	1.57103	1	78	-1.92757	1
REACTOME_RESPONSE_OF_MTB_TO_PHAGOCYTOSIS	18	1.27531	1	18	0.724677	1	18	-1.10244	1
REACTOME_MEIOTIC_SYNAPSIS	24	1.27389	1	23	-1.24306	1	24	-1.38226	1
WP_THE_EFFECT_OF_PROGERIN_ON_THE_INVOLVED_GENES_IN_HUTCHINSONGILFORD_PROGERIA_SYNDROME	21	1.2692	1	21	-0.88408	1	21	-1.50866	1
WP_COPPER_HOMEOSTASIS	39	1.26907	1	38	1.17474	1	39	0.69403	1
REACTOME_DARPP_32_EVENTS	23	1.26866	1	21	1.23827	1	22	1.2446	1
REACTOME_ASPARAGINE_N_LINKED_GLYCOSYLATION	253	1.26744	1	243	1.71181	1	249	2.66785	0.036
WP_NEURAL_CREST_DIFFERENTIATION	60	1.2662	1	58	1.71734	1	57	-1.27044	1
REACTOME_SIGNALING_BY_KIT_IN_DISEASE	20	1.2634	1	20	1.08524	1	20	1.53059	1
WP_ALPHA_6_BETA_4_SIGNALING_PATHWAY	31	1.26036	1	30	1.61264	1	31	-1.06257	1
REACTOME_TRANSCRIPTIONAL_REGULATION_BY_MECP2	44	1.25962	1	38	0.783041	1	41	1.14596	1
WP_PI3KAKTMTOR_SIGNALING_PATHWAY_AND_THERAPEUTIC_OPPORTUNITIES	30	1.25952	1	30	1.01439	1	30	0.757548	1
REACTOME_PLATELET_SENSITIZATION_BY_LDL	16	1.25943	1	16	1.34809	1	16	0.677803	1
WP_ZINC_HOMEOSTASIS	17	1.25889	1	17	-0.777371	1	17	1.39131	1
PID_HEDGEHOG_GLI_PATHWAY	43	1.25672	1	41	-1.71429	1	42	-0.850764	1
REACTOME_TRANSPORT_OF_BILE_SALTS_AND_ORGANIC_ACIDS_METAL_IONS_AND_AMINE_COMPOUNDS	43	1.25583	1	41	-0.892441	1	41	1.24347	1
BIOCARTA_ECM_PATHWAY	18	1.25561	1	17	0.73049	1	18	1.43775	1
WP_AMYOTROPHIC_LATERAL_SCLEROSIS_ALS	30	1.25384	1	28	1.35582	1	29	1.25472	1
WP_ENDOPLASMIC_RETICULUM_STRESS_RESPONSE_IN_CORONAVIRUS_INFECTION	39	1.25351	1	35	0.870423	1	36	1.35147	1
REACTOME_SIGNALING_BY_HEDGEHOG	126	1.25343	1	120	-1.68656	1	122	-1.71729	1
WP_ENDOTHELIN_PATHWAYS	26	1.25222	1	22	2.03732	0.964	25	1.4569	1
BIOCARTA_CXCR4_PATHWAY	18	1.24945	1	18	0.991152	1	18	1.01157	1
WP_PI3KAKTMTOR_VITD3_SIGNALLING	18	1.24659	1	15	1.03967	1	17	1.09354	1
REACTOME_FGFR2_MUTANT_RECEPTOR_ACTIVATION	17	1.24646	1	< 15	0	ND	16	-1.18647	1
REACTOME_PEPTIDE_HORMONE_METABOLISM	47	1.24622	1	39	-1.03003	1	47	2.2719	0.523
REACTOME_NOTCH4_INTRACELLULAR_DOMAIN_REGULATES_TRANSCRIPTION	18	1.24621	1	17	1.39253	1	17	0.702283	1
WP_NEURAL_CREST_CELL_MIGRATION_IN_CANCER	40	1.24354	1	36	1.38847	1	38	-1.39973	1
KEGG_MTOR_SIGNALING_PATHWAY	47	1.24261	1	48	1.08954	1	46	1.03947	1
PID_ERBB4_PATHWAY	35	1.24233	1	32	1.03029	1	33	1.55166	1
PID_BETA_CATENIN_NUC_PATHWAY	59	1.24039	1	58	1.77137	1	59	-1.75383	1
REACTOME_HS_GAG_DEGRADATION	17	1.23878	1	15	1.80723	1	16	1.02003	1
REACTOME_REGULATION_OF_TP53_ACTIVITY_THROUGH_ACETYLATION	29	1.23691	1	30	-1.21028	1	30	-1.91714	1
REACTOME_CTLA4_INHIBITORY_SIGNALING	21	1.23457	1	18	1.18091	1	21	1.0124	1
REACTOME_MEIOSIS	41	1.22578	1	42	-2.1122	0.876	42	-1.15562	1
REACTOME_RUNX2_REGULATES_OSTEOBLAST_DIFFERENTIATION	20	1.22522	1	20	1.67743	1	20	-1.0106	1
KEGG_NOTCH_SIGNALING_PATHWAY	42	1.22449	1	42	1.15259	1	42	-1.14955	1
REACTOME_P75_NTR_RECEPTOR_MEDIATED_SIGNALLING	86	1.22004	1	84	1.19153	1	84	-0.863027	1
PID_TRAIL_PATHWAY	24	1.21893	1	24	0.819581	1	24	1.23232	1
PID_INSULIN_PATHWAY	41	1.21211	1	41	0.592988	1	41	0.747113	1
REACTOME_LAGGING_STRAND_SYNTHESIS	18	1.21161	1	18	-1.47472	1	18	-1.43625	1
REACTOME_MYOGENESIS	21	1.21081	1	19	-0.987106	1	20	0.871474	1
REACTOME_EPHB_MEDIATED_FORWARD_SIGNALING	37	1.21004	1	34	0.782489	1	35	-1.60787	1
REACTOME_CARGO_RECOGNITION_FOR_CLATHRIN_MEDIATED_ENDOCYTOSIS	90	1.20657	1	84	0.818545	1	87	-0.719332	1
REACTOME_PLASMA_LIPOPROTEIN_CLEARANCE	25	1.20639	1	25	1.91443	1	26	0.837411	1
REACTOME_NEGATIVE_REGULATION_OF_FGFR2_SIGNALING	20	1.20612	1	17	-1.00594	1	19	0.859768	1
REACTOME_SIGNALING_BY_FGFR2	50	1.20598	1	47	-1.27909	1	49	-1.44546	1
REACTOME_SIGNALING_BY_TGF_BETA_RECEPTOR_COMPLEX	68	1.20267	1	66	0.991121	1	66	-1.35127	1
PID_EPHA2_FWD_PATHWAY	17	1.20263	1	17	0.914482	1	17	-0.668452	1
REACTOME_NEGATIVE_REGULATION_OF_FGFR1_SIGNALING	20	1.20208	1	17	-1.05309	1	19	0.757327	1
WP_GENES_INVOLVED_IN_MALE_INFERTILITY	86	1.20102	1	78	-0.766741	1	80	1.5306	1
BIOCARTA_PAR1_PATHWAY	16	1.1984	1	16	0.83261	1	16	1.71662	1
BIOCARTA_EIF4_PATHWAY	23	1.19311	1	23	1.08238	1	23	1.10025	1
BIOCARTA_VIP_PATHWAY	23	1.19282	1	22	1.59419	1	22	0.748971	1
REACTOME_RHOF_GTPASE_CYCLE	35	1.19128	1	35	1.2661	1	35	1.30976	1
REACTOME_ASSOCIATION_OF_TRIC_CCT_WITH_TARGET_PROTEINS_DURING_BIOSYNTHESIS	35	1.18883	1	33	-1.35492	1	35	-2.05086	0.963
KEGG_DNA_REPLICATION	32	1.18305	1	32	-1.93402	0.999	32	-1.7862	1
PID_P38_MKK3_6PATHWAY	26	1.18273	1	26	0.590774	1	25	0.912594	1
REACTOME_OPIOID_SIGNALLING	78	1.18185	1	68	1.01392	1	74	1.5954	1
WP_CANNABINOID_RECEPTOR_SIGNALING	22	1.18183	1	20	1.6642	1	21	1.82957	1
BIOCARTA_EDG1_PATHWAY	21	1.18102	1	21	2.02347	0.972	21	1.01032	1
REACTOME_GAP_FILLING_DNA_REPAIR_SYNTHESIS_AND_LIGATION_IN_GG_NER	21	1.18066	1	21	-1.41272	1	21	-1.32109	1
REACTOME_INSULIN_RECEPTOR_RECYCLING	20	1.1806	1	18	-0.603037	1	18	1.27722	1
WP_4HYDROXYTAMOXIFEN_DEXAMETHASONE_AND_RETINOIC_ACIDS_REGULATION_OF_P27_EXPRESSION	16	1.1805	1	16	0.936774	1	16	1.26322	1
WP_NOTCH_SIGNALING_PATHWAY_NETPATH	54	1.18045	1	53	1.61534	1	53	-1.18347	1
WP_WNTBETACATENIN_SIGNALING_PATHWAY_IN_LEUKEMIA	20	1.17846	1	20	1.45076	1	20	-0.694741	1
REACTOME_NITRIC_OXIDE_STIMULATES_GUANYLATE_CYCLASE	16	1.17788	1	< 15	0	ND	< 15	0	ND
WP_SIGNAL_TRANSDUCTION_OF_S1P_RECEPTOR	23	1.1767	1	22	1.63912	1	23	1.09013	1
WP_HEDGEHOG_SIGNALING_PATHWAY	35	1.17542	1	32	-1.21481	1	34	0.771593	1
WP_MITOCHONDRIAL_GENE_EXPRESSION	17	1.17458	1	< 15	0	ND	< 15	0	ND
PID_MYC_PATHWAY	23	1.1735	1	23	-0.857473	1	23	-1.57412	1
WP_INSULIN_SIGNALING	149	1.17276	1	145	1.16468	1	145	1.02276	1
BIOCARTA_G1_PATHWAY	25	1.1725	1	24	-0.817987	1	25	-1.16322	1
REACTOME_ACTIVATION_OF_KAINATE_RECEPTORS_UPON_GLUTAMATE_BINDING	19	1.1709	1	17	0.947124	1	19	1.89287	1
WP_SUDDEN_INFANT_DEATH_SYNDROME_SIDS_SUSCEPTIBILITY_PATHWAYS	100	1.16994	1	82	1.20577	1	89	1.59064	1
PID_RET_PATHWAY	35	1.16764	1	33	0.76728	1	34	0.899909	1
PID_ARF6_PATHWAY	30	1.16719	1	25	1.4543	1	27	-1.45046	1
WP_HEART_DEVELOPMENT	31	1.16461	1	27	2.00064	0.981	28	-1.20246	1
REACTOME_INSULIN_RECEPTOR_SIGNALLING_CASCADE	38	1.16322	1	34	0.798069	1	37	1.4327	1
PID_REELIN_PATHWAY	27	1.16117	1	25	1.39019	1	25	1.13188	1
KEGG_NON_SMALL_CELL_LUNG_CANCER	50	1.15286	1	49	1.378	1	49	0.80023	1
PID_P38_MK2_PATHWAY	19	1.15051	1	19	1.75711	1	19	-0.637081	1
PID_NECTIN_PATHWAY	28	1.15016	1	28	1.54924	1	28	-1.28798	1
BIOCARTA_FMLP_PATHWAY	32	1.14669	1	32	1.71512	1	32	1.10458	1
REACTOME_FORMATION_OF_TUBULIN_FOLDING_INTERMEDIATES_BY_CCT_TRIC	19	1.13995	1	18	2.31546	0.435	18	-1.48724	1
REACTOME_GAP_JUNCTION_TRAFFICKING_AND_REGULATION	33	1.13502	1	27	1.90923	1	30	-1.69714	1
REACTOME_INHIBITION_OF_THE_PROTEOLYTIC_ACTIVITY_OF_APC_C_REQUIRED_FOR_THE_ONSET_OF_ANAPHASE_BY_MITOTIC_SPINDLE_CHECKPOINT_COMPONENTS	18	1.13451	1	19	-0.98886	1	18	-1.34968	1
PID_ARF_3PATHWAY	19	1.13431	1	18	1.32898	1	19	0.981481	1
BIOCARTA_ERK_PATHWAY	24	1.1339	1	24	1.38198	1	24	-0.621161	1
WP_NOTCH_SIGNALING	39	1.13348	1	39	1.09909	1	39	-0.961702	1
REACTOME_CONVERSION_FROM_APC_C_CDC20_TO_APC_C_CDH1_IN_LATE_ANAPHASE	18	1.13251	1	18	0.718128	1	17	-0.991134	1
REACTOME_DOWNREGULATION_OF_SMAD2_3_SMAD4_TRANSCRIPTIONAL_ACTIVITY	21	1.13162	1	21	1.10321	1	21	-1.02069	1
WP_BRAINDERIVED_NEUROTROPHIC_FACTOR_BDNF_SIGNALING_PATHWAY	119	1.13139	1	111	0.909086	1	112	-0.598695	1
REACTOME_TRP_CHANNELS	16	1.13051	1	< 15	0	ND	16	1.13812	1
WP_ONE_CARBON_METABOLISM	26	1.12929	1	24	-1.36965	1	24	1.17186	1
WP_HEAD_AND_NECK_SQUAMOUS_CELL_CARCINOMA	69	1.1269	1	69	1.12561	1	68	-1.45042	1
REACTOME_NRAGE_SIGNALS_DEATH_THROUGH_JNK	54	1.1253	1	52	0.711415	1	52	-1.08658	1
REACTOME_SIGNALING_BY_FGFR4	26	1.12417	1	24	-0.976075	1	26	0.850744	1
KEGG_VEGF_SIGNALING_PATHWAY	61	1.12353	1	60	2.1538	0.799	61	1.16164	1
PID_AR_PATHWAY	54	1.12345	1	53	-0.956736	1	53	-1.79537	1
REACTOME_SIGNALING_BY_FGFR	59	1.1224	1	56	-1.22102	1	58	-1.30689	1
REACTOME_ACTIVATION_OF_THE_PRE_REPLICATIVE_COMPLEX	30	1.11885	1	30	-1.6121	1	30	-1.67082	1
KEGG_PROGESTERONE_MEDIATED_OOCYTE_MATURATION	69	1.11858	1	70	1.14971	1	68	1.1802	1
BIOCARTA_TGFB_PATHWAY	19	1.11846	1	19	1.23822	1	19	0.844537	1
WP_EICOSANOID_METABOLISM_VIA_CYCLO_OXYGENASES_COX	23	1.11531	1	19	1.72684	1	20	-0.658785	1
REACTOME_ROLE_OF_PHOSPHOLIPIDS_IN_PHAGOCYTOSIS	21	1.11316	1	21	-0.774411	1	21	1.97351	0.993
REACTOME_RUNX2_REGULATES_BONE_DEVELOPMENT	26	1.11189	1	26	1.67579	1	26	-1.12047	1
REACTOME_GASTRIN_CREB_SIGNALLING_PATHWAY_VIA_PKC_AND_MAPK	16	1.10759	1	16	1.48888	1	16	-0.537583	1
WP_SIGNALING_PATHWAYS_IN_GLIOBLASTOMA	80	1.10429	1	79	-0.641855	1	80	-0.528805	1
REACTOME_AMYLOID_FIBER_FORMATION	34	1.10372	1	32	1.5029	1	33	0.625714	1
REACTOME_DOWNSTREAM_SIGNAL_TRANSDUCTION	28	1.10245	1	28	0.834474	1	28	0.954618	1
PID_AR_TF_PATHWAY	46	1.1021	1	45	-1.07832	1	46	0.862956	1
BIOCARTA_CALCINEURIN_PATHWAY	17	1.09899	1	17	1.14265	1	17	1.36636	1
WP_FGFR3_SIGNALLING_IN_CHONDROCYTE_PROLIFERATION_AND_TERMINAL_DIFFERENTIATION	22	1.09871	1	24	1.67385	1	23	-0.696164	1
WP_NOTCH1_REGULATION_OF_HUMAN_ENDOTHELIAL_CELL_CALCIFICATION	16	1.09748	1	< 15	0	ND	16	1.30874	1
REACTOME_ER_QUALITY_CONTROL_COMPARTMENT_ERQC	18	1.09666	1	18	-1.40533	1	18	1.79298	1
REACTOME_GLUCAGON_SIGNALING_IN_METABOLIC_REGULATION	25	1.09361	1	22	0.724695	1	24	1.50157	1
REACTOME_SYNTHESIS_OF_PIPS_AT_THE_EARLY_ENDOSOME_MEMBRANE	15	1.09273	1	15	-1.69383	1	15	1.027	1
PID_BARD1_PATHWAY	25	1.09254	1	25	-1.84858	1	25	-1.55303	1
REACTOME_TIE2_SIGNALING	17	1.09222	1	16	0.817717	1	17	0.914362	1
BIOCARTA_RAS_PATHWAY	21	1.09138	1	21	1.36616	1	21	-0.710253	1
BIOCARTA_PYK2_PATHWAY	26	1.08994	1	26	1.37586	1	26	-0.569262	1
WP_HIPPOYAP_SIGNALING_PATHWAY	21	1.08563	1	21	1.32675	1	21	0.723588	1
REACTOME_NOTCH3_INTRACELLULAR_DOMAIN_REGULATES_TRANSCRIPTION	22	1.07914	1	21	1.50887	1	21	0.625092	1
KEGG_MISMATCH_REPAIR	21	1.07849	1	21	-1.59148	1	21	-1.2611	1
BIOCARTA_NDKDYNAMIN_PATHWAY	16	1.07621	1	16	0.995158	1	16	1.02088	1
BIOCARTA_AKT_PATHWAY	20	1.07548	1	20	-0.514818	1	20	1.325	1
WP_TRANSCRIPTION_COFACTORS_SKI_AND_SKIL_PROTEIN_PARTNERS	15	1.07434	1	16	-1.02423	1	16	0.999551	1
REACTOME_PHOSPHORYLATION_OF_THE_APC_C	17	1.07417	1	17	0.724638	1	16	-1.2745	1
PID_IGF1_PATHWAY	28	1.07374	1	28	1.1332	1	28	-0.842463	1
REACTOME_HYALURONAN_METABOLISM	16	1.07211	1	< 15	0	ND	15	1.92161	0.999
REACTOME_TRANSCRIPTION_OF_E2F_TARGETS_UNDER_NEGATIVE_CONTROL_BY_DREAM_COMPLEX	19	1.07088	1	18	-0.932613	1	18	-1.1914	1
REACTOME_PROCESSIVE_SYNTHESIS_ON_THE_C_STRAND_OF_THE_TELOMERE	17	1.06896	1	17	-1.27072	1	17	-1.27725	1
BIOCARTA_GCR_PATHWAY	16	1.06613	1	16	1.46351	1	16	-0.616723	1
REACTOME_DISEASES_ASSOCIATED_WITH_GLYCOSAMINOGLYCAN_METABOLISM	32	1.0653	1	29	2.04236	0.959	30	1.47834	1
REACTOME_DISASSEMBLY_OF_THE_DESTRUCTION_COMPLEX_AND_RECRUITMENT_OF_AXIN_TO_THE_MEMBRANE	22	1.05894	1	21	1.29885	1	22	-1.60765	1
PID_MET_PATHWAY	73	1.05788	1	71	1.30841	1	72	-0.718561	1
REACTOME_ACTIVATION_OF_BH3_ONLY_PROTEINS	29	1.05627	1	28	-0.741163	1	29	-1.02071	1
BIOCARTA_SPRY_PATHWAY	16	1.0536	1	< 15	0	ND	15	0.808068	1
REACTOME_MEIOTIC_RECOMBINATION	18	1.05247	1	20	-2.22104	0.659	19	-0.86898	1
BIOCARTA_PITX2_PATHWAY	15	1.05116	1	15	1.12867	1	15	-1.52912	1
REACTOME_GLUCAGON_TYPE_LIGAND_RECEPTORS	15	1.04519	1	< 15	0	ND	< 15	0	ND
REACTOME_LDL_CLEARANCE	16	1.04507	1	16	1.59148	1	16	0.634476	1
WP_TRANSCRIPTION_FACTOR_REGULATION_IN_ADIPOGENESIS	21	1.04324	1	16	1.28766	1	17	2.24036	0.608
WP_INHIBITION_OF_EXOSOME_BIOGENESIS_AND_SECRETION_BY_MANUMYCIN_A_IN_CRPC_CELLS	18	1.04215	1	18	0.756238	1	18	-0.783056	1
REACTOME_KINESINS	47	1.04157	1	43	0.605293	1	43	-1.7332	1
WP_MAPK_CASCADE	31	1.04132	1	31	1.22896	1	31	0.915867	1
REACTOME_SYNTHESIS_OF_IP3_AND_IP4_IN_THE_CYTOSOL	21	1.04087	1	21	1.00276	1	21	1.67563	1
REACTOME_DISEASES_OF_PROGRAMMED_CELL_DEATH	37	1.03847	1	38	0.638361	1	37	-1.65265	1
REACTOME_POTASSIUM_CHANNELS	39	1.03685	1	25	0.71203	1	35	2.41697	0.217
REACTOME_RET_SIGNALING	29	1.0367	1	27	1.08961	1	28	1.0335	1
WP_THE_OVERLAP_BETWEEN_SIGNAL_TRANSDUCTION_PATHWAYS_THAT_CONTRIBUTE_TO_A_RANGE_OF_LMNA_LAMINOPATHIES	49	1.03386	1	47	1.36267	1	47	-1.02747	1
PID_HDAC_CLASSIII_PATHWAY	21	1.0309	1	20	1.16513	1	20	1.19587	1
WP_PATHWAYS_REGULATING_HIPPO_SIGNALING	80	1.03029	1	77	1.66543	1	78	-0.827292	1
PID_BETA_CATENIN_DEG_PATHWAY	15	1.02903	1	15	-1.39176	1	15	-1.2961	1
BIOCARTA_HDAC_PATHWAY	22	1.02806	1	22	1.27956	1	22	2.0374	0.967
REACTOME_SIGNALING_BY_FGFR1	32	1.02587	1	29	-1.15732	1	31	0.740623	1
KEGG_OLFACTORY_TRANSDUCTION	21	1.0251	1	18	1.90878	1	19	1.71037	1
WP_16P112_DISTAL_DELETION_SYNDROME	18	1.02188	1	19	-0.62114	1	19	1.30165	1
KEGG_HOMOLOGOUS_RECOMBINATION	22	1.01531	1	23	-1.8004	1	21	-0.911642	1
BIOCARTA_IGF1MTOR_PATHWAY	17	1.01446	1	17	-0.528402	1	17	0.966789	1
WP_MFAP5_EFFECT_ON_PERMEABILITY_AND_MOTILITY_OF_ENDOTHELIAL_CELLS_VIA_CYTOSKELETON_REARRANGEMENT	16	1.01014	1	15	2.18772	0.724	16	1.00687	1
WP_SARSCOV2_MITOCHONDRIAL_INTERACTIONS	26	1.01012	1	25	1.41943	1	26	0.487678	1
REACTOME_G_PROTEIN_MEDIATED_EVENTS	51	1.00967	1	45	1.08654	1	48	1.22706	1
BIOCARTA_BARRESTIN_SRC_PATHWAY	15	1.00847	1	15	1.92917	1	15	1.28421	1
REACTOME_SIGNALING_BY_FGFR1_IN_DISEASE	26	1.00587	1	24	-0.857529	1	26	0.877449	1
PID_NETRIN_PATHWAY	27	1.00584	1	26	1.34383	1	27	1.13008	1
WP_MELATONIN_METABOLISM_AND_EFFECTS	28	1.00551	1	25	1.05394	1	27	0.654234	1
WP_ENDOMETRIAL_CANCER	60	1.00538	1	57	1.75964	1	57	-1.02209	1
BIOCARTA_PPARA_PATHWAY	45	1.00335	1	42	1.26724	1	44	1.08366	1
REACTOME_SIGNALING_BY_FGFR_IN_DISEASE	43	1.00079	1	40	-0.918588	1	42	0.777439	1
BIOCARTA_CREB_PATHWAY	21	1.00047	1	21	0.792315	1	21	1.20265	1
WP_CELL_MIGRATION_AND_INVASION_THROUGH_P75NTR	26	1.00043	1	25	1.1871	1	26	-1.64732	1
KEGG_ENDOMETRIAL_CANCER	50	0.991124	1	48	1.87123	1	48	-0.923521	1
WP_ERBB_SIGNALING_PATHWAY	83	0.989981	1	78	1.26407	1	79	-1.07097	1
WP_BREAST_CANCER_PATHWAY	115	0.986661	1	107	1.28687	1	109	-1.02312	1
REACTOME_EPHRIN_SIGNALING	18	0.985212	1	15	-0.95608	1	16	-1.47017	1
BIOCARTA_MCM_PATHWAY	17	0.983852	1	16	-1.57369	1	17	-1.05342	1
KEGG_DORSO_VENTRAL_AXIS_FORMATION	17	0.983238	1	17	0.720152	1	17	-0.613059	1
PID_A6B1_A6B4_INTEGRIN_PATHWAY	41	0.98233	1	39	1.4534	1	40	-1.23412	1
REACTOME_TBC_RABGAPS	40	0.980055	1	40	1.46122	1	40	0.797615	1
REACTOME_RHOJ_GTPASE_CYCLE	53	0.977786	1	52	1.13973	1	52	-1.24348	1
BIOCARTA_ARAP_PATHWAY	16	0.972205	1	16	0.825763	1	16	0.511224	1
WP_MBDNF_AND_PROBDNF_REGULATION_OF_GABA_NEUROTRANSMISSION	19	0.972074	1	19	0.841332	1	18	0.979498	1
WP_DNA_MISMATCH_REPAIR	21	0.970438	1	21	-1.38662	1	21	-1.53862	1
WP_MESODERMAL_COMMITMENT_PATHWAY	113	0.968477	1	108	0.530249	1	111	-1.74903	1
PID_ERBB2_ERBB3_PATHWAY	41	0.968007	1	41	0.818721	1	41	-1.03741	1
BIOCARTA_GPCR_PATHWAY	28	0.966704	1	28	1.17171	1	28	1.28972	1
REACTOME_PRE_NOTCH_PROCESSING_IN_GOLGI	17	0.966261	1	17	1.5219	1	17	1.39078	1
WP_KISSPEPTINKISSPEPTIN_RECEPTOR_SYSTEM_IN_THE_OVARY	30	0.959851	1	30	1.73901	1	30	1.03259	1
REACTOME_DAG_AND_IP3_SIGNALING	38	0.959739	1	33	1.08214	1	36	1.55276	1
PID_DELTA_NP63_PATHWAY	43	0.958312	1	43	1.21548	1	44	-1.74297	1
PID_EPHB_FWD_PATHWAY	36	0.955876	1	33	-0.815432	1	34	-0.852509	1
KEGG_RENAL_CELL_CARCINOMA	65	0.953299	1	63	1.47031	1	64	0.82115	1
WP_BDNFTRKB_SIGNALING	27	0.95284	1	27	0.991069	1	27	-0.779713	1
REACTOME_SENSORY_PROCESSING_OF_SOUND	42	0.951651	1	39	1.24659	1	41	1.24011	1
REACTOME_METABOLISM_OF_PORPHYRINS	18	0.951595	1	18	1.95019	0.992	18	-0.649778	1
WP_NEPHROTIC_SYNDROME	34	0.951237	1	30	0.635058	1	30	0.879991	1
WP_ALZHEIMERS_DISEASE	75	0.951066	1	68	1.6204	1	72	1.59078	1
REACTOME_TRANSCRIPTION_OF_E2F_TARGETS_UNDER_NEGATIVE_CONTROL_BY_P107_RBL1_AND_P130_RBL2_IN_COMPLEX_WITH_HDAC1	15	0.950545	1	< 15	0	ND	< 15	0	ND
REACTOME_ACTIVATION_OF_AMPK_DOWNSTREAM_OF_NMDARS	20	0.950444	1	19	1.41164	1	18	-1.16177	1
WP_PROTEOGLYCAN_BIOSYNTHESIS	15	0.949962	1	15	1.19277	1	15	0.974254	1
REACTOME_RHO_GTPASES_ACTIVATE_IQGAPS	23	0.943992	1	22	2.47692	0.161	22	-1.93574	1
REACTOME_VASOPRESSIN_REGULATES_RENAL_WATER_HOMEOSTASIS_VIA_AQUAPORINS	32	0.942505	1	27	0.732061	1	30	1.46707	1
WP_FACTORS_AND_PATHWAYS_AFFECTING_INSULINLIKE_GROWTH_FACTOR_IGF1AKT_SIGNALING	35	0.941613	1	32	1.07982	1	33	1.36381	1
REACTOME_AQUAPORIN_MEDIATED_TRANSPORT	35	0.934067	1	28	0.815487	1	32	1.67047	1
WP_EICOSANOID_SYNTHESIS	18	0.933733	1	16	1.53524	1	17	-0.71078	1
REACTOME_SEMA4D_IN_SEMAPHORIN_SIGNALING	23	0.933619	1	23	1.45483	1	23	-0.797359	1
REACTOME_SIGNALING_BY_FLT3_FUSION_PROTEINS	19	0.932273	1	18	-0.525243	1	19	1.5348	1
REACTOME_EPH_EPHRIN_SIGNALING	82	0.932219	1	77	0.824452	1	77	-1.82291	1
REACTOME_NICOTINAMIDE_SALVAGING	16	0.931085	1	15	1.10657	1	15	1.11708	1
REACTOME_SIGNALING_BY_FGFR2_IN_DISEASE	26	0.930277	1	23	-0.888079	1	25	-0.907773	1
REACTOME_REGULATION_OF_LIPID_METABOLISM_BY_PPARALPHA	104	0.929109	1	100	1.07221	1	101	-1.12708	1
WP_METHIONINE_DE_NOVO_AND_SALVAGE_PATHWAY	19	0.928757	1	15	1.29531	1	17	0.771809	1
REACTOME_RHOH_GTPASE_CYCLE	35	0.92792	1	34	-1.05905	1	35	1.23515	1
REACTOME_RHO_GTPASES_ACTIVATE_ROCKS	17	0.924165	1	17	1.04575	1	17	0.712788	1
SIG_CHEMOTAXIS	39	0.922607	1	35	1.15695	1	37	1.20809	1
KEGG_ERBB_SIGNALING_PATHWAY	80	0.919729	1	75	1.29012	1	76	-1.13372	1
REACTOME_NEGATIVE_REGULATION_OF_MET_ACTIVITY	17	0.918322	1	16	0.830064	1	17	1.10434	1
BIOCARTA_HCMV_PATHWAY	17	0.917884	1	17	0.742847	1	17	0.874095	1
WP_ENDODERM_DIFFERENTIATION	111	0.916768	1	105	-0.75806	1	110	-1.18132	1
REACTOME_INSULIN_PROCESSING	20	0.914939	1	18	-1.53761	1	20	-0.804302	1
WP_METABOLIC_REPROGRAMMING_IN_COLON_CANCER	36	0.91144	1	36	1.88675	1	36	-1.53545	1
REACTOME_HEME_SIGNALING	40	0.911105	1	39	-0.830066	1	39	0.811019	1
PID_CDC42_PATHWAY	63	0.909861	1	62	-1.22484	1	63	-1.71552	1
WP_RELATIONSHIP_BETWEEN_INFLAMMATION_COX2_AND_EGFR	23	0.904413	1	22	1.05725	1	23	1.40566	1
REACTOME_GAMMA_CARBOXYLATION_HYPUSINE_FORMATION_AND_ARYLSULFATASE_ACTIVATION	29	0.899375	1	28	-0.936882	1	29	-0.904777	1
KEGG_AMYOTROPHIC_LATERAL_SCLEROSIS_ALS	38	0.898395	1	34	1.54128	1	35	1.05239	1
REACTOME_DOWNSTREAM_SIGNALING_OF_ACTIVATED_FGFR1	16	0.89791	1	< 15	0	ND	15	1.20822	1
WP_SPHINGOLIPID_METABOLISM_GENERAL_OVERVIEW	22	0.893103	1	21	1.3056	1	21	-0.927264	1
BIOCARTA_MEF2D_PATHWAY	17	0.892406	1	17	1.1339	1	17	1.15011	1
REACTOME_TGF_BETA_RECEPTOR_SIGNALING_ACTIVATES_SMADS	29	0.891859	1	29	0.685528	1	29	-0.882793	1
WP_PRADERWILLI_AND_ANGELMAN_SYNDROME	28	0.888256	1	29	-0.751878	1	28	-1.68004	1
REACTOME_SYNTHESIS_OF_SUBSTRATES_IN_N_GLYCAN_BIOSYTHESIS	54	0.883313	1	49	1.1549	1	52	1.84352	1
REACTOME_ADHERENS_JUNCTIONS_INTERACTIONS	21	0.873554	1	20	1.90361	1	21	-1.84013	1
REACTOME_SIGNALING_BY_NOTCH1	68	0.871345	1	64	0.992025	1	65	-0.823507	1
WP_TYPE_II_DIABETES_MELLITUS	17	0.866932	1	< 15	0	ND	< 15	0	ND
REACTOME_INSERTION_OF_TAIL_ANCHORED_PROTEINS_INTO_THE_ENDOPLASMIC_RETICULUM_MEMBRANE	19	0.862572	1	19	1.61145	1	19	-0.68189	1
REACTOME_RESOLUTION_OF_D_LOOP_STRUCTURES_THROUGH_SYNTHESIS_DEPENDENT_STRAND_ANNEALING_SDSA	19	0.861873	1	22	-2.17395	0.773	19	-0.882927	1
REACTOME_PKA_ACTIVATION_IN_GLUCAGON_SIGNALLING	16	0.860692	1	< 15	0	ND	15	1.03637	1
REACTOME_SUMOYLATION_OF_INTRACELLULAR_RECEPTORS	24	0.859496	1	21	-1.19824	1	23	0.572766	1
WP_SPHINGOLIPID_PATHWAY	26	0.859433	1	25	-0.791823	1	25	-0.766138	1
PID_AR_NONGENOMIC_PATHWAY	26	0.85851	1	24	0.825667	1	25	1.01862	1
REACTOME_SIGNALLING_TO_ERKS	29	0.858364	1	29	1.3394	1	29	-0.955676	1
WP_NOCGMPPKG_MEDIATED_NEUROPROTECTION	31	0.85831	1	24	2.11774	0.864	28	1.21047	1
REACTOME_SIGNALING_BY_EGFR	44	0.853915	1	44	0.912411	1	44	-1.38165	1
REACTOME_CELL_DEATH_SIGNALLING_VIA_NRAGE_NRIF_AND_NADE	67	0.84962	1	65	1.01858	1	65	-0.915881	1
REACTOME_DISEASES_ASSOCIATED_WITH_GLYCOSYLATION_PRECURSOR_BIOSYNTHESIS	17	0.847643	1	17	1.4768	1	17	1.37581	1
KEGG_SELENOAMINO_ACID_METABOLISM	17	0.846926	1	15	-0.811093	1	16	-0.614337	1
REACTOME_SENSORY_PROCESSING_OF_SOUND_BY_OUTER_HAIR_CELLS_OF_THE_COCHLEA	29	0.846029	1	28	1.73598	1	30	-1.20406	1
WP_ENVELOPE_PROTEINS_AND_THEIR_POTENTIAL_ROLES_IN_EDMD_PHYSIOPATHOLOGY	40	0.844665	1	38	0.744963	1	39	-0.78789	1
WP_ETHANOL_EFFECTS_ON_HISTONE_MODIFICATIONS	23	0.844451	1	23	-1.12707	1	23	-0.811694	1
REACTOME_RHOQ_GTPASE_CYCLE	55	0.842615	1	53	1.32596	1	54	-1.45543	1
PID_LIS1_PATHWAY	24	0.83884	1	23	-0.786768	1	23	-1.52043	1
REACTOME_SIGNALING_BY_NUCLEAR_RECEPTORS	194	0.836949	1	182	1.16179	1	188	-0.884857	1
REACTOME_SYNTHESIS_OF_PIPS_AT_THE_PLASMA_MEMBRANE	50	0.83167	1	49	-1.65975	1	50	0.998819	1
REACTOME_RHOD_GTPASE_CYCLE	47	0.827556	1	47	1.25713	1	47	0.809805	1
REACTOME_RHOB_GTPASE_CYCLE	66	0.827011	1	64	1.25571	1	66	-1.31595	1
PID_PI3K_PLC_TRK_PATHWAY	31	0.825296	1	29	0.92921	1	31	-0.679647	1
REACTOME_VITAMIN_B5_PANTOTHENATE_METABOLISM	15	0.824585	1	< 15	0	ND	< 15	0	ND
REACTOME_CYCLIN_D_ASSOCIATED_EVENTS_IN_G1	43	0.819852	1	40	-0.827248	1	41	-1.66757	1
PID_TGFBR_PATHWAY	48	0.81581	1	47	0.922358	1	48	-0.827871	1
WP_SEROTONIN_RECEPTOR_2_AND_ELKSRFGATA4_SIGNALING	15	0.814179	1	15	1.37602	1	15	-0.607635	1
REACTOME_TRANSLOCATION_OF_SLC2A4_GLUT4_TO_THE_PLASMA_MEMBRANE	61	0.805256	1	59	0.672409	1	58	-1.72438	1
KEGG_INOSITOL_PHOSPHATE_METABOLISM	48	0.800896	1	48	0.876213	1	48	1.67861	1
REACTOME_FOXO_MEDIATED_TRANSCRIPTION_OF_CELL_CYCLE_GENES	16	0.790585	1	15	0.799735	1	15	1.20184	1
WP_SPHINGOLIPID_METABOLISM_INTEGRATED_PATHWAY	23	0.790357	1	22	1.33005	1	22	-0.919627	1
REACTOME_SEMA4D_INDUCED_CELL_MIGRATION_AND_GROWTH_CONE_COLLAPSE	20	0.78886	1	20	1.26391	1	20	-0.733141	1
BIOCARTA_AT1R_PATHWAY	25	0.786887	1	25	1.29179	1	25	-0.823634	1
REACTOME_METABOLISM_OF_NITRIC_OXIDE_NOS3_ACTIVATION_AND_REGULATION	15	0.78137	1	< 15	0	ND	15	0.749241	1
REACTOME_SIGNALLING_TO_RAS	17	0.78113	1	17	1.34346	1	17	-0.849705	1
REACTOME_ENDOGENOUS_STEROLS	17	0.777778	1	16	0.914335	1	16	-0.5001	1
REACTOME_LYSOSOME_VESICLE_BIOGENESIS	31	0.775413	1	31	-0.72634	1	31	-0.733503	1
REACTOME_NR1H2_AND_NR1H3_MEDIATED_SIGNALING	35	0.769908	1	33	0.657403	1	33	0.651778	1
REACTOME_INOSITOL_PHOSPHATE_METABOLISM	38	0.76864	1	38	-0.715973	1	37	1.34356	1
REACTOME_NEGATIVE_REGULATION_OF_MAPK_PATHWAY	36	0.768299	1	38	1.34665	1	38	-1.76606	1
REACTOME_RHO_GTPASES_ACTIVATE_PKNS	28	0.764426	1	29	1.1843	1	28	-1.06081	1
WP_TYPE_2_PAPILLARY_RENAL_CELL_CARCINOMA	30	0.764416	1	30	1.0125	1	30	-0.893109	1
PID_TAP63_PATHWAY	51	0.761097	1	49	1.44367	1	50	-1.65585	1
WP_ASSOCIATION_BETWEEN_PHYSICOCHEMICAL_FEATURES_AND_TOXICITY_ASSOCIATED_PATHWAYS	51	0.756034	1	48	1.02226	1	49	-0.704979	1
REACTOME_ACTIVATED_NOTCH1_TRANSMITS_SIGNAL_TO_THE_NUCLEUS	28	0.750734	1	25	1.06505	1	26	0.763624	1
KEGG_PHOSPHATIDYLINOSITOL_SIGNALING_SYSTEM	69	0.748427	1	68	0.858914	1	68	1.27606	1
REACTOME_SLC_TRANSPORTER_DISORDERS	61	0.743324	1	58	-0.97604	1	60	-1.31237	1
KEGG_GLYCOSAMINOGLYCAN_BIOSYNTHESIS_HEPARAN_SULFATE	15	0.741436	1	< 15	0	ND	< 15	0	ND
REACTOME_PKA_MEDIATED_PHOSPHORYLATION_OF_CREB	19	0.738893	1	17	1.28808	1	18	1.34283	1
REACTOME_DEREGULATED_CDK5_TRIGGERS_MULTIPLE_NEURODEGENERATIVE_PATHWAYS_IN_ALZHEIMER_S_DISEASE_MODELS	17	0.734188	1	18	1.30349	1	17	-1.3535	1
REACTOME_RHOG_GTPASE_CYCLE	69	0.731076	1	68	1.11384	1	68	-1.09746	1
REACTOME_SIGNALING_BY_FGFR3	27	0.730563	1	25	-1.26314	1	27	-0.860819	1
PID_ARF6_DOWNSTREAM_PATHWAY	15	0.721048	1	15	1.06024	1	15	-1.2848	1
REACTOME_DISEASES_OF_CARBOHYDRATE_METABOLISM	27	0.718303	1	25	1.57498	1	26	1.37882	1
REACTOME_VXPX_CARGO_TARGETING_TO_CILIUM	16	0.717731	1	16	-1.38827	1	16	-0.753203	1
REACTOME_COPI_INDEPENDENT_GOLGI_TO_ER_RETROGRADE_TRAFFIC	41	0.715466	1	40	-0.659938	1	40	-1.95605	0.999
BIOCARTA_TFF_PATHWAY	21	0.712124	1	19	1.2504	1	21	0.886555	1
REACTOME_DOWNREGULATION_OF_TGF_BETA_RECEPTOR_SIGNALING	24	0.712072	1	24	0.902587	1	24	-1.25976	1
REACTOME_RAB_GERANYLGERANYLATION	52	0.710158	1	50	-0.689032	1	51	-0.832638	1
REACTOME_CARBOXYTERMINAL_POST_TRANSLATIONAL_MODIFICATIONS_OF_TUBULIN	28	0.709884	1	26	1.82106	1	27	-1.05393	1
BIOCARTA_ALK_PATHWAY	28	0.706048	1	27	1.07822	1	28	-0.855316	1
WP_EXERCISEINDUCED_CIRCADIAN_REGULATION	38	0.695735	1	35	0.873373	1	36	-0.961587	1
PID_RHOA_PATHWAY	40	0.688227	1	39	0.849408	1	40	-0.761053	1
KEGG_SPHINGOLIPID_METABOLISM	34	0.681824	1	32	1.2529	1	31	0.859821	1
REACTOME_NUCLEAR_SIGNALING_BY_ERBB4	26	0.676716	1	23	1.29495	1	24	0.701859	1
WP_NAD_BIOSYNTHETIC_PATHWAYS	18	0.661138	1	18	1.11068	1	18	0.663802	1
WP_SYNAPTIC_SIGNALING_PATHWAYS_ASSOCIATED_WITH_AUTISM_SPECTRUM_DISORDER	43	0.655449	1	39	1.23241	1	40	1.51816	1
BIOCARTA_PTDINS_PATHWAY	21	0.640456	1	20	0.867565	1	21	-0.942403	1
WNT_SIGNALING	64	0.63157	1	66	1.33736	1	64	-2.11317	0.9
BIOCARTA_RAC1_PATHWAY	19	0.630759	1	18	-0.726041	1	19	1.08366	1
KEGG_HEDGEHOG_SIGNALING_PATHWAY	33	0.628742	1	30	0.662948	1	32	-1.13853	1
WP_NRF2ARE_REGULATION	22	0.628085	1	21	0.777318	1	21	-0.894891	1
PID_CDC42_REG_PATHWAY	27	0.617406	1	26	1.04317	1	26	-0.721613	1
PID_WNT_NONCANONICAL_PATHWAY	28	0.615514	1	25	1.09626	1	27	-0.985128	1
REACTOME_DOWNSTREAM_SIGNALING_OF_ACTIVATED_FGFR2	16	0.613069	1	< 15	0	ND	15	0.923868	1
KEGG_GALACTOSE_METABOLISM	19	0.609345	1	19	0.985147	1	19	0.98296	1
REACTOME_SIGNALING_BY_PDGFR_IN_DISEASE	20	0.603214	1	20	0.722539	1	20	0.692802	1
REACTOME_SIGNALING_BY_EGFR_IN_CANCER	21	0.601131	1	21	0.929924	1	21	-1.8121	1
KEGG_ONE_CARBON_POOL_BY_FOLATE	15	0.600304	1	< 15	0	ND	< 15	0	ND
WP_3Q29_COPY_NUMBER_VARIATION_SYNDROME	53	0.567491	1	49	-1.06212	1	50	-0.71638	1
REACTOME_FOXO_MEDIATED_TRANSCRIPTION_OF_CELL_DEATH_GENES	15	0.563071	1	< 15	0	ND	15	1.7847	1
REACTOME_BIOSYNTHESIS_OF_THE_N_GLYCAN_PRECURSOR_DOLICHOL_LIPID_LINKED_OLIGOSACCHARIDE_LLO_AND_TRANSFER_TO_A_NASCENT_PROTEIN	65	0.543952	1	59	1.01673	1	63	1.73451	1
PID_ECADHERIN_NASCENT_AJ_PATHWAY	37	0.533412	1	37	0.987259	1	37	-1.53376	1
WP_GLYCEROPHOSPHOLIPID_BIOSYNTHETIC_PATHWAY	25	0.458957	1	24	0.970299	1	24	1.41982	1
NABA_MATRISOME	> 500	0	ND	483	7.69742	0	> 500	0	ND
REACTOME_CYTOKINE_SIGNALING_IN_IMMUNE_SYSTEM	> 500	0	ND	478	4.23564	0	> 500	0	ND
REACTOME_CELLULAR_RESPONSES_TO_EXTERNAL_STIMULI	> 500	0	ND	494	1.57497	1	498	-3.42963	0
REACTOME_DEPOSITION_OF_NEW_CENPA_CONTAINING_NUCLEOSOMES_AT_THE_CENTROMERE	< 15	0	ND	17	-1.00549	1	16	-1.3831	1
REACTOME_POLO_LIKE_KINASE_MEDIATED_EVENTS	< 15	0	ND	15	1.27356	1	< 15	0	ND
REACTOME_EFFECTS_OF_PIP2_HYDROLYSIS	21	-0.431775	1	21	0.538441	1	21	-1.08667	1
REACTOME_AGGREPHAGY	30	-0.486983	1	29	1.52711	1	29	-1.96673	0.999
WP_THERMOGENESIS	89	-0.535494	1	84	1.28021	1	83	1.26417	1
REACTOME_EGFR_DOWNREGULATION	26	-0.567211	1	26	0.814167	1	26	-1.92968	1
BIOCARTA_NOS1_PATHWAY	17	-0.590165	1	< 15	0	ND	< 15	0	ND
PID_TRKR_PATHWAY	49	-0.603044	1	50	0.977224	1	49	-1.21637	1
PID_ECADHERIN_KERATINOCYTE_PATHWAY	19	-0.605361	1	19	0.826095	1	19	-1.51158	1
WP_SYNAPTIC_VESICLE_PATHWAY	30	-0.610564	1	26	0.883676	1	27	1.15201	1
REACTOME_HSF1_ACTIVATION	24	-0.612281	1	23	0.931676	1	23	-1.35577	1
KEGG_INSULIN_SIGNALING_PATHWAY	121	-0.618177	1	111	1.94584	0.994	112	1.11801	1
WP_G13_SIGNALING_PATHWAY	33	-0.619924	1	29	-0.889854	1	32	1.31358	1
REACTOME_LISTERIA_MONOCYTOGENES_ENTRY_INTO_HOST_CELLS	16	-0.631818	1	16	-1.28229	1	16	-1.56866	1
BIOCARTA_MPR_PATHWAY	15	-0.646743	1	16	0.645523	1	15	-0.808879	1
REACTOME_TRAFFICKING_OF_AMPA_RECEPTORS	23	-0.648319	1	22	1.07052	1	23	-0.480599	1
WP_METABOLISM_OF_SPINGOLIPIDS_IN_ER_AND_GOLGI_APPARATUS	16	-0.651002	1	< 15	0	ND	< 15	0	ND
WP_COMMON_PATHWAYS_UNDERLYING_DRUG_ADDICTION	30	-0.659798	1	25	1.42627	1	27	1.22876	1
REACTOME_PLATELET_CALCIUM_HOMEOSTASIS	21	-0.673852	1	19	0.851758	1	20	1.59608	1
KEGG_HISTIDINE_METABOLISM	16	-0.686436	1	15	-1.15362	1	17	-1.07547	1
REACTOME_SIGNALING_BY_HIPPO	19	-0.686834	1	19	-1.37743	1	19	-0.950343	1
PID_ERBB1_RECEPTOR_PROXIMAL_PATHWAY	33	-0.694548	1	32	0.747559	1	32	-0.989611	1
REACTOME_FOXO_MEDIATED_TRANSCRIPTION	54	-0.700617	1	48	-0.875095	1	50	1.47932	1
WP_MECHANOREGULATION_AND_PATHOLOGY_OF_YAPTAZ_VIA_HIPPO_AND_NONHIPPO_MECHANISMS	43	-0.702598	1	40	1.78246	1	42	-1.34133	1
WP_INTRACELLULAR_TRAFFICKING_PROTEINS_INVOLVED_IN_CMT_NEUROPATHY	23	-0.706706	1	22	0.862069	1	22	0.71984	1
PID_HEDGEHOG_2PATHWAY	17	-0.71246	1	15	-0.700857	1	17	-0.895416	1
REACTOME_SIGNALING_BY_ERBB4	43	-0.713746	1	39	0.998766	1	40	-0.656161	1
WP_WNT_SIGNALING_IN_KIDNEY_DISEASE	22	-0.714592	1	22	-0.7909	1	22	-1.08375	1
BIOCARTA_MAL_PATHWAY	17	-0.723392	1	17	1.00534	1	17	-0.695748	1
REACTOME_NETRIN_1_SIGNALING	36	-0.724065	1	35	-0.433696	1	35	-1.40446	1
BIOCARTA_RHO_PATHWAY	19	-0.731839	1	18	1.28918	1	19	-0.616498	1
REACTOME_ATTENUATION_PHASE	21	-0.732932	1	20	0.668109	1	20	-1.24666	1
WP_ANGIOPOIETIN_LIKE_PROTEIN_8_REGULATORY_PATHWAY	115	-0.742978	1	113	-1.18188	1	111	-1.04519	1
BIOCARTA_HER2_PATHWAY	23	-0.744309	1	21	0.949225	1	22	0.825031	1
KEGG_ENDOCYTOSIS	152	-0.747995	1	149	1.36344	1	149	-1.80841	1
KEGG_CYSTEINE_AND_METHIONINE_METABOLISM	24	-0.749092	1	21	0.744778	1	22	-0.844291	1
WP_CIRCADIAN_RHYTHM_RELATED_GENES	141	-0.753588	1	132	0.96076	1	135	-1.70111	1
REACTOME_CONSTITUTIVE_SIGNALING_BY_LIGAND_RESPONSIVE_EGFR_CANCER_VARIANTS	16	-0.770065	1	15	-1.22222	1	15	-0.835911	1
REACTOME_SEALING_OF_THE_NUCLEAR_ENVELOPE_NE_BY_ESCRT_III	24	-0.770744	1	23	1.10804	1	23	-1.45779	1
WP_22Q112_COPY_NUMBER_VARIATION_SYNDROME	87	-0.78548	1	83	1.15375	1	86	-1.11482	1
REACTOME_BMAL1_CLOCK_NPAS2_ACTIVATES_CIRCADIAN_GENE_EXPRESSION	22	-0.787264	1	21	0.793753	1	22	-0.986965	1
PID_RETINOIC_ACID_PATHWAY	27	-0.790084	1	27	0.809961	1	27	-1.09298	1
REACTOME_RHO_GTPASES_ACTIVATE_PAKS	19	-0.790474	1	18	1.16309	1	18	-0.978679	1
REACTOME_DEACTIVATION_OF_THE_BETA_CATENIN_TRANSACTIVATING_COMPLEX	34	-0.79596	1	34	0.840915	1	34	-1.9324	1
WP_REGULATION_OF_MICROTUBULE_CYTOSKELETON	41	-0.803643	1	37	-0.797807	1	40	-0.764679	1
SIG_REGULATION_OF_THE_ACTIN_CYTOSKELETON_BY_RHO_GTPASES	26	-0.807243	1	22	0.951406	1	24	0.640795	1
KEGG_TASTE_TRANSDUCTION	19	-0.809037	1	15	-1.20901	1	16	1.55442	1
WP_THE_INFLUENCE_OF_LAMINOPATHIES_ON_WNT_SIGNALING	30	-0.815373	1	27	1.78172	1	27	-1.12081	1
PID_NEPHRIN_NEPH1_PATHWAY	25	-0.817817	1	25	0.730247	1	25	-0.918475	1
REACTOME_EPH_EPHRIN_MEDIATED_REPULSION_OF_CELLS	45	-0.819017	1	42	0.856641	1	42	-1.90538	1
REACTOME_SIGNALING_BY_BMP	23	-0.841913	1	22	0.687941	1	22	-1.53666	1
WP_UREA_CYCLE_AND_METABOLISM_OF_AMINO_GROUPS	15	-0.843553	1	< 15	0	ND	15	1.362	1
REACTOME_CIRCADIAN_CLOCK	60	-0.844633	1	58	0.633788	1	59	-1.33158	1
PID_ERBB1_INTERNALIZATION_PATHWAY	38	-0.856039	1	36	-1.04794	1	36	-0.788271	1
REACTOME_METABOLIC_DISORDERS_OF_BIOLOGICAL_OXIDATION_ENZYMES	21	-0.856996	1	19	1.04745	1	20	-1.01659	1
REACTOME_HSF1_DEPENDENT_TRANSACTIVATION	31	-0.857869	1	29	0.840173	1	30	-1.42027	1
REACTOME_SIGNALING_BY_ERBB2	44	-0.860224	1	42	-1.25464	1	42	-1.9891	0.996
PID_NCADHERIN_PATHWAY	26	-0.865281	1	25	-1.21604	1	26	-0.992371	1
REACTOME_VEGFR2_MEDIATED_CELL_PROLIFERATION	18	-0.873011	1	18	1.45957	1	18	-1.0501	1
KEGG_VASCULAR_SMOOTH_MUSCLE_CONTRACTION	92	-0.882692	1	82	2.33215	0.402	87	1.89274	1
PID_AJDISS_2PATHWAY	40	-0.883468	1	38	1.38334	1	39	-1.8735	1
KEGG_GLYCEROLIPID_METABOLISM	36	-0.887784	1	36	1.27218	1	36	-1.24383	1
WP_FRAGILE_X_SYNDROME	95	-0.892141	1	89	1.89718	1	92	-0.87202	1
WP_RENIN_ANGIOTENSIN_ALDOSTERONE_SYSTEM_RAAS	30	-0.894003	1	26	0.578963	1	29	1.71241	1
WP_TRANSSULFURATION_AND_ONE_CARBON_METABOLISM	26	-0.90285	1	24	-1.0299	1	24	-0.836931	1
WP_EXTRACELLULAR_VESICLEMEDIATED_SIGNALING_IN_RECIPIENT_CELLS	28	-0.904398	1	27	1.48216	1	28	-0.810248	1
WP_PATHWAYS_IN_CLEAR_CELL_RENAL_CELL_CARCINOMA	70	-0.913106	1	68	1.40968	1	69	-1.1514	1
KEGG_BASAL_CELL_CARCINOMA	39	-0.914678	1	36	1.2768	1	37	-1.78109	1
WP_FLUOROPYRIMIDINE_ACTIVITY	24	-0.917314	1	24	1.17173	1	24	-1.48366	1
KEGG_ARGININE_AND_PROLINE_METABOLISM	39	-0.921727	1	36	0.805777	1	38	0.872955	1
REACTOME_SIGNALING_BY_NOTCH3	42	-0.921848	1	39	1.39168	1	39	-1.00567	1
REACTOME_NOTCH1_INTRACELLULAR_DOMAIN_REGULATES_TRANSCRIPTION	43	-0.921959	1	42	0.777619	1	42	-0.939483	1
REACTOME_APOPTOTIC_EXECUTION_PHASE	43	-0.924204	1	42	-1.18593	1	43	-1.18963	1
PID_HNF3A_PATHWAY	27	-0.924227	1	24	1.10874	1	25	-0.531592	1
PID_BMP_PATHWAY	36	-0.926385	1	35	1.39917	1	35	-1.82824	1
KEGG_VASOPRESSIN_REGULATED_WATER_REABSORPTION	38	-0.929175	1	36	-0.962256	1	36	-0.915339	1
REACTOME_HSP90_CHAPERONE_CYCLE_FOR_STEROID_HORMONE_RECEPTORS_SHR	43	-0.9334	1	42	-0.718765	1	42	-2.48187	0.141
REACTOME_SPHINGOLIPID_METABOLISM	76	-0.936897	1	72	-1.28876	1	71	1.53494	1
REACTOME_COPII_MEDIATED_VESICLE_TRANSPORT	57	-0.937386	1	56	1.07532	1	57	1.7311	1
REACTOME_SELECTIVE_AUTOPHAGY	64	-0.938156	1	63	1.12117	1	62	-2.15339	0.823
REACTOME_INTERCONVERSION_OF_NUCLEOTIDE_DI_AND_TRIPHOSPHATES	24	-0.942259	1	24	1.52635	1	24	-2.2393	0.613
WP_PHOTODYNAMIC_THERAPYINDUCED_NFE2L2_NRF2_SURVIVAL_SIGNALING	19	-0.94318	1	19	1.62909	1	19	-1.22916	1
KEGG_GNRH_SIGNALING_PATHWAY	82	-0.946767	1	77	0.973485	1	80	0.688693	1
WP_PREGNANE_X_RECEPTOR_PATHWAY	16	-0.948037	1	< 15	0	ND	15	-0.853541	1
WP_ONE_CARBON_METABOLISM_AND_RELATED_PATHWAYS	40	-0.948339	1	37	1.12199	1	37	-0.891668	1
REACTOME_PCNA_DEPENDENT_LONG_PATCH_BASE_EXCISION_REPAIR	19	-0.949168	1	19	-1.51406	1	19	-1.45195	1
REACTOME_METABOLISM_OF_CARBOHYDRATES	220	-0.949402	1	206	2.23142	0.621	211	1.19019	1
KEGG_GLYCEROPHOSPHOLIPID_METABOLISM	62	-0.952772	1	60	1.56	1	61	-0.936325	1
REACTOME_SIGNALING_BY_NTRK2_TRKB	21	-0.954931	1	19	-1.12777	1	19	-1.2112	1
REACTOME_CHAPERONE_MEDIATED_AUTOPHAGY	15	-0.958967	1	15	1.15834	1	15	-1.76498	1
BIOCARTA_AGR_PATHWAY	27	-0.966331	1	24	1.06478	1	24	-1.04235	1
REACTOME_RHOU_GTPASE_CYCLE	31	-0.968609	1	30	-0.760377	1	30	-1.77874	1
WP_MTHFR_DEFICIENCY	20	-0.968775	1	18	-0.982982	1	19	0.794808	1
REACTOME_TRANSCRIPTIONAL_REGULATION_OF_WHITE_ADIPOCYTE_DIFFERENTIATION	79	-0.971521	1	70	1.54755	1	72	1.12669	1
PID_HIF1A_PATHWAY	17	-0.971854	1	16	0.84558	1	16	-1.94547	0.999
WP_VITAMIN_DSENSITIVE_CALCIUM_SIGNALING_IN_DEPRESSION	25	-0.974304	1	21	0.992055	1	22	-0.865937	1
REACTOME_NEUROTRANSMITTER_RELEASE_CYCLE	24	-0.979251	1	24	-1.26901	1	23	-2.01271	0.988
REACTOME_NUCLEOTIDE_SALVAGE	20	-0.981218	1	19	1.32501	1	19	-1.30864	1
REACTOME_ACYL_CHAIN_REMODELLING_OF_PS	15	-0.983577	1	15	-0.982381	1	15	-1.40757	1
REACTOME_NOTCH2_ACTIVATION_AND_TRANSMISSION_OF_SIGNAL_TO_THE_NUCLEUS	20	-0.991275	1	18	-0.700697	1	19	-1.0061	1
REACTOME_METABOLISM_OF_COFACTORS	15	-0.994012	1	15	-0.691626	1	< 15	0	ND
BIOCARTA_TEL_PATHWAY	17	-0.996718	1	17	-1.23892	1	17	-1.74692	1
REACTOME_TRANS_GOLGI_NETWORK_VESICLE_BUDDING	65	-1.00749	1	64	-1.33024	1	64	-1.07521	1
KEGG_LONG_TERM_DEPRESSION	50	-1.00957	1	48	1.13629	1	48	0.88737	1
WP_PHOSPHOINOSITIDES_METABOLISM	43	-1.01395	1	44	-1.35096	1	43	0.435645	1
REACTOME_CYTOCHROME_P450_ARRANGED_BY_SUBSTRATE_TYPE	31	-1.01587	1	25	0.772503	1	27	0.917013	1
REACTOME_RHOBTB2_GTPASE_CYCLE	21	-1.01827	1	21	-1.00702	1	21	-1.22024	1
PID_NOTCH_PATHWAY	50	-1.01885	1	47	0.79141	1	48	-1.18535	1
REACTOME_HS_GAG_BIOSYNTHESIS	18	-1.02168	1	16	1.07445	1	17	-1.51593	1
WP_PPAR_ALPHA_PATHWAY	15	-1.02532	1	15	1.20573	1	15	-2.04968	0.964
REACTOME_TRANSCRIPTIONAL_REGULATION_OF_PLURIPOTENT_STEM_CELLS	15	-1.02779	1	< 15	0	ND	< 15	0	ND
REACTOME_SIGNALING_BY_ERBB2_ECD_MUTANTS	15	-1.03014	1	< 15	0	ND	< 15	0	ND
KEGG_THYROID_CANCER	24	-1.03099	1	23	1.46757	1	23	-2.19841	0.72
KEGG_LONG_TERM_POTENTIATION	59	-1.0351	1	53	0.758807	1	54	1.06378	1
REACTOME_RESOLUTION_OF_AP_SITES_VIA_THE_MULTIPLE_NUCLEOTIDE_PATCH_REPLACEMENT_PATHWAY	22	-1.04317	1	22	-1.71064	1	22	-1.33731	1
KEGG_PORPHYRIN_AND_CHLOROPHYLL_METABOLISM	19	-1.04454	1	19	1.74651	1	19	-1.00056	1
WP_GALANIN_RECEPTOR_PATHWAY	17	-1.04581	1	< 15	0	ND	< 15	0	ND
KEGG_PURINE_METABOLISM	122	-1.04707	1	115	1.27531	1	119	-1.55158	1
REACTOME_HDMS_DEMETHYLATE_HISTONES	20	-1.0487	1	20	-1.56366	1	20	-1.01029	1
REACTOME_ERCC6_CSB_AND_EHMT2_G9A_POSITIVELY_REGULATE_RRNA_EXPRESSION	16	-1.05846	1	16	-1.06365	1	16	-1.7079	1
BIOCARTA_CHREBP_PATHWAY	16	-1.06568	1	15	-0.950086	1	< 15	0	ND
KEGG_ALDOSTERONE_REGULATED_SODIUM_REABSORPTION	34	-1.06754	1	29	1.72197	1	30	1.10257	1
WP_CANONICAL_AND_NONCANONICAL_NOTCH_SIGNALING	23	-1.06764	1	21	0.976232	1	21	-1.08259	1
REACTOME_NICOTINATE_METABOLISM	25	-1.06961	1	25	-0.524142	1	24	-1.01351	1
REACTOME_FOXO_MEDIATED_TRANSCRIPTION_OF_OXIDATIVE_STRESS_METABOLIC_AND_NEURONAL_GENES	21	-1.08042	1	17	-1.19796	1	18	1.4444	1
REACTOME_TP53_REGULATES_METABOLIC_GENES	75	-1.08563	1	75	1.17813	1	73	-2.15128	0.828
KEGG_GLYCINE_SERINE_AND_THREONINE_METABOLISM	20	-1.08734	1	16	-0.971836	1	17	-0.58393	1
REACTOME_DOWNREGULATION_OF_ERBB2_SIGNALING	24	-1.08977	1	22	0.95366	1	22	-2.0157	0.987
WP_BASE_EXCISION_REPAIR	26	-1.09024	1	26	-1.71506	1	26	-1.71125	1
REACTOME_COPI_DEPENDENT_GOLGI_TO_ER_RETROGRADE_TRAFFIC	85	-1.09097	1	81	0.853305	1	80	-1.37472	1
WP_PROSTAGLANDIN_SYNTHESIS_AND_REGULATION	36	-1.09378	1	30	2.56737	0.087	31	-1.00438	1
BIOCARTA_CCR3_PATHWAY	15	-1.09864	1	< 15	0	ND	15	0.829158	1
REACTOME_NUCLEOBASE_CATABOLISM	28	-1.09939	1	25	-0.737017	1	28	-1.72265	1
REACTOME_TRANSPORT_OF_VITAMINS_NUCLEOSIDES_AND_RELATED_MOLECULES	27	-1.10131	1	27	0.854479	1	26	1.14386	1
REACTOME_RHOBTB1_GTPASE_CYCLE	20	-1.10286	1	20	-0.931678	1	20	0.839841	1
BIOCARTA_MCALPAIN_PATHWAY	17	-1.10322	1	< 15	0	ND	16	1.03382	1
REACTOME_RND2_GTPASE_CYCLE	36	-1.10538	1	37	-0.856092	1	36	-1.85347	1
REACTOME_SYNTHESIS_OF_PC	22	-1.1058	1	20	-0.781274	1	21	0.841352	1
REACTOME_PHOSPHOLIPID_METABOLISM	176	-1.11348	1	168	-1.54562	1	172	-1.04162	1
REACTOME_RECOGNITION_OF_DNA_DAMAGE_BY_PCNA_CONTAINING_REPLICATION_COMPLEX	25	-1.11428	1	26	-1.89024	1	25	-1.71778	1
WP_AMPACTIVATED_PROTEIN_KINASE_AMPK_SIGNALING	57	-1.11591	1	53	1.31204	1	52	0.615777	1
REACTOME_SIGNALING_BY_NOTCH2	28	-1.11603	1	26	0.838712	1	27	-0.954135	1
KEGG_DRUG_METABOLISM_OTHER_ENZYMES	18	-1.11666	1	18	-0.635586	1	18	-1.53157	1
REACTOME_LATE_ENDOSOMAL_MICROAUTOPHAGY	27	-1.12105	1	27	1.24677	1	27	-1.83991	1
REACTOME_MITOCHONDRIAL_CALCIUM_ION_TRANSPORT	20	-1.1245	1	18	-1.39729	1	18	-1.50979	1
REACTOME_GOLGI_ASSOCIATED_VESICLE_BIOGENESIS	52	-1.12656	1	51	-1.38446	1	51	-1.31297	1
REACTOME_POLYMERASE_SWITCHING_ON_THE_C_STRAND_OF_THE_TELOMERE	21	-1.13009	1	21	-1.76315	1	21	-1.38398	1
REACTOME_METALLOPROTEASE_DUBS	17	-1.13962	1	17	-1.59683	1	17	-1.00916	1
WP_OSTEOBLAST_DIFFERENTIATION	88	-1.14384	1	84	1.09462	1	85	-1.77484	1
BIOCARTA_WNT_PATHWAY	19	-1.14563	1	20	0.672918	1	19	-1.72542	1
KEGG_BASE_EXCISION_REPAIR	28	-1.14725	1	28	-1.79158	1	28	-1.42335	1
WP_TARGET_OF_RAPAMYCIN_TOR_SIGNALING	33	-1.14897	1	33	-1.45339	1	31	-1.03761	1
WP_GLYCEROLIPIDS_AND_GLYCEROPHOSPHOLIPIDS	21	-1.1504	1	21	1.01089	1	21	0.804793	1
REACTOME_GLYCOGEN_BREAKDOWN_GLYCOGENOLYSIS	15	-1.15476	1	< 15	0	ND	< 15	0	ND
REACTOME_RHOBTB_GTPASE_CYCLE	32	-1.15998	1	32	-0.981764	1	32	-1.07743	1
REACTOME_RAS_PROCESSING	18	-1.16321	1	18	1.37381	1	18	-0.826733	1
KEGG_ADHERENS_JUNCTION	64	-1.16508	1	61	1.49622	1	64	-1.38744	1
KEGG_AMINO_SUGAR_AND_NUCLEOTIDE_SUGAR_METABOLISM	38	-1.16575	1	37	-1.39848	1	38	1.5284	1
REACTOME_ACTIVATION_OF_NMDA_RECEPTORS_AND_POSTSYNAPTIC_EVENTS	70	-1.1755	1	62	1.31118	1	63	-0.994048	1
KEGG_ETHER_LIPID_METABOLISM	23	-1.18031	1	23	-0.872069	1	23	-1.18963	1
WP_ECTODERM_DIFFERENTIATION	104	-1.19033	1	97	1.4474	1	100	-1.27054	1
WP_THYROID_HORMONES_PRODUCTION_AND_THEIR_PERIPHERAL_DOWNSTREAM_SIGNALLING_EFFECTS	66	-1.19096	1	63	1.24069	1	62	-1.21136	1
KEGG_AXON_GUIDANCE	105	-1.19276	1	99	1.40249	1	101	-2.38194	0.284
REACTOME_WNT_LIGAND_BIOGENESIS_AND_TRAFFICKING	15	-1.19759	1	15	-0.773538	1	15	-1.66959	1
WP_ENERGY_METABOLISM	44	-1.21277	1	40	-1.51321	1	39	1.12802	1
PID_WNT_CANONICAL_PATHWAY	17	-1.21321	1	17	-1.15325	1	17	-1.33176	1
REACTOME_APOPTOTIC_CLEAVAGE_OF_CELLULAR_PROTEINS	36	-1.2179	1	35	-0.981256	1	36	-1.55703	1
WP_RETT_SYNDROME_CAUSING_GENES	36	-1.22074	1	33	-1.40097	1	34	0.75649	1
KEGG_BIOSYNTHESIS_OF_UNSATURATED_FATTY_ACIDS	15	-1.22633	1	< 15	0	ND	< 15	0	ND
REACTOME_TRANSCRIPTIONAL_ACTIVATION_OF_MITOCHONDRIAL_BIOGENESIS	46	-1.2285	1	44	-1.15579	1	45	1.19816	1
KEGG_TYROSINE_METABOLISM	20	-1.22921	1	15	0.768943	1	16	-0.584033	1
REACTOME_APC_C_CDC20_MEDIATED_DEGRADATION_OF_CYCLIN_B	19	-1.23028	1	19	0.733208	1	18	-1.35635	1
KEGG_STARCH_AND_SUCROSE_METABOLISM	21	-1.23098	1	20	-0.863362	1	20	0.821332	1
REACTOME_SIGNALING_BY_NOTCH1_PEST_DOMAIN_MUTANTS_IN_CANCER	53	-1.23712	1	51	0.716326	1	51	-1.21203	1
WP_BMP_SIGNALING_PATHWAY_IN_EYELID_DEVELOPMENT	17	-1.23785	1	17	0.815454	1	16	-1.38352	1
REACTOME_SPHINGOLIPID_DE_NOVO_BIOSYNTHESIS	40	-1.2408	1	40	-0.80706	1	39	-1.39496	1
REACTOME_ABERRANT_REGULATION_OF_MITOTIC_EXIT_IN_CANCER_DUE_TO_RB1_DEFECTS	18	-1.24451	1	18	-1.0144	1	17	-1.32428	1
BIOCARTA_PDZS_PATHWAY	15	-1.25319	1	< 15	0	ND	< 15	0	ND
PID_INSULIN_GLUCOSE_PATHWAY	23	-1.25571	1	20	-1.00259	1	21	-1.38175	1
WP_NAD_METABOLISM_IN_ONCOGENEINDUCED_SENESCENCE_AND_MITOCHONDRIAL_DYSFUNCTIONASSOCIATED_SENESCENCE	21	-1.2566	1	20	1.33931	1	21	-1.15006	1
KEGG_REGULATION_OF_AUTOPHAGY	19	-1.26268	1	19	-1.85796	1	18	1.18857	1
REACTOME_FGFR2_ALTERNATIVE_SPLICING	23	-1.263	1	23	-1.39027	1	23	-2.39061	0.266
REACTOME_SYNTHESIS_OF_PIPS_AT_THE_GOLGI_MEMBRANE	15	-1.26358	1	15	-1.02097	1	15	-1.29599	1
REACTOME_GLYCOLYSIS	56	-1.26444	1	54	0.744129	1	55	-1.39554	1
KEGG_ALANINE_ASPARTATE_AND_GLUTAMATE_METABOLISM	20	-1.26544	1	18	-1.13692	1	19	-0.928282	1
REACTOME_POST_TRANSLATIONAL_MODIFICATION_SYNTHESIS_OF_GPI_ANCHORED_PROTEINS	47	-1.26842	1	38	-1.04245	1	42	-1.52319	1
WP_INTERACTOME_OF_POLYCOMB_REPRESSIVE_COMPLEX_2_PRC2	16	-1.27937	1	16	-1.33119	1	16	-0.751981	1
WP_DISRUPTION_OF_POSTSYNAPTIC_SIGNALLING_BY_CNV	18	-1.28083	1	< 15	0	ND	15	-0.704697	1
REACTOME_TRNA_AMINOACYLATION	24	-1.28129	1	23	-1.04509	1	22	-1.53338	1
WP_HEREDITARY_LEIOMYOMATOSIS_AND_RENAL_CELL_CARCINOMA_PATHWAY	17	-1.28287	1	17	1.00273	1	17	-1.22786	1
REACTOME_DETOXIFICATION_OF_REACTIVE_OXYGEN_SPECIES	31	-1.28587	1	29	2.26966	0.525	31	-1.38133	1
REACTOME_DISEASES_OF_METABOLISM	183	-1.28857	1	169	2.59814	0.071	173	1.8473	1
REACTOME_VISUAL_PHOTOTRANSDUCTION	52	-1.29682	1	48	-0.83308	1	51	-1.91588	1
REACTOME_METABOLISM_OF_NUCLEOTIDES	83	-1.29925	1	79	1.249	1	82	-2.73778	0.023
REACTOME_RAF_ACTIVATION	33	-1.29935	1	32	-0.945985	1	33	-1.44557	1
REACTOME_SENSORY_PERCEPTION	99	-1.30001	1	91	1.08286	1	97	-1.85627	1
REACTOME_NOTCH3_ACTIVATION_AND_TRANSMISSION_OF_SIGNAL_TO_THE_NUCLEUS	21	-1.30183	1	19	-1.01429	1	19	-1.23115	1
REACTOME_RNA_POLYMERASE_III_TRANSCRIPTION_TERMINATION	21	-1.30274	1	21	1.36635	1	21	-1.60435	1
WP_DIFFERENTIATION_OF_WHITE_AND_BROWN_ADIPOCYTE	17	-1.30321	1	< 15	0	ND	< 15	0	ND
REACTOME_INTEGRATION_OF_ENERGY_METABOLISM	84	-1.30428	1	72	0.804501	1	76	1.51527	1
REACTOME_SHC1_EVENTS_IN_ERBB2_SIGNALING	20	-1.30549	1	18	1.04888	1	18	-1.81632	1
WP_CONSTITUTIVE_ANDROSTANE_RECEPTOR_PATHWAY	16	-1.30793	1	15	-1.16888	1	15	-1.26942	1
KEGG_ABC_TRANSPORTERS	30	-1.3117	1	27	-1.05324	1	29	1.98642	0.991
REACTOME_DUAL_INCISION_IN_GG_NER	35	-1.31506	1	35	-1.83979	1	35	-1.83327	1
REACTOME_SUMOYLATION_OF_TRANSCRIPTION_COFACTORS	36	-1.32024	1	36	-1.10637	1	36	-1.1077	1
REACTOME_SIGNALING_BY_ERBB2_IN_CANCER	23	-1.32308	1	21	-0.9238	1	21	-1.52817	1
WP_TRIACYLGLYCERIDE_SYNTHESIS	18	-1.32573	1	15	0.96046	1	17	1.07693	1
REACTOME_INTRAFLAGELLAR_TRANSPORT	41	-1.33025	1	38	-1.46408	1	37	-1.02906	1
REACTOME_CREB1_PHOSPHORYLATION_THROUGH_NMDA_RECEPTOR_MEDIATED_ACTIVATION_OF_RAS_SIGNALING	23	-1.33137	1	20	-0.752504	1	21	-0.475702	1
REACTOME_RND3_GTPASE_CYCLE	35	-1.35163	1	36	1.02515	1	35	-2.10689	0.913
REACTOME_MTORC1_MEDIATED_SIGNALLING	18	-1.3539	1	18	-1.0866	1	17	-1.31601	1
REACTOME_CARGO_TRAFFICKING_TO_THE_PERICILIARY_MEMBRANE	38	-1.36123	1	39	-1.51558	1	38	-1.39845	1
REACTOME_FORMATION_OF_INCISION_COMPLEX_IN_GG_NER	35	-1.36139	1	35	-2.08238	0.924	35	-1.86219	1
WP_PROXIMAL_TUBULE_TRANSPORT	33	-1.36177	1	29	-0.604964	1	31	-1.49813	1
KEGG_NUCLEOTIDE_EXCISION_REPAIR	39	-1.36365	1	39	-1.82444	1	39	-2.44028	0.193
REACTOME_PHASE_0_RAPID_DEPOLARISATION	20	-1.36925	1	< 15	0	ND	16	1.32815	1
REACTOME_DEADENYLATION_OF_MRNA	23	-1.37018	1	23	-1.65115	1	23	-1.61592	1
REACTOME_CITRIC_ACID_CYCLE_TCA_CYCLE	22	-1.37031	1	22	2.01487	0.975	22	-1.36347	1
WP_NUCLEOTIDE_EXCISION_REPAIR	39	-1.37058	1	39	-1.77983	1	39	-2.4643	0.157
REACTOME_PURINE_CATABOLISM	16	-1.37142	1	< 15	0	ND	16	-2.07438	0.95
REACTOME_NEUROTRANSMITTER_RECEPTORS_AND_POSTSYNAPTIC_SIGNAL_TRANSMISSION	122	-1.3737	1	106	1.52312	1	111	0.706776	1
WP_MAMMARY_GLAND_DEVELOPMENT_PATHWAY_PREGNANCY_AND_LACTATION_STAGE_3_OF_4	24	-1.37745	1	20	1.1275	1	23	1.48437	1
WP_PURINE_METABOLISM_AND_RELATED_DISORDERS	18	-1.37969	1	17	-1.09416	1	17	-1.48976	1
REACTOME_AMINO_ACIDS_REGULATE_MTORC1	46	-1.38	1	45	-1.30436	1	44	-1.42899	1
REACTOME_ACYL_CHAIN_REMODELLING_OF_PC	19	-1.38268	1	18	-1.46691	1	18	-1.95025	0.999
REACTOME_RNA_POLYMERASE_I_TRANSCRIPTION_INITIATION	41	-1.38879	1	41	-1.83338	1	41	-2.33451	0.393
WP_LIPID_METABOLISM_PATHWAY	26	-1.3933	1	25	-1.11862	1	24	-0.901406	1
WP_SREBF_AND_MIR33_IN_CHOLESTEROL_AND_LIPID_HOMEOSTASIS	16	-1.39461	1	15	0.745494	1	15	-1.63371	1
REACTOME_RORA_ACTIVATES_GENE_EXPRESSION	16	-1.39481	1	16	-0.653742	1	16	-1.26092	1
REACTOME_ER_TO_GOLGI_ANTEROGRADE_TRANSPORT	130	-1.40288	1	127	1.27784	1	128	-0.97573	1
REACTOME_RETROGRADE_TRANSPORT_AT_THE_TRANS_GOLGI_NETWORK	47	-1.41811	1	46	-1.5088	1	46	1.46457	1
REACTOME_ENERGY_DEPENDENT_REGULATION_OF_MTOR_BY_LKB1_AMPK	25	-1.41838	1	24	-1.55292	1	22	-1.51856	1
REACTOME_NOTCH_HLH_TRANSCRIPTION_PATHWAY	25	-1.42306	1	25	-0.719326	1	25	-0.955074	1
REACTOME_PHASE_I_FUNCTIONALIZATION_OF_COMPOUNDS	56	-1.43416	1	49	0.887629	1	52	-0.900144	1
REACTOME_DEFECTS_IN_VITAMIN_AND_COFACTOR_METABOLISM	19	-1.44478	1	18	-1.08835	1	18	-1.22463	1
REACTOME_RND1_GTPASE_CYCLE	34	-1.44606	1	35	-0.711404	1	34	-2.03636	0.976
REACTOME_NUCLEAR_RECEPTOR_TRANSCRIPTION_PATHWAY	37	-1.44633	1	33	-0.947368	1	36	-1.42625	1
KEGG_MELANOGENESIS	80	-1.44758	1	75	1.2623	1	77	-0.679517	1
WP_INTRAFLAGELLAR_TRANSPORT_PROTEINS_BINDING_TO_DYNEIN	21	-1.44764	1	19	-1.9305	0.999	19	-1.74461	1
WP_TRANSLATION_FACTORS	43	-1.45067	1	42	1.39876	1	43	-2.24968	0.589
REACTOME_PINK1_PRKN_MEDIATED_MITOPHAGY	18	-1.45886	1	18	0.658841	1	18	-1.63623	1
REACTOME_METABOLISM_OF_WATER_SOLUBLE_VITAMINS_AND_COFACTORS	98	-1.46163	1	92	0.824717	1	94	-1.06159	1
KEGG_GLYCOSYLPHOSPHATIDYLINOSITOL_GPI_ANCHOR_BIOSYNTHESIS	17	-1.47295	1	17	-1.33226	1	15	-1.40502	1
REACTOME_NEGATIVE_REGULATION_OF_NMDA_RECEPTOR_MEDIATED_NEURONAL_TRANSMISSION	16	-1.4751	1	< 15	0	ND	< 15	0	ND
REACTOME_METABOLISM_OF_STEROID_HORMONES	18	-1.47597	1	16	0.939354	1	16	-1.0874	1
REACTOME_POSTMITOTIC_NUCLEAR_PORE_COMPLEX_NPC_REFORMATION	23	-1.47983	1	23	-1.56858	1	23	-1.80472	1
WP_MITOCHONDRIAL_CIV_ASSEMBLY	26	-1.48462	1	26	0.841266	1	26	-1.84075	1
PID_ECADHERIN_STABILIZATION_PATHWAY	40	-1.48693	1	36	0.791612	1	39	-2.09363	0.93
WP_DEVELOPMENT_OF_URETERIC_COLLECTION_SYSTEM	35	-1.49237	1	31	1.0504	1	34	-2.31263	0.454
REACTOME_GOLGI_TO_ER_RETROGRADE_TRANSPORT	115	-1.49577	1	111	-0.784368	1	110	-1.73278	1
REACTOME_SYNTHESIS_OF_PA	28	-1.50777	1	27	-0.913526	1	27	-1.11584	1
REACTOME_ANCHORING_OF_THE_BASAL_BODY_TO_THE_PLASMA_MEMBRANE	84	-1.5136	1	84	-2.49226	0.139	84	-1.45687	1
REACTOME_ENDOSOMAL_SORTING_COMPLEX_REQUIRED_FOR_TRANSPORT_ESCRT	28	-1.52074	1	28	-1.26205	1	28	-2.3609	0.327
REACTOME_MTOR_SIGNALLING	34	-1.52128	1	33	-1.42719	1	31	-1.57163	1
REACTOME_METABOLISM_OF_FAT_SOLUBLE_VITAMINS	30	-1.52621	1	26	0.817359	1	29	-2.29214	0.497
WP_NUCLEAR_RECEPTORS	27	-1.5349	1	23	-1.2499	1	26	-1.62211	1
WP_7Q1123_COPY_NUMBER_VARIATION_SYNDROME	70	-1.53912	1	65	2.06616	0.935	67	-1.81189	1
KEGG_PYRIMIDINE_METABOLISM	79	-1.54429	1	79	-0.981573	1	79	-2.41964	0.219
BIOCARTA_VDR_PATHWAY	24	-1.54766	1	24	-1.27073	1	24	-1.855	1
KEGG_OOCYTE_MEIOSIS	89	-1.54769	1	87	-1.17183	1	87	-1.61246	1
REACTOME_SYNTHESIS_OF_VERY_LONG_CHAIN_FATTY_ACYL_COAS	16	-1.55599	1	17	0.524403	1	17	-1.63094	1
REACTOME_RAS_ACTIVATION_UPON_CA2_INFLUX_THROUGH_NMDA_RECEPTOR	16	-1.55629	1	< 15	0	ND	< 15	0	ND
REACTOME_PROTEIN_METHYLATION	15	-1.56265	1	16	-0.682477	1	15	-1.43081	1
REACTOME_BBSOME_MEDIATED_CARGO_TARGETING_TO_CILIUM	16	-1.5666	1	17	-1.1763	1	16	-1.85947	1
REACTOME_GLYCEROPHOSPHOLIPID_BIOSYNTHESIS	102	-1.56926	1	97	-1.15516	1	98	-1.32026	1
KEGG_GLYCOSPHINGOLIPID_BIOSYNTHESIS_LACTO_AND_NEOLACTO_SERIES	16	-1.56962	1	< 15	0	ND	< 15	0	ND
KEGG_STEROID_HORMONE_BIOSYNTHESIS	15	-1.58118	1	< 15	0	ND	< 15	0	ND
WP_NONALCOHOLIC_FATTY_LIVER_DISEASE	133	-1.58803	1	125	3.18786	0.001	128	-1.74771	1
WP_PREIMPLANTATION_EMBRYO	34	-1.59493	1	32	1.9108	1	31	-1.96899	0.999
WP_EPITHELIAL_TO_MESENCHYMAL_TRANSITION_IN_COLORECTAL_CANCER	125	-1.60267	1	116	1.77857	1	118	-2.11558	0.893
REACTOME_ACYL_CHAIN_REMODELLING_OF_PE	17	-1.60332	1	17	-1.28994	1	16	-1.90188	1
REACTOME_NEPHRIN_FAMILY_INTERACTIONS	19	-1.60615	1	17	-1.14661	1	18	-0.943714	1
REACTOME_DUAL_INCISION_IN_TC_NER	55	-1.60696	1	55	-1.82694	1	55	-2.15973	0.808
REACTOME_EGR2_AND_SOX10_MEDIATED_INITIATION_OF_SCHWANN_CELL_MYELINATION	24	-1.60936	1	21	1.24443	1	21	-1.08134	1
REACTOME_NEUREXINS_AND_NEUROLIGINS	30	-1.6122	1	28	-1.17285	1	26	-1.76107	1
REACTOME_E2F_MEDIATED_REGULATION_OF_DNA_REPLICATION	19	-1.61465	1	19	-1.95843	0.998	19	-1.83352	1
REACTOME_RHOV_GTPASE_CYCLE	30	-1.61613	1	30	-0.879366	1	30	-1.53191	1
REACTOME_LONG_TERM_POTENTIATION	17	-1.62677	1	< 15	0	ND	< 15	0	ND
KEGG_FRUCTOSE_AND_MANNOSE_METABOLISM	26	-1.62726	1	24	-1.14656	1	24	-1.22159	1
BIOCARTA_LIS1_PATHWAY	16	-1.63625	1	< 15	0	ND	< 15	0	ND
REACTOME_EPHA_MEDIATED_GROWTH_CONE_COLLAPSE	24	-1.63699	1	24	0.75335	1	23	-1.63577	1
REACTOME_BUDDING_AND_MATURATION_OF_HIV_VIRION	24	-1.6376	1	24	-1.14524	1	24	-2.19143	0.737
KEGG_AMINOACYL_TRNA_BIOSYNTHESIS	22	-1.63798	1	21	-1.28858	1	20	-1.77426	1
REACTOME_SMOOTH_MUSCLE_CONTRACTION	36	-1.64223	1	30	3.48862	0	34	2.37856	0.283
REACTOME_GLYCOGEN_METABOLISM	24	-1.64987	1	21	-1.05396	1	22	-0.824554	1
REACTOME_HEDGEHOG_ON_STATE	71	-1.65463	1	68	-1.71286	1	69	-2.3011	0.478
WP_SPLICING_FACTOR_NOVA_REGULATED_SYNAPTIC_PROTEINS	30	-1.65681	1	28	-1.73443	1	28	-1.05461	1
KEGG_LYSINE_DEGRADATION	39	-1.65774	1	40	-1.14052	1	40	-1.73591	1
REACTOME_MITOPHAGY	24	-1.66184	1	24	0.763139	1	24	-1.84388	1
REACTOME_DISEASES_ASSOCIATED_WITH_O_GLYCOSYLATION_OF_PROTEINS	50	-1.66273	1	45	2.03163	0.969	45	0.997088	1
WP_HISTONE_MODIFICATIONS	35	-1.66541	1	34	-2.50518	0.132	33	-1.22734	1
WP_TCA_CYCLE_AKA_KREBS_OR_CITRIC_ACID_CYCLE	18	-1.67016	1	18	1.63188	1	18	-1.31935	1
REACTOME_TRANSCRIPTIONAL_REGULATION_BY_THE_AP_2_TFAP2_FAMILY_OF_TRANSCRIPTION_FACTORS	26	-1.68648	1	25	1.23883	1	26	-1.71521	1
REACTOME_INTERACTION_BETWEEN_L1_AND_ANKYRINS	23	-1.68745	1	18	1.94583	0.994	19	0.924622	1
WP_PKCGAMMA_CALCIUM_SIGNALING_PATHWAY_IN_ATAXIA	16	-1.70099	1	< 15	0	ND	< 15	0	ND
REACTOME_CILIUM_ASSEMBLY	158	-1.71733	1	155	-2.90694	0.009	153	-1.73444	1
REACTOME_MISCELLANEOUS_TRANSPORT_AND_BINDING_EVENTS	21	-1.72323	1	20	0.773511	1	21	-0.999324	1
REACTOME_ASSEMBLY_AND_CELL_SURFACE_PRESENTATION_OF_NMDA_RECEPTORS	30	-1.72695	1	23	1.80547	1	26	-1.59203	1
WP_TRYPTOPHAN_METABOLISM	24	-1.72703	1	19	1.4895	1	22	-1.33067	1
REACTOME_THE_CANONICAL_RETINOID_CYCLE_IN_RODS_TWILIGHT_VISION	18	-1.73851	1	16	-1.39222	1	17	-1.72378	1
REACTOME_FORMATION_OF_TC_NER_PRE_INCISION_COMPLEX	46	-1.74057	1	46	-1.84721	1	46	-2.10933	0.91
WP_STEROL_REGULATORY_ELEMENTBINDING_PROTEINS_SREBP_SIGNALLING	64	-1.74491	1	62	-1.24442	1	62	-1.07368	1
KEGG_O_GLYCAN_BIOSYNTHESIS	21	-1.74707	1	15	1.4661	1	19	1.68333	1
BIOCARTA_CARM_ER_PATHWAY	23	-1.74789	1	21	0.880629	1	22	-0.983683	1
REACTOME_GLUCOSE_METABOLISM	72	-1.74896	1	68	0.718408	1	69	-1.46894	1
WP_AUTOPHAGY	28	-1.74928	1	28	-1.69777	1	27	-1.60719	1
WP_TCA_CYCLE_AND_DEFICIENCY_OF_PYRUVATE_DEHYDROGENASE_COMPLEX_PDHC	16	-1.75382	1	15	-1.22201	1	15	-1.73552	1
WP_1Q211_COPY_NUMBER_VARIATION_SYNDROME	23	-1.75675	1	22	-1.74651	1	22	-1.72716	1
KEGG_ARRHYTHMOGENIC_RIGHT_VENTRICULAR_CARDIOMYOPATHY_ARVC	59	-1.75699	1	53	2.9335	0.008	57	-1.83993	1
WP_ARRHYTHMOGENIC_RIGHT_VENTRICULAR_CARDIOMYOPATHY	59	-1.76271	1	53	2.91984	0.008	57	-1.9147	1
KEGG_PENTOSE_PHOSPHATE_PATHWAY	17	-1.76621	1	16	1.21762	1	16	-1.8295	1
REACTOME_ARACHIDONIC_ACID_METABOLISM	39	-1.77696	1	30	2.15821	0.793	34	-1.56339	1
WP_OXIDATION_BY_CYTOCHROME_P450	26	-1.77906	1	21	0.859225	1	23	-1.38543	1
WP_GLYCOGEN_SYNTHESIS_AND_DEGRADATION	35	-1.78499	1	33	-1.2959	1	33	-1.9888	0.996
KEGG_ARACHIDONIC_ACID_METABOLISM	34	-1.79524	1	29	1.15143	1	31	-1.92246	1
REACTOME_CLASS_I_PEROXISOMAL_MEMBRANE_PROTEIN_IMPORT	17	-1.79694	1	16	-1.44166	1	16	-1.44824	1
REACTOME_ION_TRANSPORT_BY_P_TYPE_ATPASES	42	-1.81044	1	38	-1.0986	1	41	0.700915	1
REACTOME_FATTY_ACYL_COA_BIOSYNTHESIS	25	-1.81573	1	27	-0.580567	1	25	-1.73618	1
REACTOME_CELL_CELL_COMMUNICATION	95	-1.83581	1	88	2.26503	0.535	91	-2.24677	0.594
REACTOME_SYNTHESIS_OF_BILE_ACIDS_AND_BILE_SALTS	22	-1.83955	1	18	0.697687	1	18	-0.850101	1
REACTOME_COPI_MEDIATED_ANTEROGRADE_TRANSPORT	88	-1.84602	1	85	1.3919	1	85	-1.36515	1
PID_HNF3B_PATHWAY	28	-1.87252	1	21	1.29152	1	21	1.03333	1
REACTOME_ION_HOMEOSTASIS	42	-1.87281	1	29	0.745929	1	36	1.66261	1
WP_HAIR_FOLLICLE_DEVELOPMENT_CYTODIFFERENTIATION_PART_3_OF_3	66	-1.88269	1	66	1.6965	1	64	-2.94878	0.004
KEGG_NICOTINATE_AND_NICOTINAMIDE_METABOLISM	19	-1.88398	1	18	-0.795414	1	17	-1.4754	1
REACTOME_PYRUVATE_METABOLISM	22	-1.88592	1	21	0.87191	1	21	-2.10683	0.913
WP_EICOSANOID_METABOLISM_VIA_LIPO_OXYGENASES_LOX	19	-1.93094	1	16	0.946453	1	17	-2.1242	0.88
REACTOME_MITOCHONDRIAL_BIOGENESIS	76	-1.93223	1	72	1.49981	1	72	-1.64607	1
KEGG_GLUTATHIONE_METABOLISM	34	-1.95033	0.999	31	1.75084	1	33	-2.54963	0.087
REACTOME_MITOCHONDRIAL_TRNA_AMINOACYLATION	18	-1.9601	0.997	17	-1.64099	1	16	-1.93498	1
WP_DNA_REPAIR_PATHWAYS_FULL_NETWORK	101	-1.96149	0.997	101	-3.19386	0	98	-2.55576	0.082
REACTOME_SLC_MEDIATED_TRANSMEMBRANE_TRANSPORT	144	-1.9682	0.995	135	0.879179	1	136	1.78738	1
REACTOME_TRIGLYCERIDE_CATABOLISM	16	-1.97111	0.995	< 15	0	ND	< 15	0	ND
KEGG_BETA_ALANINE_METABOLISM	16	-1.98798	0.991	17	-0.713695	1	17	-1.87279	1
REACTOME_PROTEIN_PROTEIN_INTERACTIONS_AT_SYNAPSES	48	-1.999	0.989	46	-1.36633	1	43	-2.30905	0.459
KEGG_TRYPTOPHAN_METABOLISM	23	-2.00822	0.988	20	1.45461	1	23	-1.96762	0.999
REACTOME_METABOLISM_OF_VITAMINS_AND_COFACTORS	143	-2.02361	0.982	133	1.00394	1	137	-1.70713	1
REACTOME_ORGANELLE_BIOGENESIS_AND_MAINTENANCE	234	-2.03838	0.977	227	-1.7298	1	225	-2.0351	0.978
REACTOME_BILE_ACID_AND_BILE_SALT_METABOLISM	24	-2.04366	0.974	19	-0.743747	1	19	-0.912264	1
KEGG_HYPERTROPHIC_CARDIOMYOPATHY_HCM	67	-2.04846	0.969	56	3.00979	0.004	64	2.3565	0.326
REACTOME_GLUTATHIONE_CONJUGATION	20	-2.05284	0.968	18	0.818613	1	19	-1.87939	1
REACTOME_O_LINKED_GLYCOSYLATION_OF_MUCINS	37	-2.05537	0.964	28	1.4012	1	32	1.84447	1
WP_NRF2_PATHWAY	85	-2.06826	0.956	83	2.47464	0.162	84	-3.05821	0
WP_CILIOPATHIES	124	-2.07182	0.952	119	-3.1986	0	115	-1.41584	1
REACTOME_NEURONAL_SYSTEM	215	-2.07223	0.952	183	1.26938	1	196	1.19115	1
REACTOME_SULFUR_AMINO_ACID_METABOLISM	23	-2.08419	0.941	21	1.54165	1	21	-1.71712	1
KEGG_CITRATE_CYCLE_TCA_CYCLE	28	-2.09921	0.922	27	1.46621	1	27	-1.83727	1
REACTOME_CELL_JUNCTION_ORGANIZATION	68	-2.10219	0.917	63	2.60675	0.07	65	-2.66352	0.042
WP_GENES_RELATED_TO_PRIMARY_CILIUM_DEVELOPMENT_BASED_ON_CRISPR	81	-2.11368	0.9	80	-3.41199	0	75	-1.45477	1
REACTOME_AUTOPHAGY	124	-2.1298	0.865	123	-0.968345	1	121	-2.7153	0.026
REACTOME_PEROXISOMAL_LIPID_METABOLISM	26	-2.13686	0.858	22	-0.577287	1	24	-0.828236	1
REACTOME_TRANSPORT_OF_SMALL_MOLECULES	483	-2.13996	0.851	440	-0.69915	1	458	1.96387	0.995
REACTOME_PYRUVATE_METABOLISM_AND_CITRIC_ACID_TCA_CYCLE	45	-2.1661	0.789	44	2.01566	0.975	44	-2.39619	0.258
REACTOME_TRIGLYCERIDE_METABOLISM	23	-2.19109	0.708	18	-0.732013	1	20	-1.23686	1
WP_MITOCHONDRIAL_LCFATTY_ACID_BETAOXIDATION	17	-2.19528	0.7	16	1.07264	1	17	-1.44788	1
WP_UREA_CYCLE_AND_ASSOCIATED_PATHWAYS	17	-2.19852	0.694	16	-0.581	1	16	-1.73403	1
KEGG_DILATED_CARDIOMYOPATHY	72	-2.26679	0.531	59	3.51687	0	69	2.41547	0.217
REACTOME_NEDDYLATION	196	-2.27026	0.527	182	-1.59047	1	186	-3.38367	0
REACTOME_PHASE_II_CONJUGATION_OF_COMPOUNDS	45	-2.29764	0.461	41	-1.02421	1	42	-1.94867	0.999
REACTOME_STIMULI_SENSING_CHANNELS	62	-2.29794	0.461	51	-1.33726	1	53	-1.78112	1
REACTOME_SIGNALING_BY_WNT_IN_CANCER	24	-2.30957	0.44	25	-1.01961	1	24	-1.77021	1
KEGG_CALCIUM_SIGNALING_PATHWAY	118	-2.31316	0.435	96	1.46803	1	104	2.03042	0.971
REACTOME_CRISTAE_FORMATION	23	-2.33593	0.391	21	2.33572	0.39	21	-2.76523	0.021
WP_FATTY_ACID_BIOSYNTHESIS	22	-2.33697	0.39	20	1.10749	1	21	-1.30866	1
REACTOME_MITOCHONDRIAL_PROTEIN_IMPORT	54	-2.35922	0.344	54	1.3555	1	53	-2.62632	0.053
KEGG_GLYCOLYSIS_GLUCONEOGENESIS	35	-2.37451	0.312	32	0.86373	1	33	-2.45767	0.165
REACTOME_ANTIGEN_PROCESSING_UBIQUITINATION_PROTEASOME_DEGRADATION	257	-2.38373	0.292	242	-1.67035	1	250	-2.62319	0.053
KEGG_PYRUVATE_METABOLISM	29	-2.39772	0.275	28	1.28676	1	28	-2.64936	0.048
KEGG_DRUG_METABOLISM_CYTOCHROME_P450	18	-2.41813	0.237	16	-0.914299	1	16	-1.80408	1
REACTOME_REGULATION_OF_CHOLESTEROL_BIOSYNTHESIS_BY_SREBP_SREBF	51	-2.42459	0.228	51	-1.25141	1	51	-1.61093	1
KEGG_METABOLISM_OF_XENOBIOTICS_BY_CYTOCHROME_P450	19	-2.43268	0.22	15	1.19697	1	15	-1.3694	1
REACTOME_GLUCONEOGENESIS	25	-2.43579	0.215	22	1.59181	1	23	-2.07289	0.951
REACTOME_PEROXISOMAL_PROTEIN_IMPORT	50	-2.45829	0.179	46	-1.12004	1	47	-2.21239	0.678
REACTOME_ION_CHANNEL_TRANSPORT	121	-2.47454	0.165	104	-1.49598	1	109	-1.39718	1
REACTOME_BIOLOGICAL_OXIDATIONS	104	-2.5164	0.113	94	0.733218	1	98	-1.87928	1
REACTOME_CARDIAC_CONDUCTION	74	-2.51705	0.112	54	1.2998	1	64	1.57234	1
REACTOME_BRANCHED_CHAIN_AMINO_ACID_CATABOLISM	21	-2.5348	0.095	21	-1.26662	1	21	-1.23633	1
WP_VITAMIN_A_AND_CAROTENOID_METABOLISM	26	-2.56064	0.086	27	-0.598815	1	28	-2.47955	0.143
REACTOME_SIGNALING_BY_RETINOIC_ACID	31	-2.58173	0.071	31	-0.567642	1	31	-1.45561	1
WP_OXYSTEROLS_DERIVED_FROM_CHOLESTEROL	23	-2.58472	0.07	19	1.30654	1	21	-1.61914	1
KEGG_PROPANOATE_METABOLISM	25	-2.60622	0.062	26	-1.06749	1	26	-1.93663	1
KEGG_RETINOL_METABOLISM	18	-2.64764	0.043	17	-1.08196	1	17	-1.72443	1
KEGG_HUNTINGTONS_DISEASE	145	-2.66351	0.039	135	2.04933	0.952	137	-3.10162	0
WP_AMINO_ACID_METABOLISM	62	-2.67043	0.037	57	1.24245	1	58	-2.26782	0.542
KEGG_CARDIAC_MUSCLE_CONTRACTION	51	-2.67285	0.037	38	2.11766	0.864	46	1.68094	1
WP_GLYCOLYSIS_AND_GLUCONEOGENESIS	28	-2.67317	0.037	24	1.37292	1	25	-2.76784	0.021
WP_MITOCHONDRIAL_COMPLEX_I_ASSEMBLY_MODEL_OXPHOS_SYSTEM	50	-2.7083	0.027	48	2.37254	0.327	49	-3.14948	0
KEGG_STEROID_BIOSYNTHESIS	16	-2.7253	0.023	15	-1.31829	1	16	-1.92687	1
REACTOME_METABOLISM_OF_AMINO_ACIDS_AND_DERIVATIVES	247	-2.73432	0.022	228	1.75507	1	233	-4.26267	0
WP_FATTY_ACID_BETA_OXIDATION	30	-2.73754	0.02	28	1.02058	1	29	-1.30713	1
REACTOME_MITOCHONDRIAL_TRANSLATION	91	-2.78289	0.017	90	1.81565	1	89	-2.8609	0.013
WP_METAPATHWAY_BIOTRANSFORMATION_PHASE_I_AND_II	69	-2.78337	0.017	61	1.15845	1	61	-2.40186	0.25
KEGG_OXIDATIVE_PHOSPHORYLATION	105	-2.80842	0.012	101	3.24885	0	101	-3.54133	0
KEGG_PARKINSONS_DISEASE	103	-2.8116	0.01	100	3.27095	0	103	-4.02534	0
REACTOME_METABOLISM_OF_STEROIDS	108	-2.82185	0.01	98	1.39671	1	101	-1.8433	1
REACTOME_MITOCHONDRIAL_FATTY_ACID_BETA_OXIDATION	29	-2.87316	0.007	29	-0.597034	1	28	-2.94936	0.004
KEGG_FATTY_ACID_METABOLISM	33	-2.88443	0.007	33	0.941148	1	33	-1.8553	1
WP_7OXOC_AND_7BETAHC_PATHWAYS	18	-2.92958	0.006	15	1.02378	1	15	-2.32644	0.415
REACTOME_COMPLEX_I_BIOGENESIS	51	-2.95119	0.004	50	2.58977	0.075	51	-3.38547	0
KEGG_PEROXISOME	65	-2.96443	0.004	57	0.899086	1	59	-2.02115	0.987
REACTOME_PROTEIN_LOCALIZATION	135	-2.98596	0.002	130	1.61113	1	130	-3.09363	0
KEGG_PPAR_SIGNALING_PATHWAY	46	-3.01995	0.001	34	2.08106	0.912	37	1.2144	1
REACTOME_CELL_CELL_JUNCTION_ORGANIZATION	42	-3.02633	0.001	37	1.43744	1	39	-3.38787	0
WP_OXIDATIVE_PHOSPHORYLATION	51	-3.05672	0.001	51	3.29078	0	52	-3.56899	0
REACTOME_ACTIVATION_OF_GENE_EXPRESSION_BY_SREBF_SREBP	39	-3.10729	0.001	39	-1.30193	1	39	-2.49311	0.128
KEGG_ALZHEIMERS_DISEASE	142	-3.10817	0.001	131	2.9261	0.008	136	-3.03464	0.001
WP_PPAR_SIGNALING_PATHWAY	46	-3.11166	0.001	35	2.008	0.98	38	-1.32319	1
REACTOME_RESPIRATORY_ELECTRON_TRANSPORT	90	-3.14073	0.001	89	2.99812	0.004	90	-4.12063	0
WP_CHOLESTEROL_METABOLISM_INCLUDES_BOTH_BLOCH_AND_KANDUTSCHRUSSELL_PATHWAYS	38	-3.15022	0.001	39	1.26515	1	39	-2.86346	0.012
REACTOME_GLYOXYLATE_METABOLISM_AND_GLYCINE_DEGRADATION	22	-3.17065	0.001	18	-1.02122	1	18	-2.03608	0.976
KEGG_VALINE_LEUCINE_AND_ISOLEUCINE_DEGRADATION	39	-3.24883	0.001	39	-1.50666	1	40	-2.36453	0.32
KEGG_TIGHT_JUNCTION	110	-3.28954	0.001	93	1.02178	1	101	-2.36451	0.32
REACTOME_CHOLESTEROL_BIOSYNTHESIS	23	-3.35481	0.001	23	-1.52351	1	23	-3.19897	0
KEGG_BUTANOATE_METABOLISM	22	-3.41259	0.001	23	-0.861464	1	23	-3.24201	0
WP_ELECTRON_TRANSPORT_CHAIN_OXPHOS_SYSTEM_IN_MITOCHONDRIA	86	-3.55091	0	83	3.64593	0	84	-4.26704	0
REACTOME_FATTY_ACID_METABOLISM	132	-3.57971	0	121	1.24695	1	123	-2.9805	0.002
REACTOME_RESPIRATORY_ELECTRON_TRANSPORT_ATP_SYNTHESIS_BY_CHEMIOSMOTIC_COUPLING_AND_HEAT_PRODUCTION_BY_UNCOUPLING_PROTEINS	105	-3.68285	0	103	3.38979	0	104	-4.60412	0
REACTOME_TIGHT_JUNCTION_INTERACTIONS	19	-3.92073	0	15	-0.722127	1	16	-3.50686	0
REACTOME_THE_CITRIC_ACID_TCA_CYCLE_AND_RESPIRATORY_ELECTRON_TRANSPORT	146	-4.3071	0	143	3.23269	0	144	-5.11822	0
REACTOME_MUSCLE_CONTRACTION	137	-4.47912	0	90	2.80618	0.017	123	3.68956	0
WP_STRIATED_MUSCLE_CONTRACTION_PATHWAY	34	-4.48776	0	< 15	0	ND	33	4.66619	0
REACTOME_STRIATED_MUSCLE_CONTRACTION	31	-4.81919	0	< 15	0	ND	29	4.55036	0
REACTOME_KERATINIZATION	56	-5.57944	0	58	-3.12133	0	56	-5.99142	0
REACTOME_FORMATION_OF_THE_CORNIFIED_ENVELOPE	56	-5.83831	0	58	-3.10198	0	56	-6.04845	0

## Sheet: Table S6, Fig S2 GSEA Biocarta
Table S6. GSEA normalized enrichment scores (NES) for FCGSvsHOM using the MSigDB C2 Biocarta gene sets collection. The size column indicates the number of genes represented in each gene set, and the FWER p-value represents the family-wise error rate for each analysis.					Figure S2. Enrichment plot of the Biocarta_IL17_Pathway singal (in bold in Table S6) and matching bar graph on the right depicting the corresponding top 20 leading edge genes based on the FCGSvsHOM pairwise comparison.
	FCGSvsHOM
NAME	SIZE	NES	FWER p-val
BIOCARTA_GRANULOCYTES_PATHWAY	12	3.96973	0
BIOCARTA_TCYTOTOXIC_PATHWAY	12	3.87964	0
BIOCARTA_THELPER_PATHWAY	12	3.81844	0
BIOCARTA_CTL_PATHWAY	10	3.63743	0
BIOCARTA_LAIR_PATHWAY	12	3.59099	0
BIOCARTA_NKT_PATHWAY	14	3.55394	0
BIOCARTA_INFLAM_PATHWAY	15	3.54383	0
BIOCARTA_MONOCYTE_PATHWAY	11	3.40622	0
BIOCARTA_COMP_PATHWAY	10	3.38586	0
BIOCARTA_TCRA_PATHWAY	10	3.33174	0
BIOCARTA_NO2IL12_PATHWAY	10	3.31114	0
BIOCARTA_LYM_PATHWAY	12	3.30329	0
BIOCARTA_IL17_PATHWAY	12	3.28627	0
BIOCARTA_TH1TH2_PATHWAY	10	3.27944	0
BIOCARTA_DEATH_PATHWAY	27	3.20881	0
BIOCARTA_CTLA4_PATHWAY	17	3.20745	0
BIOCARTA_IL2RB_PATHWAY	35	3.12452	0
BIOCARTA_LYMPHOCYTE_PATHWAY	9	3.08813	0
BIOCARTA_BLYMPHOCYTE_PATHWAY	9	3.05547	0
BIOCARTA_ASBCELL_PATHWAY	7	3.05162	0
BIOCARTA_TCAPOPTOSIS_PATHWAY	7	3.03049	0
BIOCARTA_IL1R_PATHWAY	29	3.01761	0
BIOCARTA_STEM_PATHWAY	8	2.96138	0
BIOCARTA_HIVNEF_PATHWAY	50	2.95463	0
BIOCARTA_NEUTROPHIL_PATHWAY	8	2.95329	0
BIOCARTA_IL6_PATHWAY	20	2.91157	0
BIOCARTA_CLASSIC_PATHWAY	7	2.85351	0
BIOCARTA_CASPASE_PATHWAY	18	2.80496	0
BIOCARTA_IL12_PATHWAY	15	2.76887	0.001
BIOCARTA_ERYTH_PATHWAY	11	2.70878	0.001
BIOCARTA_IL22BP_PATHWAY	9	2.67759	0.001
BIOCARTA_CYTOKINE_PATHWAY	7	2.64065	0.003
BIOCARTA_DC_PATHWAY	8	2.64025	0.003
BIOCARTA_IFNA_PATHWAY	7	2.63193	0.003
BIOCARTA_IL2_PATHWAY	20	2.63064	0.003
BIOCARTA_TOB1_PATHWAY	15	2.62436	0.004
BIOCARTA_BBCELL_PATHWAY	5	2.6135	0.004
BIOCARTA_IL10_PATHWAY	13	2.6006	0.004
BIOCARTA_NTHI_PATHWAY	23	2.53729	0.007
BIOCARTA_CSK_PATHWAY	17	2.35173	0.051
BIOCARTA_RELA_PATHWAY	15	2.34817	0.052
BIOCARTA_P53_PATHWAY	16	2.33477	0.058
BIOCARTA_TNFR2_PATHWAY	17	2.32769	0.06
BIOCARTA_IL7_PATHWAY	15	2.31582	0.07
BIOCARTA_TALL1_PATHWAY	14	2.29778	0.078
BIOCARTA_CHEMICAL_PATHWAY	18	2.29004	0.085
BIOCARTA_IFNG_PATHWAY	5	2.26806	0.106
BIOCARTA_TID_PATHWAY	14	2.22712	0.139
BIOCARTA_TCR_PATHWAY	42	2.2184	0.141
BIOCARTA_CARDIACEGF_PATHWAY	15	2.19494	0.16
BIOCARTA_P53HYPOXIA_PATHWAY	19	2.1782	0.186
BIOCARTA_NFKB_PATHWAY	21	2.13396	0.247
BIOCARTA_PCAF_PATHWAY	12	2.12559	0.263
BIOCARTA_TPO_PATHWAY	20	2.12499	0.263
BIOCARTA_TSP1_PATHWAY	7	2.11432	0.275
BIOCARTA_IL3_PATHWAY	14	2.10621	0.288
BIOCARTA_FIBRINOLYSIS_PATHWAY	6	2.07391	0.345
BIOCARTA_RACCYCD_PATHWAY	26	2.04028	0.403
BIOCARTA_MITOCHONDRIA_PATHWAY	16	2.03712	0.409
BIOCARTA_EPONFKB_PATHWAY	7	2.00614	0.482
BIOCARTA_DSP_PATHWAY	8	1.96892	0.572
BIOCARTA_EPO_PATHWAY	15	1.96758	0.576
BIOCARTA_KERATINOCYTE_PATHWAY	43	1.96654	0.578
BIOCARTA_MSP_PATHWAY	5	1.96315	0.588
BIOCARTA_GATA3_PATHWAY	10	1.96003	0.594
BIOCARTA_HSWI_SNF_PATHWAY	12	1.95851	0.599
BIOCARTA_INTEGRIN_PATHWAY	32	1.95233	0.611
BIOCARTA_MHC_PATHWAY	6	1.9491	0.619
BIOCARTA_NKCELLS_PATHWAY	14	1.94431	0.63
BIOCARTA_D4GDI_PATHWAY	10	1.91709	0.681
BIOCARTA_STRESS_PATHWAY	23	1.90973	0.698
BIOCARTA_CD40_PATHWAY	14	1.89948	0.718
BIOCARTA_IL4_PATHWAY	10	1.88296	0.752
BIOCARTA_RANKL_PATHWAY	12	1.86925	0.777
BIOCARTA_GH_PATHWAY	24	1.85108	0.817
BIOCARTA_PDGF_PATHWAY	26	1.84306	0.829
BIOCARTA_RNA_PATHWAY	10	1.83894	0.836
BIOCARTA_SODD_PATHWAY	10	1.83546	0.84
BIOCARTA_RB_PATHWAY	10	1.81038	0.878
BIOCARTA_IGF1_PATHWAY	20	1.80305	0.891
BIOCARTA_BTG2_PATHWAY	8	1.80119	0.895
BIOCARTA_EPHA4_PATHWAY	8	1.79351	0.909
BIOCARTA_BAD_PATHWAY	23	1.79234	0.913
BIOCARTA_GLEEVEC_PATHWAY	23	1.78739	0.919
BIOCARTA_ARF_PATHWAY	17	1.78707	0.919
BIOCARTA_FCER1_PATHWAY	37	1.78401	0.921
BIOCARTA_MAPK_PATHWAY	78	1.77903	0.924
BIOCARTA_PRION_PATHWAY	10	1.77742	0.924
BIOCARTA_BCR_PATHWAY	32	1.77381	0.925
BIOCARTA_TNFR1_PATHWAY	28	1.76585	0.933
BIOCARTA_MET_PATHWAY	32	1.75429	0.942
BIOCARTA_41BB_PATHWAY	15	1.74378	0.949
BIOCARTA_TOLL_PATHWAY	25	1.72381	0.962
BIOCARTA_PML_PATHWAY	12	1.71629	0.965
BIOCARTA_G2_PATHWAY	21	1.69104	0.977
BIOCARTA_EICOSANOID_PATHWAY	18	1.68156	0.982
BIOCARTA_AMAN_PATHWAY	10	1.66805	0.987
BIOCARTA_CDMAC_PATHWAY	16	1.66497	0.987
BIOCARTA_STATHMIN_PATHWAY	17	1.66327	0.987
BIOCARTA_RECK_PATHWAY	9	1.66303	0.987
BIOCARTA_STAT3_PATHWAY	8	1.65146	0.993
BIOCARTA_NO1_PATHWAY	24	1.64889	0.995
BIOCARTA_SET_PATHWAY	7	1.62555	0.996
BIOCARTA_PROTEASOME_PATHWAY	18	1.61705	0.996
BIOCARTA_FAS_PATHWAY	28	1.60552	0.997
BIOCARTA_CTCF_PATHWAY	24	1.60219	0.997
BIOCARTA_INSULIN_PATHWAY	20	1.58768	0.999
BIOCARTA_VEGF_PATHWAY	24	1.57646	1
BIOCARTA_P38MAPK_PATHWAY	33	1.57111	1
BIOCARTA_NGF_PATHWAY	16	1.54508	1
BIOCARTA_BCELLSURVIVAL_PATHWAY	14	1.54186	1
BIOCARTA_ATM_PATHWAY	20	1.53819	1
BIOCARTA_SPPA_PATHWAY	14	1.53568	1
BIOCARTA_BIOPEPTIDES_PATHWAY	24	1.52986	1
BIOCARTA_RNAPOL3_PATHWAY	7	1.50554	1
BIOCARTA_CDC25_PATHWAY	6	1.50421	1
BIOCARTA_CELLCYCLE_PATHWAY	21	1.49493	1
BIOCARTA_NFAT_PATHWAY	38	1.49171	1
BIOCARTA_CERAMIDE_PATHWAY	21	1.4863	1
BIOCARTA_ERK5_PATHWAY	12	1.48404	1
BIOCARTA_EGF_PATHWAY	25	1.48181	1
BIOCARTA_SRCRPTP_PATHWAY	9	1.47768	1
BIOCARTA_CCR5_PATHWAY	13	1.47576	1
BIOCARTA_MTOR_PATHWAY	20	1.46062	1
BIOCARTA_DREAM_PATHWAY	9	1.44281	1
BIOCARTA_ETS_PATHWAY	17	1.43949	1
BIOCARTA_ERAD_PATHWAY	18	1.41659	1
BIOCARTA_FBW7_PATHWAY	9	1.39363	1
BIOCARTA_GSK3_PATHWAY	19	1.37349	1
BIOCARTA_NUCLEARRS_PATHWAY	18	1.37176	1
BIOCARTA_ATRBRCA_PATHWAY	19	1.37026	1
BIOCARTA_ARENRF2_PATHWAY	17	1.36499	1
BIOCARTA_PLATELETAPP_PATHWAY	10	1.36005	1
BIOCARTA_IGF1R_PATHWAY	22	1.35179	1
BIOCARTA_PTEN_PATHWAY	17	1.34914	1
BIOCARTA_AMI_PATHWAY	10	1.31382	1
BIOCARTA_CXCR4_PATHWAY	18	1.2751	1
BIOCARTA_CARM1_PATHWAY	11	1.26848	1
BIOCARTA_PAR1_PATHWAY	16	1.26533	1
BIOCARTA_CBL_PATHWAY	11	1.26489	1
BIOCARTA_PLK3_PATHWAY	7	1.25826	1
BIOCARTA_ECM_PATHWAY	18	1.25734	1
BIOCARTA_EIF4_PATHWAY	23	1.20453	1
BIOCARTA_G1_PATHWAY	25	1.19905	1
BIOCARTA_VIP_PATHWAY	23	1.19858	1
BIOCARTA_EDG1_PATHWAY	21	1.1897	1
BIOCARTA_DNAFRAGMENT_PATHWAY	8	1.17782	1
BIOCARTA_FMLP_PATHWAY	32	1.17071	1
BIOCARTA_CELL2CELL_PATHWAY	9	1.16348	1
BIOCARTA_PKC_PATHWAY	7	1.15233	1
BIOCARTA_CALCINEURIN_PATHWAY	17	1.14878	1
BIOCARTA_ACH_PATHWAY	11	1.12608	1
BIOCARTA_ERK_PATHWAY	24	1.1245	1
BIOCARTA_PLC_PATHWAY	8	1.121	1
BIOCARTA_NDKDYNAMIN_PATHWAY	16	1.12074	1
BIOCARTA_TRKA_PATHWAY	10	1.12018	1
BIOCARTA_EIF2_PATHWAY	9	1.11979	1
BIOCARTA_PYK2_PATHWAY	26	1.11189	1
BIOCARTA_HSP27_PATHWAY	12	1.11016	1
BIOCARTA_RAS_PATHWAY	21	1.1022	1
BIOCARTA_GCR_PATHWAY	16	1.09595	1
BIOCARTA_TGFB_PATHWAY	19	1.08602	1
BIOCARTA_SM_PATHWAY	7	1.07891	1
BIOCARTA_AKT_PATHWAY	20	1.07083	1
BIOCARTA_SHH_PATHWAY	13	1.05878	1
BIOCARTA_GHRELIN_PATHWAY	8	1.04841	1
BIOCARTA_FREE_PATHWAY	9	1.03752	1
BIOCARTA_SPRY_PATHWAY	16	1.03394	1
BIOCARTA_HBX_PATHWAY	6	1.02663	1
BIOCARTA_AGPCR_PATHWAY	9	1.02091	1
BIOCARTA_BARRESTIN_SRC_PATHWAY	15	1.01232	1
BIOCARTA_PPARA_PATHWAY	45	1.01005	1
BIOCARTA_CREB_PATHWAY	21	0.995059	1
BIOCARTA_PITX2_PATHWAY	15	0.99397	1
BIOCARTA_HDAC_PATHWAY	22	0.992877	1
BIOCARTA_MCM_PATHWAY	17	0.990284	1
BIOCARTA_IGF1MTOR_PATHWAY	17	0.986312	1
BIOCARTA_HIF_PATHWAY	12	0.985826	1
BIOCARTA_P27_PATHWAY	13	0.974736	1
BIOCARTA_SKP2E2F_PATHWAY	9	0.97363	1
BIOCARTA_GPCR_PATHWAY	28	0.973133	1
BIOCARTA_BARRESTIN_PATHWAY	10	0.972747	1
BIOCARTA_ARAP_PATHWAY	16	0.971958	1
BIOCARTA_IRES_PATHWAY	6	0.9679	1
BIOCARTA_AKAP95_PATHWAY	8	0.959144	1
BIOCARTA_CPSF_PATHWAY	8	0.952389	1
BIOCARTA_HCMV_PATHWAY	17	0.932495	1
BIOCARTA_SLRP_PATHWAY	5	0.931698	1
BIOCARTA_NOTCH_PATHWAY	6	0.911187	1
BIOCARTA_MYOSIN_PATHWAY	10	0.900983	1
BIOCARTA_BARD1_PATHWAY	6	0.899406	1
BIOCARTA_MEF2D_PATHWAY	17	0.896848	1
BIOCARTA_RANBP2_PATHWAY	9	0.865364	1
BIOCARTA_PTC1_PATHWAY	8	0.827971	1
BIOCARTA_AKAP13_PATHWAY	10	0.805979	1
BIOCARTA_NPC_PATHWAY	6	0.774165	1
BIOCARTA_AT1R_PATHWAY	25	0.774005	1
BIOCARTA_LDL_PATHWAY	5	0.763971	1
BIOCARTA_BARR_MAPK_PATHWAY	12	0.760064	1
BIOCARTA_TERT_PATHWAY	7	0.748449	1
BIOCARTA_PELP1_PATHWAY	6	0.730189	1
BIOCARTA_MELANOCYTE_PATHWAY	7	0.725586	1
BIOCARTA_TFF_PATHWAY	21	0.725438	1
BIOCARTA_CACAM_PATHWAY	8	0.721805	1
BIOCARTA_PLCE_PATHWAY	9	0.714695	1
BIOCARTA_DICER_PATHWAY	5	0.70003	1
BIOCARTA_ALK_PATHWAY	28	0.687045	1
BIOCARTA_HES_PATHWAY	9	0.680884	1
BIOCARTA_PTDINS_PATHWAY	21	0.63923	1
BIOCARTA_RAC1_PATHWAY	19	0.638127	1
BIOCARTA_SAM68_PATHWAY	5	0.60897	1
BIOCARTA_CDC42RAC_PATHWAY	7	0.582516	1
BIOCARTA_REELIN_PATHWAY	7	-0.527566	1
BIOCARTA_CDK5_PATHWAY	11	-0.550297	1
BIOCARTA_AKAPCENTROSOME_PATHWAY	11	-0.588145	1
BIOCARTA_NOS1_PATHWAY	17	-0.589153	1
BIOCARTA_MPR_PATHWAY	15	-0.656405	1
BIOCARTA_RARRXR_PATHWAY	7	-0.666267	1
BIOCARTA_CTBP1_PATHWAY	7	-0.691427	1
BIOCARTA_MAL_PATHWAY	17	-0.712471	1
BIOCARTA_HER2_PATHWAY	23	-0.730062	1
BIOCARTA_CFTR_PATHWAY	10	-0.736393	1
BIOCARTA_RHO_PATHWAY	19	-0.745934	1
BIOCARTA_UCALPAIN_PATHWAY	13	-0.810631	1
BIOCARTA_PS1_PATHWAY	12	-0.823564	1
BIOCARTA_SARS_PATHWAY	6	-0.857643	1
BIOCARTA_RACC_PATHWAY	8	-0.862406	1
BIOCARTA_LONGEVITY_PATHWAY	13	-0.866404	1
BIOCARTA_CK1_PATHWAY	12	-0.866794	1
BIOCARTA_PARKIN_PATHWAY	5	-0.878138	1
BIOCARTA_CIRCADIAN_PATHWAY	6	-0.910349	1
BIOCARTA_AGR_PATHWAY	27	-0.959435	1
BIOCARTA_TEL_PATHWAY	17	-0.959822	1
BIOCARTA_EXTRINSIC_PATHWAY	5	-0.965518	1
BIOCARTA_TERC_PATHWAY	6	-1.03905	1
BIOCARTA_EIF_PATHWAY	14	-1.04451	1
BIOCARTA_RAB_PATHWAY	12	-1.0512	1
BIOCARTA_RANMS_PATHWAY	8	-1.05593	1
BIOCARTA_CHREBP_PATHWAY	16	-1.08195	1
BIOCARTA_CCR3_PATHWAY	15	-1.09699	1
BIOCARTA_MCALPAIN_PATHWAY	17	-1.12377	1
BIOCARTA_WNT_PATHWAY	19	-1.15592	1
BIOCARTA_PGC1A_PATHWAY	14	-1.16021	1
BIOCARTA_EFP_PATHWAY	14	-1.16551	1
BIOCARTA_ERBB4_PATHWAY	6	-1.17913	1
BIOCARTA_LEPTIN_PATHWAY	8	-1.18249	1
BIOCARTA_AHSP_PATHWAY	7	-1.20435	1
BIOCARTA_PPARG_PATHWAY	8	-1.21855	1
BIOCARTA_KREB_PATHWAY	8	-1.27133	1
BIOCARTA_PDZS_PATHWAY	15	-1.29702	1
BIOCARTA_EEA1_PATHWAY	7	-1.37747	1
BIOCARTA_ACTINY_PATHWAY	10	-1.42564	1
BIOCARTA_S1P_PATHWAY	8	-1.42599	1
BIOCARTA_ETC_PATHWAY	10	-1.47426	1
BIOCARTA_VDR_PATHWAY	24	-1.48454	1
BIOCARTA_ACE2_PATHWAY	9	-1.57308	1
BIOCARTA_EGFR_SMRTE_PATHWAY	11	-1.63036	0.998
BIOCARTA_FEEDER_PATHWAY	7	-1.63845	0.997
BIOCARTA_LIS1_PATHWAY	16	-1.65221	0.995
BIOCARTA_MTA3_PATHWAY	14	-1.67595	0.991
BIOCARTA_PRC2_PATHWAY	12	-1.68154	0.99
BIOCARTA_VOBESITY_PATHWAY	8	-1.69486	0.986
BIOCARTA_ERBB3_PATHWAY	5	-1.71706	0.972
BIOCARTA_MALATEX_PATHWAY	8	-1.76006	0.924
BIOCARTA_CARM_ER_PATHWAY	23	-1.78584	0.895
BIOCARTA_VITCB_PATHWAY	10	-1.79321	0.886
BIOCARTA_INTRINSIC_PATHWAY	11	-1.84032	0.82
BIOCARTA_P35ALZHEIMERS_PATHWAY	7	-1.90806	0.681
BIOCARTA_NPP1_PATHWAY	9	-2.08572	0.318

## Sheet: Table S7 Cytokines, chemokines
Table S7. Normalized RNA-seq counts of cytokine and chemokine encoding genes in each sample.
GeneID	Symbol	FCGS vs PER log2(FC)	Normalized Counts HOM (Case No.)								Normalized Counts FCGS (Case No.)												Normalized Counts HGIN (Case No.)			Normalized Counts PER (Case No.)						BaseMean	HOM	FCGS	HGIN	PER
			25	21	24	21	24	22	23	23	11	30	10	15	20	17	14	18	16	19	5	8	26	25	22	32	30	29	33	31	28
ENSFCAG00000009014	IFNG	5.803	0	2	0	0	0	0	0	0	43	82	22	25	145	68	3	40	2	44	74	26	0	0	4	0	0	0	4	1	0	18.87	0	48	1	1
ENSFCAG00000003852	CSF2	5.157	0	1	0	2	1	0	0	1	936	28	51	14	55	156	3	45	94	55	38	17	3	0	0	0	0	0	22	0	0	51.51	1	124	1	4
ENSFCAG00000005638	IL11	4.319	5	10	6	9	1	3	0	11	3828	621	968	326	998	1994	928	1159	420	524	2144	598	8	5	6	43	162	37	67	41	10	558.3	6	1209	6	60
ENSFCAG00000005899	IL1B	4.282	4	32	10	5	15	5	29	17	8494	673	792	635	1460	2872	606	353	2960	1512	727	912	110	5	9	16	36	255	199	50	10	785.89	15	1833	41	94
ENSFCAG00000042149	CXCL10	3.651	27	33	9	15	11	1	23	25	169	1766	771	1510	9945	2257	179	1948	389	1663	2078	2015	26	23	11	106	41	642	108	76	10	860.15	18	2058	20	164
ENSFCAG00000013594	CCL8	3.618	4	3	0	0	8	0	0	0	77	625	88	167	424	190	67	83	131	214	222	161	0	0	1	25	15	7	32	15	7	87.29	2	204	0	17
ENSFCAG00000012295	IL27	3.58	1	3	0	0	0	1	46	9	161	110	93	68	235	256	36	108	14	171	50	40	10	0	8	7	0	25	13	12	0	50.03	8	112	6	10
ENSFCAG00000033485	IL17A	3.277	0	1	1	1	0	0	0	0	214	34	0	35	152	225	64	30	52	7	23	18	6	0	0	1	6	0	31	6	2	29.3	0	71	2	8
ENSFCAG00000038005	CCL22	3.074	32	28	3	71	1	8	0	31	954	226	164	83	264	302	91	80	823	247	134	75	24	18	12	47	8	43	99	6	3	127.29	22	287	18	34
ENSFCAG00000013515	IL10	3.045	8	21	2	2	20	7	0	5	488	108	106	143	110	117	30	63	256	81	130	191	12	10	10	50	12	22	16	2	8	73.23	8	152	11	18
ENSFCAG00000026454	CCL13	2.988	2	6	3	3	5	0	0	0	5	3	0	1	0	0	3	0	31	53	0	7	0	0	0	1	0	0	6	0	0	4.17	2	9	0	1
ENSFCAG00000010574	IL26	2.832	0	2	0	0	0	0	0	1	2	27	0	17	11	35	0	15	5	28	15	23	3	0	0	0	0	0	13	0	0	6.71	0	15	1	2
ENSFCAG00000015526	IL22	2.771	0	0	0	0	0	0	0	0	11	0	33	0	5	113	0	4	0	32	4	14	0	0	0	0	0	0	16	0	0	7.44	0	18	0	3
ENSFCAG00000009165	IL6	2.648	2	3	2	1	13	1	17	4	2914	979	910	1354	870	993	1249	1327	204	428	5563	4975	3	5	0	53	128	268	779	494	13	894.75	5	1814	3	289
ENSFCAG00000041612	CXCL9	2.532	20	17	10	11	14	18	17	11	654	2866	947	1895	11985	1507	300	2422	269	3515	2632	3608	19	40	11	66	34	2514	144	45	15	1169.76	15	2717	23	470
ENSFCAG00000040124	CSF3	2.476	6	13	9	5	24	4	6	8	11208	991	981	1221	1286	2418	1361	2683	568	616	3019	1670	15	6	11	53	275	387	1054	740	8	1142.65	9	2335	11	420
ENSFCAG00000043014	CCL26	2.467	1	0	1	0	0	0	0	0	0	0	0	0	1	0	0	2	0	2	5	7	0	0	0	0	0	0	1	0	0	0.65	0	1	0	0
ENSFCAG00000013829	IL24	2.371	0	0	0	1	0	0	0	0	25	80	55	90	150	527	127	145	124	141	105	70	4	0	0	14	10	26	108	1	0	59	0	137	1	26
ENSFCAG00000009049	IL33	2.237	33	67	10	18	423	0	0	20	20	30	64	168	111	57	3	32	37	38	200	103	4	2	4	10	1	3	44	11	24	52.77	71	72	3	16
ENSFCAG00000013321	IL5	2.024	0	0	1	0	0	0	0	0	0	0	0	0	0	0	0	0	0	2	15	3	0	1	0	0	0	0	3	0	0	0.8	0	2	0	0
ENSFCAG00000029199	IL18	1.876	68	149	33	65	54	8	12	62	130	240	881	398	407	427	94	333	545	234	446	545	102	50	59	144	87	107	137	123	40	208.23	56	390	70	106
ENSFCAG00000023127	CCL24	1.868	95	84	0	37	106	17	0	2	0	1	0	9	2	0	0	0	0	2	5	6	0	0	4	0	0	0	4	0	0	12.86	43	2	1	1
ENSFCAG00000013688	IL2	1.734	0	0	0	2	0	0	0	0	0	0	0	0	1	0	0	0	0	3	0	12	0	0	0	0	0	0	3	0	0	0.67	0	1	0	0
ENSFCAG00000008095	IL1A	1.723	59	91	11	26	2	65	185	156	1554	187	529	302	716	871	185	190	540	460	438	230	111	7	14	53	251	213	351	56	15	261.52	74	517	44	156
ENSFCAG00000015571	IL12B	1.713	15	32	29	6	31	61	0	42	27	59	2	45	161	242	27	101	17	120	58	92	29	56	48	17	42	3	44	16	24	50.49	27	79	44	24
ENSFCAG00000004666	CXCL8	1.608	8	37	7	11	24	10	23	71	4424	929	3447	1289	1540	1748	527	874	6195	1319	3382	3471	671	4	16	269	639	420	3191	252	12	1155.03	24	2429	230	797
ENSFCAG00000014969	CXCL6	1.501	133	104	101	26	72	233	236	132	40407	13368	3148	5725	5632	13793	9971	14156	30918	4740	8016	10317	1829	36	61	1618	993	14555	7459	3613	64	6910.55	130	13349	642	4717
ENSFCAG00000012022	IL23A	1.459	37	36	15	18	31	16	0	17	59	7	88	14	7	16	49	23	13	46	26	37	90	0	10	8	0	0	57	4	2	25.85	21	32	33	12
ENSFCAG00000039364	IL17D	1.434	61	20	6	37	5	51	202	22	45	79	42	17	18	51	91	96	16	11	22	21	4	2	11	13	39	0	0	37	2	36.05	50	42	6	15
ENSFCAG00000008513	IL17F	1.421	4	5	0	14	1	0	0	0	181	27	0	18	53	90	73	20	79	3	9	25	9	0	0	4	0	1	92	10	2	24.24	3	48	3	18
ENSFCAG00000013929	CXCL14	1.352	149	115	150	434	169	284	415	666	799	837	1950	3305	1871	2818	2198	2065	840	1773	3893	3013	193	379	607	2913	410	100	310	320	914	1263.02	298	2114	393	828
ENSFCAG00000003626	IL17B	1.22	42	6	234	0	196	101	0	27	2	5	26	5	1	3	0	18	7	7	8	12	1	0	45	4	0	0	12	2	2	25.3	76	8	15	3
ENSFCAG00000033954	CXCL13	1.179	51	202	1	0	0	0	0	1	12	63	162	135	7	69	236	21	0	13	22	316	0	0	71	0	3	1	42	186	0	52.21	32	88	24	39
ENSFCAG00000004499	TNF	1.162	4	45	5	1	6	0	0	7	312	98	58	147	225	203	76	127	43	163	202	175	16	8	38	16	34	162	119	54	25	82.04	8	152	21	68
ENSFCAG00000003162	CCL19	0.967	59	150	41	33	7	1	6	5	11	92	82	224	56	27	91	123	1	107	130	198	3	4	17	23	0	43	45	180	0	59.75	38	95	8	48
ENSFCAG00000036777	CXCL12	0.941	659	601	624	448	1302	390	352	159	887	1132	830	1768	442	388	891	818	552	620	925	1384	56	99	121	562	413	523	362	839	69	802.42	567	886	92	461
ENSFCAG00000040968	CXCL17	0.899	22	14	1325	0	78	18	6	12	42	9	29	680	40	540	12	675	0	40	83	108	1	0	14	7	15	28	523	30	3	142.34	184	188	5	101
ENSFCAG00000030158	IL15	0.887	13	34	12	65	28	0	0	50	22	74	20	40	135	40	24	28	31	44	22	76	33	59	40	36	4	10	36	27	39	36.58	25	46	44	25
ENSFCAG00000029038	CXCL16	0.855	402	536	286	457	134	708	288	461	4624	2580	1508	3067	3790	3502	1507	3787	1672	6031	2713	2928	782	275	479	720	1320	3183	2833	1103	1269	1843.62	409	3142	512	1738
ENSFCAG00000006101	IL21	0.798	1	4	0	0	0	0	0	0	0	6	0	0	6	6	0	2	0	2	7	10	0	0	4	0	0	0	12	0	0	1.91	1	3	1	2
ENSFCAG00000033391	CCL27	0.642	4	0	5	8	0	0	0	3	5	8	0	4	3	3	3	4	2	7	11	12	16	0	6	0	0	0	6	4	10	3.92	2	5	7	3
ENSFCAG00000032683	IL13	0.63	3	5	2	6	1	0	0	3	8	8	7	12	4	7	9	5	0	16	67	22	0	2	1	2	0	24	22	5	2	8.91	2	14	1	9
ENSFCAG00000010770	CSF1	0.622	675	757	306	971	1400	520	1898	580	3343	2698	633	1866	2419	2360	1916	2341	2172	2528	2158	1295	552	240	375	1157	1345	2242	1342	1686	584	1533.06	888	2144	389	1393
ENSFCAG00000010737	IFNL1	0.601	0	0	0	1	0	0	0	0	0	0	40	1	0	4	0	2	0	0	24	7	0	0	0	1	0	0	25	0	0	3.39	0	6	0	4
ENSFCAG00000028376	IL34	0.43	99	82	17	128	122	26	219	81	371	323	266	138	256	290	324	302	193	120	118	160	181	78	99	125	201	335	76	302	20	190.47	97	238	119	176
ENSFCAG00000011130	IL12A	0.379	2	3	1	5	0	7	0	7	2	5	24	14	6	3	3	13	1	11	22	13	3	16	18	8	0	0	28	0	10	7.14	3	10	12	8
ENSFCAG00000004604	IFNB1	0.374	0	0	0	0	0	0	0	0	0	1	0	3	1	0	0	0	0	0	4	2	0	0	0	0	0	0	4	0	0	0.6	0	1	0	1
ENSFCAG00000003163	CCL21	0.253	604	389	298	399	185	346	306	550	164	123	379	150	708	824	788	502	395	532	519	808	179	114	214	146	775	1040	218	37	254	472.08	385	491	169	412
ENSFCAG00000039208	CCL28	0.105	482	798	1392	22	1087	254	0	203	16	24	0	166	32	40	9	54	10	31	34	53	15	24	33	25	16	74	54	37	13	164.5	530	39	24	36
ENSFCAG00000002490	IL4	0.047	0	1	1	0	0	0	0	0	0	0	0	1	0	0	0	0	0	13	32	15	0	0	0	0	0	0	25	0	5	3.12	0	5	0	5
ENSFCAG00000036713	IL7	-0.085	22	59	62	26	32	31	138	30	50	123	97	125	106	79	67	68	49	84	142	123	34	62	32	31	107	159	98	151	42	75.13	50	93	43	98
ENSFCAG00000013931	IL9	-0.137	0	0	0	0	0	0	0	0	0	0	0	2	0	0	0	0	0	2	11	6	0	0	0	1	0	0	10	0	0	1.03	0	2	0	2
ENSFCAG00000010005	CCL16	-0.275	0	1	1	0	0	0	0	0	0	0	0	0	0	0	0	0	1	13	16	5	0	0	0	0	0	7	15	0	0	1.88	0	3	0	4
ENSFCAG00000001916	IFNK	-0.297	1	0	0	1	0	0	0	0	0	1	0	0	0	0	0	0	0	7	9	11	0	4	2	0	6	0	10	1	0	1.66	0	2	2	3
ENSFCAG00000004694	CCL17	-0.443	1	1	0	7	0	0	0	1	25	5	36	1	4	2	9	1	3	1	5	60	0	0	0	10	13	36	29	16	0	8.56	1	13	0	17
ENSFCAG00000029269	IL25	-0.51	4	0	5	4	15	0	0	7	2	0	0	0	0	0	0	0	2	11	19	10	5	0	2	6	0	0	22	0	3	3.7	4	4	2	5
ENSFCAG00000041236	IFNW4	-0.549	0	0	0	0	0	0	0	0	0	1	0	0	0	2	0	0	0	0	7	4	0	0	0	0	0	0	10	0	0	0.77	0	1	0	2
ENSFCAG00000003413	CCL20	-0.981	24	13	0	1	0	9	0	2	40	16	31	35	30	9	70	20	21	9	15	93	12	12	13	17	130	30	143	60	0	29.43	6	32	12	63
ENSFCAG00000008515	IFNE	-1.666	26	5	36	6	46	0	0	27	0	0	0	12	1	3	0	7	0	6	4	5	15	33	14	16	0	0	16	0	30	10.16	18	3	21	10
ENSFCAG00000006476	IL19	-2.473	0	4	1	0	0	0	0	0	2	0	0	5	8	117	76	2	0	15	15	4	0	1	0	0	0	0	671	2	2	29.85	1	20	0	112
ENSFCAG00000013827	IL20	-2.828	0	1	0	0	0	0	0	1	4	2	0	16	5	14	97	4	2	24	32	25	2	0	2	14	79	49	480	144	10	32.5	0	19	1	129

## Sheet: Table S8, Fig S3 GSEA C8
Table S8. GSEA normalized enrichment scores (NES) for each pairwise comparison using the MSigDB C8 Cell Type Signature gene sets collection. The size column indicates the number of genes represented in each gene set, and the FWER p-value represents the family-wise error rate for each analysis.											Figure S3. Heatmap depicting the most highly enriched leading edge genes that were common to the gene sets that appear in bold on Table S8.
	FCGSvsHOM			PERvsHGIN			FCGSvsPER
NAME	SIZE	NES	FWER p-val	SIZE	NES	FWER p-val	SIZE	NES	FWER p-val
GAO_LARGE_INTESTINE_24W_C11_PANETH_LIKE_CELL	254	3.15336	0	224	2.46421	0	253	10.7321	0
DESCARTES_FETAL_CEREBELLUM_MICROGLIA	381	3.02424	0	307	2.30343	0	370	11.1396	0
HU_FETAL_RETINA_MICROGLIA	308	3.02164	0	282	2.34683	0	306	8.13841	0
CUI_DEVELOPING_HEART_C8_MACROPHAGE	222	3.01613	0	202	2.53271	0	220	8.52322	0
DESCARTES_FETAL_PANCREAS_MYELOID_CELLS	120	2.9621	0	76	2.30992	0	118	9.00363	0
DESCARTES_FETAL_EYE_MICROGLIA	113	2.9575	0	98	2.15025	0.01	111	8.09372	0
GAO_LARGE_INTESTINE_ADULT_CI_MESENCHYMAL_CELLS	273	2.91677	0	230	1.81197	0.541	269	11.4177	0
DURANTE_ADULT_OLFACTORY_NEUROEPITHELIUM_DENDRITIC_CELLS	90	2.91401	0	80	2.56243	0	91	6.8654	0
DESCARTES_FETAL_INTESTINE_MYELOID_CELLS	124	2.90598	0	85	2.16251	0.009	122	9.15291	0
ZHONG_PFC_MAJOR_TYPES_MICROGLIA	356	2.90239	0	326	2.29456	0	352	8.04512	0
CUI_DEVELOPING_HEART_C9_B_T_CELL	123	2.899	0	109	2.1345	0.013	123	7.06503	0
MANNO_MIDBRAIN_NEUROTYPES_HMGL	466	2.88653	0	422	2.32374	0	461	9.07004	0
DESCARTES_FETAL_LUNG_MYELOID_CELLS	85	2.87729	0	51	2.14391	0.01	83	8.18183	0
FAN_EMBRYONIC_CTX_BIG_GROUPS_MICROGLIA	297	2.87067	0	268	2.28919	0	293	7.85657	0
DESCARTES_FETAL_LUNG_LYMPHOID_CELLS	78	2.86729	0	49	1.32003	1	78	7.5458	0
AIZARANI_LIVER_C23_KUPFFER_CELLS_3	180	2.86618	0	162	2.43799	0	179	7.06396	0
FAN_EMBRYONIC_CTX_BIG_GROUPS_BRAIN_IMMUNE	118	2.85679	0	108	2.34902	0	118	5.60224	0
AIZARANI_LIVER_C25_KUPFFER_CELLS_4	136	2.8557	0	122	2.35521	0	135	6.54434	0
AIZARANI_LIVER_C2_KUPFFER_CELLS_1	154	2.8455	0	136	2.36098	0	151	7.73246	0
DESCARTES_FETAL_CEREBRUM_MICROGLIA	262	2.84184	0	205	1.97848	0.137	252	9.82747	0
AIZARANI_LIVER_C6_KUPFFER_CELLS_2	183	2.83607	0	162	2.33154	0	180	7.60333	0
AIZARANI_LIVER_C1_NK_NKT_CELLS_1	115	2.81362	0	98	1.89482	0.304	115	6.60894	0
DESCARTES_FETAL_KIDNEY_MYELOID_CELLS	95	2.81171	0	60	2.06866	0.041	94	7.7946	0
DESCARTES_FETAL_THYMUS_ANTIGEN_PRESENTING_CELLS	121	2.80933	0	99	2.07605	0.037	118	7.41072	0
DESCARTES_FETAL_INTESTINE_LYMPHOID_CELLS	81	2.78735	0	51	1.28594	1	80	7.60855	0
DESCARTES_FETAL_STOMACH_LYMPHOID_CELLS	58	2.77857	0	43	1.5633	0.997	58	6.47384	0
DESCARTES_MAIN_FETAL_LYMPHOID_CELLS	73	2.772	0	52	1.16384	1	73	6.81288	0
DESCARTES_FETAL_PLACENTA_LYMPHOID_CELLS	89	2.76897	0	61	1.72148	0.797	88	7.72909	0
DESCARTES_FETAL_PANCREAS_LYMPHOID_CELLS	69	2.76456	0	42	-1.31726	1	68	6.8451	0
DESCARTES_FETAL_ADRENAL_MYELOID_CELLS	93	2.75351	0	60	2.24635	0	90	7.64987	0
DESCARTES_FETAL_HEART_MYELOID_CELLS	77	2.75042	0	49	2.16054	0.009	75	7.13182	0
AIZARANI_LIVER_C5_NK_NKT_CELLS_3	92	2.74325	0	76	1.81172	0.541	92	6.0692	0
DESCARTES_FETAL_PLACENTA_MYELOID_CELLS	84	2.73613	0	57	2.14932	0.01	82	6.9366	0
AIZARANI_LIVER_C18_NK_NKT_CELLS_5	92	2.73596	0	82	2.32039	0	91	5.42143	0
DESCARTES_FETAL_KIDNEY_LYMPHOID_CELLS	99	2.73303	0	70	1.14307	1	98	7.67854	0
TRAVAGLINI_LUNG_EREG_DENDRITIC_CELL	477	2.73154	0	447	2.31907	0	477	5.709	0
DESCARTES_FETAL_HEART_LYMPHOID_CELLS	60	2.72734	0	38	1.22577	1	60	7.04527	0
BUSSLINGER_ESOPHAGEAL_DENDRITIC_CELLS	169	2.71103	0	159	2.33359	0	168	5.81451	0
DESCARTES_FETAL_STOMACH_MYELOID_CELLS	54	2.69481	0	45	2.43591	0	54	6.3615	0
FAN_EMBRYONIC_CTX_BRAIN_MYELOID	100	2.68689	0	92	2.48096	0	99	5.07686	0
DESCARTES_MAIN_FETAL_MYELOID_CELLS	54	2.67799	0	38	2.05231	0.056	53	5.90089	0
DURANTE_ADULT_OLFACTORY_NEUROEPITHELIUM_CD8_T_CELLS	56	2.66872	0	46	1.82026	0.515	56	5.55988	0
DESCARTES_FETAL_ADRENAL_LYMPHOID_CELLS	93	2.65985	0	65	1.23726	1	88	8.01292	0
AIZARANI_LIVER_C3_NK_NKT_CELLS_2	118	2.65677	0	105	1.76097	0.695	118	5.27486	0
DURANTE_ADULT_OLFACTORY_NEUROEPITHELIUM_MACROPHAGES	54	2.65262	0	46	2.35814	0	54	5.19186	0
DESCARTES_FETAL_LIVER_MYELOID_CELLS	119	2.6416	0	92	2.04116	0.07	119	7.1361	0
RUBENSTEIN_SKELETAL_MUSCLE_MYELOID_CELLS	269	2.63715	0	258	2.34708	0	269	3.81637	0
FAN_EMBRYONIC_CTX_BRAIN_EFFECTOR_T_CELL	90	2.63499	0	74	1.94615	0.191	90	6.1482	0
FAN_OVARY_CL13_MONOCYTE_MACROPHAGE	377	2.62977	0	358	2.17364	0.006	377	4.77705	0
DESCARTES_FETAL_SPLEEN_LYMPHOID_CELLS	60	2.61405	0	47	-1.80654	0.205	60	6.1426	0
TRAVAGLINI_LUNG_CLASSICAL_MONOCYTE_CELL	226	2.60146	0	208	2.0775	0.037	226	5.17658	0
DESCARTES_MAIN_FETAL_ANTIGEN_PRESENTING_CELLS	72	2.58662	0	55	1.61362	0.978	72	3.91254	0
MURARO_PANCREAS_ENDOTHELIAL_CELL	319	2.58321	0	308	2.70054	0	316	5.83593	0
DURANTE_ADULT_OLFACTORY_NEUROEPITHELIUM_NK_CELLS	53	2.57706	0	44	2.11939	0.019	52	5.30673	0
DESCARTES_FETAL_MUSCLE_MYELOID_CELLS	83	2.55145	0	63	1.89274	0.31	81	6.41511	0
TRAVAGLINI_LUNG_NEUTROPHIL_CELL	278	2.52803	0	261	2.12565	0.018	279	4.67646	0
TRAVAGLINI_LUNG_CD8_NAIVE_T_CELL	101	2.51919	0	84	1.63402	0.957	101	4.77336	0
DESCARTES_FETAL_LIVER_LYMPHOID_CELLS	56	2.51237	0	45	-1.43771	0.969	56	5.87147	0
AIZARANI_LIVER_C34_MHC_II_POS_B_CELLS	110	2.49786	0	100	-1.11654	1	110	5.24761	0
FAN_OVARY_CL4_T_LYMPHOCYTE_NK_CELL_1	194	2.49482	0	182	2.02757	0.081	194	3.03116	0.003
TRAVAGLINI_LUNG_NONCLASSICAL_MONOCYTE_CELL	145	2.47217	0	132	2.27396	0	145	5.22917	0
FAN_EMBRYONIC_CTX_BRAIN_NAIVE_LIKE_T_CELL	123	2.46403	0	108	1.88488	0.33	123	5.07395	0
GAUTAM_EYE_IRIS_CILIARY_BODY_MONOCYTES	96	2.45079	0	92	1.83353	0.474	97	3.65768	0
HAY_BONE_MARROW_NEUTROPHIL	383	2.44963	0	352	2.3066	0	382	4.99874	0
RUBENSTEIN_SKELETAL_MUSCLE_B_CELLS	116	2.43633	0	104	1.24948	1	115	3.38841	0
AIZARANI_LIVER_C28_NK_NKT_CELLS_6	85	2.43465	0	81	1.54282	0.998	85	4.16786	0
FAN_EMBRYONIC_CTX_BRAIN_B_CELL	75	2.43399	0	69	1.03655	1	75	5.47347	0
HAY_BONE_MARROW_IMMATURE_NEUTROPHIL	164	2.4306	0	156	1.99315	0.122	164	3.2406	0
RUBENSTEIN_SKELETAL_MUSCLE_T_CELLS	125	2.41988	0	122	1.92004	0.245	124	-2.1941	0.335
GAO_LARGE_INTESTINE_24W_C2_MKI67POS_PROGENITOR	96	2.41546	0	94	2.56144	0	95	3.13621	0.002
TRAVAGLINI_LUNG_LIPOFIBROBLAST_CELL	127	2.40253	0	121	2.43356	0	126	2.84367	0.008
CUI_DEVELOPING_HEART_C7_MAST_CELL	132	2.38975	0	113	2.08784	0.034	130	4.8498	0
FAN_OVARY_CL12_T_LYMPHOCYTE_NK_CELL_2	127	2.38347	0	120	1.92769	0.23	127	3.10266	0.002
DURANTE_ADULT_OLFACTORY_NEUROEPITHELIUM_B_CELLS	24	2.38151	0	18	0.83997	1	24	4.84636	0
DURANTE_ADULT_OLFACTORY_NEUROEPITHELIUM_MONOCYTES	23	2.37668	0	19	2.05001	0.058	23	3.6795	0
FAN_OVARY_CL18_B_LYMPHOCYTE	360	2.37597	0	347	1.73563	0.763	359	3.80384	0
TRAVAGLINI_LUNG_CD4_MEMORY_EFFECTOR_T_CELL	55	2.36906	0	44	1.65015	0.944	55	3.91877	0
MENON_FETAL_KIDNEY_10_IMMUNE_CELLS	59	2.36351	0	57	1.97042	0.145	59	2.6177	0.02
DURANTE_ADULT_OLFACTORY_NEUROEPITHELIUM_CD4_T_CELLS	22	2.36012	0	19	1.54965	0.998	22	4.36607	0
RUBENSTEIN_SKELETAL_MUSCLE_NK_CELLS	174	2.35245	0	162	1.89821	0.296	173	2.96911	0.004
DESCARTES_FETAL_EYE_VASCULAR_ENDOTHELIAL_CELLS	65	2.33851	0	61	2.73396	0	66	3.4343	0
DESCARTES_MAIN_FETAL_MICROGLIA	99	2.3292	0	81	1.52599	0.999	96	4.03082	0
TRAVAGLINI_LUNG_MACROPHAGE_CELL	166	2.32067	0	145	2.3267	0	162	4.345	0
DESCARTES_FETAL_SPLEEN_MYELOID_CELLS	71	2.3155	0	55	1.5652	0.997	72	5.37406	0
AIZARANI_LIVER_C20_LSECS_3	258	2.31396	0	246	2.49167	0	257	4.21492	0
AIZARANI_LIVER_C12_NK_NKT_CELLS_4	31	2.30629	0	25	1.45056	1	31	3.50098	0
TRAVAGLINI_LUNG_B_CELL	131	2.30402	0	120	-1.44254	0.964	131	5.42683	0
DESCARTES_FETAL_MUSCLE_LYMPHOID_CELLS	84	2.28413	0	71	1.26216	1	82	4.45057	0
DESCARTES_FETAL_KIDNEY_VASCULAR_ENDOTHELIAL_CELLS	51	2.26605	0	41	2.50248	0	50	3.01502	0.003
AIZARANI_LIVER_C13_LSECS_2	231	2.26085	0	217	2.65513	0	228	4.80386	0
TRAVAGLINI_LUNG_NATURAL_KILLER_CELL	87	2.25981	0	73	1.57832	0.997	86	3.73517	0
TRAVAGLINI_LUNG_TREM2_DENDRITIC_CELL	488	2.25331	0	450	2.14737	0.01	482	4.97286	0
GAO_LARGE_INTESTINE_ADULT_CJ_IMMUNE_CELLS	408	2.24095	0	380	2.54858	0	395	8.00727	0
TRAVAGLINI_LUNG_NATURAL_KILLER_T_CELL	21	2.23309	0	out of range	0	ND	21	3.66177	0
TRAVAGLINI_LUNG_BRONCHIAL_VESSEL_2_CELL	221	2.21306	0	212	2.53247	0	219	1.26332	1
GAUTAM_EYE_CHOROID_SCLERA_MONOCYTES	110	2.2044	0	101	1.45402	1	109	3.4947	0
AIZARANI_LIVER_C10_MVECS_1	235	2.19328	0	229	2.79619	0	233	3.81651	0
AIZARANI_LIVER_C32_MVECS_3	100	2.18576	0	95	2.5602	0	98	3.01192	0.003
AIZARANI_LIVER_C29_MVECS_2	277	2.178	0	268	2.68786	0	277	3.31688	0
AIZARANI_LIVER_C38_RESIDENT_B_CELLS_3	19	2.17495	0	17	1.36614	1	19	3.90424	0
AIZARANI_LIVER_C9_LSECS_1	265	2.17373	0	252	2.45809	0	264	4.54638	0
HAY_BONE_MARROW_CD8_T_CELL	48	2.1698	0	37	1.86422	0.384	46	2.79627	0.01
DURANTE_ADULT_OLFACTORY_NEUROEPITHELIUM_PERICYTES	69	2.16666	0	66	2.57549	0	69	3.23328	0
ZHENG_CORD_BLOOD_C8_PUTATIVE_LYMPHOID_PRIMED_MULTIPOTENT_PROGENITOR_2	63	2.16053	0	61	2.15785	0.009	65	2.59137	0.022
MENON_FETAL_KIDNEY_9_ENDOTHELIAL_CELLS	86	2.15702	0	84	2.27909	0	86	3.35448	0
DESCARTES_MAIN_FETAL_THYMOCYTES	52	2.1475	0	44	1.51471	1	51	2.80598	0.009
HAY_BONE_MARROW_MONOCYTE	170	2.14705	0	155	1.94492	0.193	168	4.3268	0
ZHENG_CORD_BLOOD_C10_MULTILYMPHOID_PROGENITOR	72	2.13831	0	70	1.38988	1	72	3.57715	0
TRAVAGLINI_LUNG_VEIN_CELL	33	2.13646	0	32	2.33934	0	32	3.25648	0
TRAVAGLINI_LUNG_IGSF21_DENDRITIC_CELL	33	2.12183	0	27	2.13051	0.015	32	3.48547	0
HU_FETAL_RETINA_FIBROBLAST	330	2.10677	0	322	2.51851	0	326	4.51815	0
DESCARTES_FETAL_ADRENAL_VASCULAR_ENDOTHELIAL_CELLS	80	2.08865	0	68	2.57378	0	78	3.21484	0.001
AIZARANI_LIVER_C8_RESIDENT_B_CELLS_1	29	2.08635	0	27	1.30979	1	29	4.30671	0
HAY_BONE_MARROW_NK_CELLS	264	2.07736	0	243	1.52369	0.999	259	3.20388	0.001
AIZARANI_LIVER_C31_KUPFFER_CELLS_5	91	2.06604	0.001	79	1.55105	0.998	89	3.30512	0
DURANTE_ADULT_OLFACTORY_NEUROEPITHELIUM_MAST_CELLS	59	2.0486	0.002	49	2.11374	0.021	57	3.15865	0.002
GAUTAM_EYE_IRIS_CILIARY_BODY_ACTIVATED_T_CELLS	98	2.0435	0.002	90	1.26521	1	98	2.17367	0.39
AIZARANI_LIVER_C22_RESIDENT_B_CELLS_2	28	2.03965	0.002	25	1.4738	1	27	4.3558	0
AIZARANI_LIVER_C21_STELLATE_CELLS_1	173	2.03271	0.003	162	2.68788	0	171	4.35992	0
FAN_OVARY_CL9_PUTATIVE_APOPTOTIC_ENDOTHELIAL_CELL	307	2.03131	0.003	299	2.22227	0.002	307	1.25367	1
HAY_BONE_MARROW_NAIVE_T_CELL	285	2.02373	0.003	261	1.53168	0.999	281	2.94568	0.005
FAN_EMBRYONIC_CTX_BIG_GROUPS_BRAIN_ENDOTHELIAL	317	2.00704	0.003	304	2.68758	0	315	4.4157	0
TRAVAGLINI_LUNG_CD8_MEMORY_EFFECTOR_T_CELL	20	2.00619	0.003	17	1.46804	1	20	2.60387	0.02
TRAVAGLINI_LUNG_ADVENTITIAL_FIBROBLAST_CELL	254	1.99684	0.003	242	2.48464	0	251	4.60109	0
CUI_DEVELOPING_HEART_C4_ENDOTHELIAL_CELL	129	1.98136	0.005	124	2.55742	0	127	3.68217	0
DESCARTES_FETAL_CEREBELLUM_VASCULAR_ENDOTHELIAL_CELLS	402	1.97251	0.005	360	2.71891	0	390	4.77601	0
DESCARTES_MAIN_FETAL_MEGAKARYOCYTES	126	1.95919	0.007	116	2.39165	0	125	1.67153	1
DESCARTES_FETAL_STOMACH_VASCULAR_ENDOTHELIAL_CELLS	23	1.95086	0.008	20	2.34004	0	22	2.39339	0.097
FAN_EMBRYONIC_CTX_MICROGLIA_3	17	1.94837	0.009	out of range	0	ND	16	2.82558	0.008
GAUTAM_EYE_IRIS_CILIARY_BODY_MEG3_HIGH_FIBROBLASTS	91	1.94739	0.01	92	1.94578	0.191	91	1.29797	1
TRAVAGLINI_LUNG_PLASMACYTOID_DENDRITIC_CELL	90	1.94708	0.01	78	1.49425	1	88	4.70207	0
CUI_DEVELOPING_HEART_VALVAR_ENDOTHELIAL_CELL	107	1.94475	0.01	103	2.37071	0	103	2.44735	0.067
DESCARTES_FETAL_LUNG_VASCULAR_ENDOTHELIAL_CELLS	23	1.94202	0.01	24	2.15437	0.009	25	2.0941	0.549
ZHENG_CORD_BLOOD_C2_PUTATIVE_BASOPHIL_EOSINOPHIL_MAST_CELL_PROGENITOR	82	1.93431	0.011	79	1.76943	0.675	82	1.90648	0.919
FAN_OVARY_CL16_LYMPHATIC_ENDOTHELIAL_CELL	201	1.92951	0.013	192	2.30789	0	199	2.35963	0.121
DESCARTES_FETAL_THYMUS_VASCULAR_ENDOTHELIAL_CELLS	105	1.88725	0.037	95	2.44226	0	101	3.71569	0
DESCARTES_FETAL_INTESTINE_VASCULAR_ENDOTHELIAL_CELLS	30	1.88548	0.037	24	2.46675	0	29	2.49348	0.045
CUI_DEVELOPING_HEART_C5_VALVAR_CELL	164	1.87022	0.051	157	2.45143	0	161	2.89704	0.008
DESCARTES_FETAL_PLACENTA_VASCULAR_ENDOTHELIAL_CELLS	66	1.86682	0.052	58	2.4773	0	60	3.22285	0
DESCARTES_FETAL_CEREBRUM_VASCULAR_ENDOTHELIAL_CELLS	356	1.86417	0.053	317	2.70584	0	346	4.55848	0
CUI_DEVELOPING_HEART_CORONARY_VASCULAR_ENDOTHELIAL_CELL	35	1.85009	0.057	31	2.25422	0	34	3.49751	0
GAO_LARGE_INTESTINE_24W_C1_DCLK1POS_PROGENITOR	89	1.84868	0.058	83	2.14822	0.01	87	3.75363	0
ZHENG_CORD_BLOOD_C5_SIMILAR_TO_HSC_C6_PUTATIVE_ALTERED_METABOLIC_STATE	47	1.84809	0.058	43	2.27228	0	47	1.08809	1
ZHENG_CORD_BLOOD_C6_HSC_MULTIPOTENT_PROGENITOR	78	1.84386	0.06	78	2.05842	0.05	78	2.60268	0.02
TRAVAGLINI_LUNG_BASOPHIL_MAST_2_CELL	408	1.84045	0.066	380	1.82094	0.514	401	2.58728	0.023
FAN_OVARY_CL7_ANGEIOGENIC_ENDOTHELIAL_CELL	207	1.83428	0.076	201	2.52152	0	207	1.88759	0.94
BUSSLINGER_GASTRIC_REG3A_POSITIVE_CELLS	21	1.83202	0.078	19	1.9376	0.21	21	2.8273	0.008
DESCARTES_MAIN_FETAL_VASCULAR_ENDOTHELIAL_CELLS	28	1.82646	0.09	24	2.15605	0.009	27	2.96787	0.004
LAKE_ADULT_KIDNEY_C23_ENDOTHELIAL_CELLS_AVR	101	1.82505	0.092	99	1.9627	0.16	101	1.992	0.79
DESCARTES_FETAL_PANCREAS_VASCULAR_ENDOTHELIAL_CELLS	31	1.80824	0.117	25	2.37276	0	30	2.34391	0.141
TRAVAGLINI_LUNG_BRONCHIAL_VESSEL_1_CELL	164	1.80281	0.122	157	2.29745	0	163	-1.6244	1
TRAVAGLINI_LUNG_CD4_NAIVE_T_CELL	85	1.79941	0.128	81	1.53521	0.998	85	-2.03307	0.708
GAUTAM_EYE_CHOROID_SCLERA_ACTIVATED_T_CELLS	92	1.7937	0.145	87	-0.742853	1	92	2.69698	0.013
GAUTAM_EYE_CORNEA_FIBROBLASTS	140	1.78951	0.148	140	2.14779	0.01	141	2.22318	0.287
DESCARTES_FETAL_MUSCLE_VASCULAR_ENDOTHELIAL_CELLS	32	1.78861	0.15	31	2.21523	0.002	33	1.3715	1
RUBENSTEIN_SKELETAL_MUSCLE_ENDOTHELIAL_CELLS	107	1.76627	0.2	102	2.37709	0	105	1.95432	0.856
HAY_BONE_MARROW_FOLLICULAR_B_CELL	92	1.76172	0.211	78	-1.88028	0.102	88	4.17122	0
DESCARTES_MAIN_FETAL_CCL19_CCL21_POSITIVE_CELLS	128	1.73466	0.295	121	2.09655	0.028	125	1.64938	1
DESCARTES_FETAL_LUNG_MEGAKARYOCYTES	93	1.731	0.311	80	2.46982	0	90	1.84634	0.977
ZHENG_CORD_BLOOD_C1_PUTATIVE_MEGAKARYOCYTE_PROGENITOR	74	1.72529	0.327	69	2.38307	0	74	1.49742	1
DURANTE_ADULT_OLFACTORY_NEUROEPITHELIUM_FIBROBLASTS_STROMAL_CELLS	72	1.70977	0.391	69	2.24651	0	71	3.25407	0
ZHENG_CORD_BLOOD_C7_PUTATIVE_LYMPHOID_PRIMED_MULTIPOTENT_PROGENITOR_1	68	1.70822	0.397	67	1.26001	1	68	1.13758	1
DESCARTES_FETAL_HEART_MEGAKARYOCYTES	49	1.70706	0.399	45	2.514	0	48	-1.71788	0.998
DESCARTES_MAIN_FETAL_LYMPHATIC_ENDOTHELIAL_CELLS	48	1.70382	0.408	43	2.02527	0.087	47	2.19381	0.351
TRAVAGLINI_LUNG_CAPILLARY_INTERMEDIATE_1_CELL	137	1.70334	0.41	135	2.19087	0.005	135	2.28537	0.198
TRAVAGLINI_LUNG_BASOPHIL_MAST_1_CELL	229	1.69113	0.452	203	1.79917	0.586	223	2.92283	0.005
HAY_BONE_MARROW_DENDRITIC_CELL	133	1.68219	0.486	119	1.57021	0.997	131	3.09078	0.002
DESCARTES_FETAL_EYE_STROMAL_CELLS	74	1.6813	0.489	69	2.15139	0.009	71	3.98754	0
FAN_EMBRYONIC_CTX_BRAIN_ENDOTHELIAL_2	252	1.67886	0.5	241	2.35606	0	252	4.94095	0
RUBENSTEIN_SKELETAL_MUSCLE_PCV_ENDOTHELIAL_CELLS	171	1.6762	0.51	166	2.17277	0.006	169	-1.8533	0.968
TRAVAGLINI_LUNG_ALVEOLAR_FIBROBLAST_CELL	137	1.6624	0.561	127	2.23153	0	130	4.30477	0
CUI_DEVELOPING_HEART_C3_FIBROBLAST_LIKE_CELL	98	1.65775	0.579	92	2.30343	0	96	4.84613	0
DESCARTES_FETAL_INTESTINE_STROMAL_CELLS	18	1.65672	0.583	16	1.89737	0.3	16	2.61328	0.02
DESCARTES_FETAL_ADRENAL_MEGAKARYOCYTES	55	1.65613	0.585	48	2.45963	0	51	1.54598	1
DESCARTES_FETAL_CEREBRUM_MEGAKARYOCYTES	252	1.64497	0.625	225	2.06406	0.046	246	1.74524	0.999
GAO_ESOPHAGUS_25W_C3_FGFR1LOW_EPITHELIAL_CELLS	45	1.6352	0.667	41	0.969555	1	45	1.68389	1
LAKE_ADULT_KIDNEY_C24_ENDOTHELIAL_CELLS_AEA_AND_DVR	128	1.62803	0.704	126	1.834	0.471	127	2.12974	0.487
DESCARTES_FETAL_LIVER_VASCULAR_ENDOTHELIAL_CELLS	76	1.6049	0.785	66	2.23423	0	67	3.0474	0.002
DESCARTES_FETAL_PLACENTA_MEGAKARYOCYTES	122	1.60257	0.79	112	2.16514	0.009	115	1.79312	0.992
MENON_FETAL_KIDNEY_3_STROMAL_CELLS	66	1.59841	0.806	64	1.73495	0.767	65	2.60783	0.02
DESCARTES_FETAL_ADRENAL_STROMAL_CELLS	82	1.59348	0.819	68	2.2233	0.002	78	4.23296	0
ZHENG_CORD_BLOOD_C9_GRANULOCYTE_MACROPHAGE_PROGENITOR	71	1.58552	0.85	69	1.56546	0.997	70	0.763259	1
CUI_DEVELOPING_HEART_LEFT_VENTRICULAR_CARDIOMYOCYTE	29	1.58541	0.85	28	2.00104	0.115	30	1.80429	0.99
GAUTAM_EYE_CORNEA_MONOCYTES	215	1.58528	0.85	207	1.24437	1	210	3.22686	0
GAUTAM_EYE_IRIS_CILIARY_BODY_FIBROBLASTS	87	1.58342	0.852	83	1.98625	0.126	85	1.22223	1
DESCARTES_FETAL_MUSCLE_MEGAKARYOCYTES	179	1.58049	0.861	176	1.70043	0.842	178	-0.64172	1
GAUTAM_EYE_IRIS_CILIARY_BODY_WIF1_HIGH_FIBROBLASTS	84	1.58019	0.862	78	2.02557	0.086	83	-1.49298	1
FAN_EMBRYONIC_CTX_BRAIN_ENDOTHELIAL_1	385	1.57691	0.871	368	2.43002	0	377	2.88842	0.008
TRAVAGLINI_LUNG_ARTERY_CELL	113	1.57395	0.877	102	2.12303	0.018	109	2.77347	0.01
TRAVAGLINI_LUNG_LYMPHATIC_CELL	173	1.57076	0.88	156	2.3102	0	166	4.06478	0
TRAVAGLINI_LUNG_MYOFIBROBLAST_CELL	50	1.57048	0.88	48	2.02226	0.09	47	1.57419	1
TRAVAGLINI_LUNG_MYELOID_DENDRITIC_TYPE_1_CELL	17	1.57006	0.88	16	1.80839	0.558	17	1.90012	0.926
TRAVAGLINI_LUNG_MUCOUS_CELL	91	1.55887	0.904	77	2.12428	0.018	86	3.20858	0.001
GAO_SMALL_INTESTINE_24W_C7_SECRETORY_PROGENITOR	22	1.51663	0.957	18	-1.34666	0.997	21	1.56951	1
ZHENG_CORD_BLOOD_C4_PUTATIVE_EARLY_ERYTHROID_COMMITMENT	88	1.51648	0.958	82	1.24271	1	87	1.94862	0.868
CUI_DEVELOPING_HEART_VASCULAR_ENDOTHELIAL_CELL	159	1.51639	0.958	154	2.36716	0	157	2.15134	0.442
DESCARTES_MAIN_FETAL_IGFBP1_DKK1_POSITIVE_CELLS	94	1.50534	0.971	83	2.16664	0.008	89	3.86803	0
FAN_OVARY_CL17_PUTATIVE_APOPTOTIC_SMOOTH_MUSCLE_CELL	199	1.50502	0.972	196	2.26336	0	199	0.776587	1
TRAVAGLINI_LUNG_MESOTHELIAL_CELL	482	1.4907	0.985	467	2.15597	0.009	481	-3.2752	0
FAN_OVARY_CL6_PUTATIVE_EARLY_ATRETIC_FOLLICLE_THECAL_CELL_2	261	1.4806	0.991	253	2.2524	0	258	1.99697	0.784
RUBENSTEIN_SKELETAL_MUSCLE_FBN1_FAP_CELLS	249	1.48034	0.991	242	2.18684	0.005	249	2.79699	0.01
FAN_OVARY_CL5_HEALTHY_SELECTABLE_FOLLICLE_THECAL_CELL	265	1.47179	0.994	256	1.83515	0.469	261	1.61348	1
TRAVAGLINI_LUNG_PERICYTE_CELL	93	1.44819	0.998	83	2.00299	0.112	92	3.16082	0.002
GAO_LARGE_INTESTINE_ADULT_CH_MKI67HIGH_CELLS	62	1.44726	0.998	64	1.0433	1	64	-2.75613	0.005
AIZARANI_LIVER_C33_STELLATE_CELLS_2	110	1.42997	1	106	2.33426	0	108	3.55989	0
GAUTAM_EYE_IRIS_CILIARY_BODY_MGP_HIGH_FIBROBLASTS	75	1.40993	1	72	1.93199	0.224	75	2.80769	0.009
DESCARTES_MAIN_FETAL_ENDOCARDIAL_CELLS	59	1.4072	1	60	2.01429	0.097	61	1.98943	0.793
DURANTE_ADULT_OLFACTORY_NEUROEPITHELIUM_VASCULAR_SMOOTH_MUSCLE_CELLS	75	1.40231	1	69	2.4793	0	75	3.18456	0.001
HAY_BONE_MARROW_PLASMA_CELL	73	1.40135	1	68	1.76319	0.691	72	4.81756	0
LAKE_ADULT_KIDNEY_C26_MESANGIAL_CELLS	152	1.39607	1	149	1.50694	1	151	2.78788	0.01
DESCARTES_FETAL_STOMACH_STROMAL_CELLS	36	1.39354	1	30	2.12225	0.018	34	3.88571	0
DESCARTES_MAIN_FETAL_PAEP_MECOM_POSITIVE_CELLS	79	1.38321	1	73	1.51011	1	76	1.47149	1
DESCARTES_MAIN_FETAL_SMOOTH_MUSCLE_CELLS	25	1.38248	1	19	1.78534	0.633	24	2.35841	0.124
DESCARTES_FETAL_MUSCLE_SMOOTH_MUSCLE_CELLS	40	1.38146	1	31	1.94236	0.195	38	2.36743	0.116
DESCARTES_FETAL_LUNG_STROMAL_CELLS	21	1.37995	1	19	1.33363	1	19	2.22607	0.282
DESCARTES_FETAL_THYMUS_STROMAL_CELLS	117	1.37303	1	111	2.17092	0.008	112	4.44376	0
GAUTAM_EYE_IRIS_CILIARY_BODY_CYTOTOXIC_T_CELLS	66	1.36643	1	59	-0.857717	1	65	1.19211	1
GAO_LARGE_INTESTINE_ADULT_CE_OLFM4HIGH_STEM_CELL	196	1.35525	1	161	1.65559	0.934	187	3.64786	0
DESCARTES_FETAL_LUNG_LYMPHATIC_ENDOTHELIAL_CELLS	25	1.35038	1	23	1.72841	0.781	24	1.74504	0.999
CUI_DEVELOPING_HEART_5TH_WEEK_ATRIAL_CARDIOMYOCYTE	33	1.35033	1	29	2.02711	0.082	32	1.84549	0.977
LAKE_ADULT_KIDNEY_C27_VASCULAR_SMOOTH_MUSCLE_CELLS_AND_PERICYTES	133	1.34105	1	129	1.8607	0.394	131	2.82325	0.008
FAN_OVARY_CL2_PUTATIVE_EARLY_ATRETIC_FOLLICLE_THECAL_CELL_1	66	1.3378	1	65	2.22467	0.001	65	-1.41019	1
FAN_OVARY_CL1_GPRC5A_TNFRS12A_HIGH_SELECTABLE_FOLLICLE_STROMAL_CELL	328	1.33603	1	325	1.53867	0.998	327	-2.25082	0.256
DESCARTES_FETAL_SPLEEN_MEGAKARYOCYTES	66	1.32802	1	63	2.47398	0	65	1.29152	1
CUI_DEVELOPING_HEART_RIGHT_VENTRICULAR_CARDIOMYOCYTE	15	1.32437	1	17	1.71208	0.817	16	2.13376	0.483
DESCARTES_MAIN_FETAL_EXTRAVILLOUS_TROPHOBLASTS	76	1.32158	1	70	1.57959	0.997	75	2.72116	0.013
RUBENSTEIN_SKELETAL_MUSCLE_FAP_CELLS	160	1.32055	1	154	2.33098	0	158	4.19938	0
DESCARTES_FETAL_PLACENTA_IGFBP1_DKK1_POSITIVE_CELLS	66	1.31628	1	55	1.65111	0.943	57	2.39381	0.097
GAO_SMALL_INTESTINE_24W_C9_ENTEROENDOCRINE_CELL	26	1.31585	1	23	1.39223	1	25	1.63669	1
TRAVAGLINI_LUNG_NEUROENDOCRINE_CELL	52	1.31559	1	41	1.92063	0.245	47	2.49387	0.045
DESCARTES_FETAL_LIVER_MEGAKARYOCYTES	70	1.30649	1	68	2.22336	0.002	69	-1.84091	0.972
DESCARTES_FETAL_LIVER_STELLATE_CELLS	84	1.3004	1	71	1.73804	0.757	79	2.84141	0.008
FAN_EMBRYONIC_CTX_OPC	29	1.29592	1	24	1.32685	1	28	1.72634	0.999
TRAVAGLINI_LUNG_ALVEOLAR_EPITHELIAL_TYPE_2_CELL	93	1.29547	1	86	2.10853	0.022	89	2.16196	0.416
ZHENG_CORD_BLOOD_C3_MEGAKARYOCYTE_ERYTHROID_PROGENITOR	79	1.27812	1	73	1.73795	0.757	75	0.880001	1
DESCARTES_FETAL_MUSCLE_STROMAL_CELLS	49	1.27348	1	41	1.64125	0.952	46	3.53321	0
LAKE_ADULT_KIDNEY_C8_DECENDING_THIN_LIMB	213	1.26338	1	213	1.79459	0.603	214	-2.43453	0.075
DESCARTES_FETAL_STOMACH_MESOTHELIAL_CELLS	17	1.251	1	out of range	0	ND	17	1.7658	0.995
FAN_OVARY_CL14_MATURE_SMOOTH_MUSCLE_CELL	263	1.24603	1	255	2.40277	0	262	-1.54087	1
TRAVAGLINI_LUNG_PLATELET_MEGAKARYOCYTE_CELL	440	1.23942	1	419	2.10839	0.022	434	-2.06923	0.642
FAN_EMBRYONIC_CTX_ASTROCYTE_1	58	1.23694	1	47	1.80881	0.558	53	1.63932	1
DESCARTES_FETAL_PANCREAS_CCL19_CCL21_POSITIVE_CELLS	24	1.23399	1	20	2.04554	0.067	21	2.76332	0.011
HAY_BONE_MARROW_EOSINOPHIL	48	1.23211	1	44	1.89678	0.301	46	0.83351	1
DESCARTES_FETAL_PANCREAS_MESOTHELIAL_CELLS	37	1.2282	1	28	1.3749	1	35	-2.276	0.214
HAY_BONE_MARROW_CD34_POS_MKP	44	1.22484	1	40	1.88207	0.339	42	1.16331	1
CUI_DEVELOPING_HEART_SMOOTH_MUSCLE_CELL	43	1.21028	1	39	2.29303	0	42	2.08291	0.579
GAO_LARGE_INTESTINE_ADULT_CG_GOBLET_CELL_SUBTYPE_2	25	1.20477	1	19	1.59307	0.992	21	1.93136	0.893
BUSSLINGER_DUODENAL_TUFT_CELLS	62	1.20468	1	55	1.54421	0.998	60	2.10333	0.537
AIZARANI_LIVER_C17_HEPATOCYTES_3	38	1.19412	1	30	1.9826	0.132	36	2.74322	0.012
HU_FETAL_RETINA_MULLER	29	1.189	1	26	1.36319	1	27	2.05404	0.642
DURANTE_ADULT_OLFACTORY_NEUROEPITHELIUM_IMMATURE_NEURONS	87	1.17681	1	76	1.02488	1	82	2.45709	0.064
GAUTAM_EYE_CHOROID_SCLERA_FIBROBLASTS	178	1.17252	1	170	1.28166	1	174	1.91334	0.914
HAY_BONE_MARROW_CD34_POS_PRE_B	64	1.15416	1	56	-1.62727	0.593	60	2.00517	0.765
AIZARANI_LIVER_C39_EPCAM_POS_BILE_DUCT_CELLS_4	163	1.14154	1	162	2.18068	0.006	163	-2.66081	0.016
BUSSLINGER_ESOPHAGEAL_QUIESCENT_BASAL_CELLS	64	1.13782	1	64	1.33486	1	64	-2.23305	0.276
MENON_FETAL_KIDNEY_1_EMBRYONIC_RED_BLOOD_CELLS	64	1.13745	1	64	1.56535	0.997	64	-2.31268	0.176
FAN_OVARY_CL11_MURAL_GRANULOSA_CELL	374	1.13269	1	364	1.63058	0.958	368	-1.18736	1
HAY_BONE_MARROW_PLATELET	153	1.13144	1	144	2.22778	0	151	-2.1889	0.342
DESCARTES_FETAL_KIDNEY_MESANGIAL_CELLS	18	1.1289	1	16	1.33906	1	17	0.99918	1
FAN_EMBRYONIC_CTX_MICROGLIA_1	113	1.12331	1	116	0.539933	1	115	-2.693	0.012
GAUTAM_EYE_CHOROID_SCLERA_CHOROID_ENDOTHELIAL_CELLS	113	1.11666	1	111	1.60478	0.985	113	-1.46369	1
LAKE_ADULT_KIDNEY_C22_ENDOTHELIAL_CELLS_GLOMERULAR_CAPILLARIES	128	1.11048	1	126	1.31794	1	126	2.47365	0.054
MANNO_MIDBRAIN_NEUROTYPES_HNBML1	156	1.10738	1	132	1.06429	1	146	2.40475	0.093
TRAVAGLINI_LUNG_CAPILLARY_AEROCYTE_CELL	33	1.10422	1	30	1.812	0.541	32	-1.69228	1
CUI_DEVELOPING_HEART_COMPACT_VENTRICULAR_CARDIOMYOCYTE	49	1.10254	1	41	2.19369	0.004	45	3.09523	0.002
FAN_OVARY_CL3_MATURE_CUMULUS_GRANULOSA_CELL_1	195	1.09691	1	189	1.96156	0.16	192	-1.36323	1
HU_FETAL_RETINA_RPE	221	1.0898	1	206	2.14903	0.01	213	2.34938	0.133
VANGURP_PANCREATIC_ALPHA_CELL	27	1.08923	1	25	1.4687	1	26	2.10057	0.542
TRAVAGLINI_LUNG_ALVEOLAR_EPITHELIAL_TYPE_1_CELL	325	1.08444	1	308	1.85474	0.406	316	2.71844	0.013
DESCARTES_MAIN_FETAL_EPICARDIAL_FAT_CELLS	20	1.08385	1	20	1.21913	1	22	-1.88509	0.942
FAN_OVARY_CL0_XBP1_SELK_HIGH_STROMAL_CELL	101	1.0806	1	101	1.36618	1	101	-1.93662	0.888
DESCARTES_MAIN_FETAL_VISCERAL_NEURONS	22	1.07729	1	18	1.51949	1	21	1.15434	1
RUBENSTEIN_SKELETAL_MUSCLE_PERICYTES	124	1.07261	1	117	2.13957	0.01	122	1.7268	0.999
HU_FETAL_RETINA_RPC	74	1.07247	1	69	1.48737	1	75	-1.17671	1
DESCARTES_FETAL_PLACENTA_SMOOTH_MUSCLE_CELLS	45	1.06976	1	37	1.49052	1	41	1.94975	0.867
DESCARTES_FETAL_EYE_SMOOTH_MUSCLE_CELLS	39	1.068	1	37	0.611896	1	38	0.835148	1
TRAVAGLINI_LUNG_PROLIFERATING_NK_T_CELL	90	1.06432	1	94	0.875002	1	92	-2.40233	0.096
TRAVAGLINI_LUNG_BASAL_CELL	154	1.05935	1	150	2.06411	0.046	152	-4.30654	0
DESCARTES_MAIN_FETAL_CLC_IL5RA_POSITIVE_CELLS	121	1.05857	1	116	-0.847024	1	119	-1.8245	0.977
GAUTAM_EYE_IRIS_CILIARY_BODY_CILIARY_BODY_ENDOTHELIAL_CELLS	306	1.05671	1	303	1.15733	1	304	1.90563	0.921
DURANTE_ADULT_OLFACTORY_NEUROEPITHELIUM_GLOBOSE_BASAL_CELLS	16	1.0535	1	15	1.62491	0.964	15	-0.999201	1
DESCARTES_FETAL_INTESTINE_ERYTHROBLASTS	94	1.05254	1	85	1.79164	0.611	89	-1.12828	1
GAO_LARGE_INTESTINE_ADULT_CA_ENTEROENDOCRINE_CELLS	136	1.05017	1	120	1.34713	1	127	3.19209	0.001
GAO_ESOPHAGUS_25W_C4_FGFR1HIGH_EPITHELIAL_CELLS	156	1.03944	1	146	1.55842	0.997	151	2.22712	0.281
LAKE_ADULT_KIDNEY_C6_PROXIMAL_TUBULE_EPITHELIAL_CELLS_FIBRINOGEN_POS_S3	139	1.03822	1	131	1.34464	1	136	0.987196	1
DESCARTES_FETAL_KIDNEY_MEGAKARYOCYTES	69	1.03126	1	62	2.22748	0	62	-1.14092	1
TRAVAGLINI_LUNG_VASCULAR_SMOOTH_MUSCLE_CELL	53	1.03061	1	49	2.35713	0	54	2.70496	0.013
BUSSLINGER_GASTRIC_OXYNTIC_ENTEROCHROMAFFIN_LIKE_CELLS	46	1.02996	1	42	1.36851	1	47	1.51911	1
BUSSLINGER_GASTRIC_D_CELLS	19	1.00948	1	out of range	0	ND	17	3.28002	0
DESCARTES_FETAL_STOMACH_ERYTHROBLASTS	56	1.00934	1	47	1.94824	0.188	50	-1.04169	1
DESCARTES_MAIN_FETAL_TROPHOBLAST_GIANT_CELLS	82	1.00893	1	80	1.02923	1	80	1.81195	0.988
VANGURP_PANCREATIC_BETA_CELL	82	1.00297	1	72	2.18483	0.006	76	1.23595	1
DESCARTES_FETAL_LUNG_CSH1_CSH2_POSITIVE_CELLS	152	1.00236	1	146	1.30326	1	150	-0.997591	1
ZHONG_PFC_MAJOR_TYPES_OPC	60	0.990126	1	51	1.64833	0.946	54	1.63957	1
LAKE_ADULT_KIDNEY_C25_ENDOTHELIAL_CELLS_UNASSIGNED	35	0.987375	1	34	1.11848	1	35	1.70251	1
GAO_SMALL_INTESTINE_24W_C2_PROCRPOS_PROGENITOR	19	0.987027	1	16	1.79228	0.607	19	2.47223	0.055
DESCARTES_MAIN_FETAL_STELLATE_CELLS	27	0.977676	1	23	1.01583	1	24	1.4279	1
TRAVAGLINI_LUNG_CLUB_CELL	69	0.972748	1	65	1.9776	0.138	68	-2.26326	0.231
MANNO_MIDBRAIN_NEUROTYPES_HNBM	146	0.959751	1	118	1.28577	1	133	1.97916	0.812
LAKE_ADULT_KIDNEY_C7_PROXIMAL_TUBULE_EPITHELIAL_CELLS_S3	90	0.956942	1	85	1.47575	1	89	-2.61722	0.021
HU_FETAL_RETINA_BLOOD	202	0.956245	1	194	2.05041	0.058	199	-1.49218	1
ZHONG_PFC_C1_OPC	164	0.940037	1	172	0.915837	1	170	-2.91052	0.001
GAUTAM_EYE_IRIS_CILIARY_BODY_CRYAA_HIGH_CILIARY_BODY_CELLS	65	0.91936	1	64	1.32652	1	65	-1.72986	0.998
GAUTAM_EYE_CORNEA_MELANOCYTES	229	0.917532	1	223	1.48044	1	226	-1.46111	1
DESCARTES_MAIN_FETAL_ACINAR_CELLS	15	0.913052	1	out of range	0	ND	16	1.44407	1
GAO_STOMACH_24W_C1_PROCRPOS_MULTIPOTENT_PROGENITOR	28	0.911092	1	30	0.910808	1	27	-1.40814	1
LAKE_ADULT_KIDNEY_C10_THIN_ASCENDING_LIMB	280	0.898957	1	276	1.47114	1	277	-2.45981	0.062
DESCARTES_FETAL_SPLEEN_VASCULAR_ENDOTHELIAL_CELLS	24	0.895475	1	22	1.46236	1	22	1.13179	1
HAY_BONE_MARROW_PRO_B	215	0.89409	1	219	-0.771907	1	218	-2.84922	0.002
ZHONG_PFC_C8_ORG_PROLIFERATING	45	0.89226	1	48	1.32012	1	47	-2.05835	0.665
HAY_BONE_MARROW_CD34_POS_PRE_PC	81	0.889386	1	68	1.42257	1	75	1.69565	1
DESCARTES_MAIN_FETAL_SCHWANN_CELLS	21	0.860653	1	16	1.31346	1	19	1.90728	0.917
DESCARTES_MAIN_FETAL_HEMATOPOIETIC_STEM_CELLS	20	0.858351	1	18	-1.33804	0.999	19	1.1065	1
ZHONG_PFC_C9_ORG_OTHER	67	0.857452	1	60	1.83591	0.467	65	-1.33358	1
ZHONG_PFC_MAJOR_TYPES_NPCS	98	0.81826	1	101	1.36072	1	100	-3.0481	0
DESCARTES_FETAL_HEART_SMOOTH_MUSCLE_CELLS	18	0.810695	1	out of range	0	ND	19	2.92717	0.005
MENON_FETAL_KIDNEY_5_PROXIMAL_TUBULE_CELLS	85	0.809797	1	79	1.39236	1	83	-1.55551	1
TRAVAGLINI_LUNG_CAPILLARY_INTERMEDIATE_2_CELL	305	0.802043	1	300	1.43871	1	303	-2.12945	0.49
BUSSLINGER_ESOPHAGEAL_PROLIFERATING_BASAL_CELLS	55	0.790943	1	55	1.02163	1	55	-2.53551	0.032
RUBENSTEIN_SKELETAL_MUSCLE_SMOOTH_MUSCLE_CELLS	358	0.782124	1	349	2.09218	0.031	356	-3.25975	0
DESCARTES_FETAL_HEART_STROMAL_CELLS	23	0.766946	1	18	2.03333	0.076	21	2.83832	0.008
ZHONG_PFC_C1_MICROGLIA	207	0.763565	1	211	0.759305	1	209	-3.70733	0
ZHONG_PFC_C2_SOX5_BCL11B_POS_EXCITATORY_NEURON	15	0.756332	1	out of range	0	ND	out of range	0	ND
GAUTAM_EYE_CHOROID_SCLERA_MELANOCYTES	131	0.701864	1	129	1.62714	0.962	131	-2.559	0.03
FAN_EMBRYONIC_CTX_NSC_2	163	0.691466	1	172	0.848588	1	168	-3.12765	0
BUSSLINGER_ESOPHAGEAL_EARLY_SUPRABASAL_CELLS	55	0.664312	1	55	1.0611	1	55	-3.30486	0
RUBENSTEIN_SKELETAL_MUSCLE_SATELLITE_CELLS	226	0.642996	1	217	1.95329	0.17	220	-5.06615	0
ZHONG_PFC_C4_UNKNOWN_INP	59	0.638237	1	57	-0.835693	1	57	1.33306	1
DESCARTES_FETAL_HEART_ERYTHROBLASTS	218	0.594869	1	209	-0.805434	1	213	-2.01575	0.75
MENON_FETAL_KIDNEY_0_CAP_MESENCHYME_CELLS	61	0.580586	1	60	0.877191	1	61	-1.71109	0.998
ZHONG_PFC_C3_UNKNOWN_INP	21	0.574374	1	22	1.06835	1	20	-1.85286	0.968
DESCARTES_MAIN_FETAL_SLC26A4_PAEP_POSITIVE_CELLS	166	0.550289	1	158	-0.842016	1	164	1.80033	0.99
MANNO_MIDBRAIN_NEUROTYPES_BASAL	66	0.466438	1	66	1.47797	1	66	-2.86404	0.002
HAY_BONE_MARROW_STROMAL	out of range	0	ND	498	2.22377	0.002	out of range	0	ND
ZHONG_PFC_C2_UNKNOWN_NPC	49	-0.43069	1	54	0.858846	1	52	-2.82858	0.002
DESCARTES_MAIN_FETAL_PDE1C_ACSM3_POSITIVE_CELLS	187	-0.573833	1	178	-1.23157	1	182	-1.72031	0.998
GAUTAM_EYE_CORNEA_CYTOTOXIC_T_CELLS	108	-0.655433	1	107	0.510583	1	106	-1.18101	1
LAKE_ADULT_KIDNEY_C11_THIN_ASCENDING_LIMB	145	-0.703746	1	140	0.752216	1	142	1.12007	1
DESCARTES_MAIN_FETAL_CSH1_CSH2_POSITIVE_CELLS	52	-0.746868	1	51	-1.23331	1	51	1.63933	1
DESCARTES_MAIN_FETAL_ERYTHROBLASTS	152	-0.805867	1	148	0.966955	1	149	-1.52727	1
LAKE_ADULT_KIDNEY_C18_COLLECTING_DUCT_PRINCIPAL_CELLS_MEDULLA	250	-0.832025	1	243	1.28454	1	245	-2.78948	0.003
MANNO_MIDBRAIN_NEUROTYPES_HPROGBP	191	-0.845609	1	188	1.05538	1	191	-3.85588	0
GAUTAM_EYE_CORNEA_TGFBI_HIGH_EPITHELIAL_CELLS	95	-0.853301	1	90	1.54443	0.998	92	-2.79884	0.003
DESCARTES_MAIN_FETAL_THYMIC_EPITHELIAL_CELLS	84	-0.867178	1	82	-1.35905	0.996	82	0.878094	1
HU_FETAL_RETINA_PHOTORECEPTOR	35	-0.86987	1	33	1.34588	1	31	-1.23721	1
CUI_DEVELOPING_HEART_TRABECULAR_ATRIAL_CARDIOMYOCYTE	156	-0.883708	1	153	0.995383	1	155	-0.797831	1
GAUTAM_EYE_IRIS_CILIARY_BODY_MELANOCYTES	206	-0.888631	1	195	0.798635	1	201	-2.30233	0.183
DESCARTES_MAIN_FETAL_PDE11A_FAM19A2_POSITIVE_CELLS	20	-0.891694	1	16	-1.26156	1	17	1.63309	1
MURARO_PANCREAS_EPSILON_CELL	20	-0.894676	1	20	0.772926	1	22	1.38242	1
HU_FETAL_RETINA_RGC	289	-0.897528	1	264	1.25557	1	280	-2.15261	0.434
DESCARTES_MAIN_FETAL_SATB2_LRRC7_POSITIVE_CELLS	30	-0.898492	1	29	-0.839003	1	30	-1.39734	1
LAKE_ADULT_KIDNEY_C28_INTERSTITIUM	77	-0.90595	1	75	1.02245	1	75	3.14246	0.002
CUI_DEVELOPING_HEART_RIGHT_ATRIAL_CARDIOMYOCYTE	27	-0.913018	1	24	1.74652	0.739	25	0.860716	1
GAUTAM_EYE_IRIS_CILIARY_BODY_SCHWANN_CELLS	77	-0.91833	1	71	-1.01707	1	73	0.981725	1
LAKE_ADULT_KIDNEY_C9_THIN_ASCENDING_LIMB	209	-0.92634	1	204	1.30707	1	205	-3.27803	0
LAKE_ADULT_KIDNEY_C17_COLLECTING_SYSTEM_PCS_STRESSED_DISSOC_SUBSET	213	-0.926512	1	203	1.50459	1	207	-1.8674	0.96
MENON_FETAL_KIDNEY_4_PODOCYTES	168	-0.927081	1	164	0.965547	1	165	0.790924	1
FAN_OVARY_CL10_PUTATIVE_EARLY_ATRESIA_GRANULOSA_CELL	209	-0.939808	1	207	1.64938	0.944	209	-4.96209	0
DESCARTES_FETAL_MUSCLE_ERYTHROBLASTS	73	-0.94336	1	69	1.17207	1	68	-0.772441	1
DESCARTES_FETAL_HEART_ENDOCARDIAL_CELLS	18	-0.949115	1	19	1.6759	0.902	19	-1.66173	1
DESCARTES_MAIN_FETAL_SATELLITE_CELLS	31	-0.962473	1	28	1.00812	1	27	-0.898972	1
MANNO_MIDBRAIN_NEUROTYPES_HPROGFPL	217	-0.965027	1	212	1.10108	1	214	-3.7309	0
GAO_SMALL_INTESTINE_24W_C4_ENTEROCYTE_PROGENITOR_SUBTYPE_2	56	-0.976162	1	45	1.38416	1	52	1.95533	0.851
LAKE_ADULT_KIDNEY_C1_EPITHELIAL_CELLS_UNASSIGNED	22	-0.976336	1	18	-1.08112	1	20	1.6451	1
LAKE_ADULT_KIDNEY_C29_UNKNOWN_NOVEL_PT_CFH_POS_SUBPOPULATION_S2	66	-0.978096	1	58	0.825072	1	61	-0.551935	1
DESCARTES_FETAL_STOMACH_ENS_GLIA	27	-0.985532	1	17	1.61753	0.977	23	1.96535	0.834
MURARO_PANCREAS_ALPHA_CELL	394	-0.98701	1	360	1.33832	1	372	2.94841	0.005
GAUTAM_EYE_IRIS_CILIARY_BODY_PUTATIVE_STEM_CELLS	243	-0.996639	1	233	1.29384	1	238	-1.49893	1
DESCARTES_FETAL_LUNG_NEUROENDOCRINE_CELLS	29	-0.997536	1	21	1.30369	1	25	1.29783	1
GAUTAM_EYE_IRIS_CILIARY_BODY_SMOOTH_MUSCLE_CELLS	219	-0.998697	1	207	1.54397	0.998	214	-1.66799	1
DESCARTES_MAIN_FETAL_OLIGODENDROCYTES	19	-0.999109	1	out of range	0	ND	16	1.23038	1
DESCARTES_FETAL_PLACENTA_EXTRAVILLOUS_TROPHOBLASTS	27	-0.999544	1	25	1.37259	1	29	-1.49587	1
DESCARTES_MAIN_FETAL_SYNCYTIOTROPHOBLASTS_AND_VILLOUS_CYTOTROPHOBLASTS	54	-1.00009	1	48	-1.17678	1	50	-1.01988	1
MENON_FETAL_KIDNEY_2_NEPHRON_PROGENITOR_CELLS	30	-1.00269	1	27	1.55087	0.998	29	-1.75546	0.995
CUI_DEVELOPING_HEART_TRABECULAR_VENTRICULAR_CARDIOMYOCYTE	83	-1.00599	1	76	1.41241	1	78	-1.9608	0.844
DESCARTES_FETAL_EYE_RETINAL_PIGMENT_CELLS	24	-1.00816	1	21	1.13595	1	23	-1.51565	1
DESCARTES_FETAL_EYE_LENS_FIBRE_CELLS	24	-1.00948	1	22	-0.853507	1	23	-1.20119	1
DESCARTES_FETAL_ADRENAL_CHROMAFFIN_CELLS	25	-1.01035	1	17	0.9545	1	22	1.71743	0.999
DURANTE_ADULT_OLFACTORY_NEUROEPITHELIUM_OLFACTORY_ENSHEATHING_GLIA	79	-1.02583	1	65	2.04284	0.069	73	3.18201	0.001
DURANTE_ADULT_OLFACTORY_NEUROEPITHELIUM_MATURE_NEURONS	116	-1.04053	1	104	1.11042	1	104	-1.14787	1
ZHONG_PFC_C3_MICROGLIA	304	-1.04063	1	281	1.14309	1	294	-1.89045	0.937
CUI_DEVELOPING_HEART_ENDOCARDIAL_CELL	40	-1.05053	1	38	2.13228	0.014	38	2.69662	0.013
MANNO_MIDBRAIN_NEUROTYPES_HDA2	246	-1.05381	1	211	1.1991	1	235	-2.87788	0.002
MANNO_MIDBRAIN_NEUROTYPES_HNPROG	125	-1.05592	1	111	1.08544	1	117	-2.36445	0.125
DESCARTES_FETAL_KIDNEY_STROMAL_CELLS	84	-1.05982	1	68	1.90344	0.284	75	4.41311	0
ZHONG_PFC_C1_ASTROCYTE	23	-1.0618	1	22	0.833474	1	22	-2.17574	0.369
HU_FETAL_RETINA_AMACRINE	25	-1.06918	1	25	-1.02835	1	25	-1.7722	0.994
DURANTE_ADULT_OLFACTORY_NEUROEPITHELIUM_OLFACTORY_HORIZONTAL_BASAL_CELLS	17	-1.07824	1	17	0.830639	1	18	-2.77147	0.004
DESCARTES_FETAL_LUNG_MESOTHELIAL_CELLS	48	-1.08028	1	37	1.65804	0.932	44	1.92288	0.907
LAKE_ADULT_KIDNEY_C4_PROXIMAL_TUBULE_EPITHELIAL_CELLS_S2	139	-1.082	1	127	0.907783	1	134	1.31232	1
MANNO_MIDBRAIN_NEUROTYPES_HPROGFPM	218	-1.08474	1	212	1.08627	1	212	-3.44688	0
DESCARTES_FETAL_LIVER_ERYTHROBLASTS	29	-1.09609	1	22	1.46883	1	25	0.802591	1
DESCARTES_FETAL_HEART_VISCERAL_NEURONS	18	-1.10074	1	out of range	0	ND	15	1.66388	1
BUSSLINGER_DUODENAL_BCHE_CELLS	20	-1.10224	1	16	0.90018	1	19	0.930801	1
MENON_FETAL_KIDNEY_8_CONNECTING_TUBULE_CELLS	211	-1.10647	1	205	1.65408	0.939	208	-2.64137	0.017
DESCARTES_FETAL_ADRENAL_SLC26A4_PAEP_POSITIVE_CELLS	19	-1.10827	1	out of range	0	ND	17	1.1066	1
HAY_BONE_MARROW_CD34_POS_HSC	62	-1.11764	1	55	1.48575	1	56	1.68511	1
HU_FETAL_RETINA_BIPOLAR	32	-1.12131	1	26	0.849348	1	30	1.75329	0.996
MANNO_MIDBRAIN_NEUROTYPES_HOPC	220	-1.12227	1	200	1.51311	1	207	2.06557	0.615
FAN_EMBRYONIC_CTX_BIG_GROUPS_GLIAL	108	-1.12889	1	101	1.73548	0.764	104	-2.58286	0.024
MANNO_MIDBRAIN_NEUROTYPES_HPROGM	200	-1.13799	1	183	1.26553	1	191	-1.89513	0.933
BUSSLINGER_DUODENAL_STEM_CELLS	230	-1.14039	1	221	1.60413	0.985	225	-4.61915	0
MANNO_MIDBRAIN_NEUROTYPES_HDA	265	-1.14211	1	223	1.20708	1	245	3.06438	0.002
DESCARTES_MAIN_FETAL_BRONCHIOLAR_AND_ALVEOLAR_EPITHELIAL_CELLS	21	-1.15026	1	20	0.933271	1	21	-1.75587	0.995
TRAVAGLINI_LUNG_FIBROMYOCYTE_CELL	15	-1.15181	1	out of range	0	ND	out of range	0	ND
CUI_DEVELOPING_HEART_C6_EPICARDIAL_CELL	147	-1.1542	1	138	1.60004	0.987	142	-2.21885	0.292
DESCARTES_FETAL_PANCREAS_ENS_NEURONS	34	-1.15728	1	31	1.11412	1	32	-1.51551	1
TRAVAGLINI_LUNG_AIRWAY_SMOOTH_MUSCLE_CELL	134	-1.1609	1	114	2.19831	0.004	128	2.1817	0.375
BUSSLINGER_GASTRIC_X_CELLS	134	-1.16457	1	118	1.47569	1	124	1.10461	1
DESCARTES_FETAL_STOMACH_ENS_NEURONS	20	-1.16659	1	out of range	0	ND	18	1.90193	0.925
ZHONG_PFC_C3_ASTROCYTE	251	-1.16816	1	234	0.659408	1	240	1.38017	1
DESCARTES_FETAL_PANCREAS_ERYTHROBLASTS	67	-1.17142	1	58	1.60125	0.987	63	-1.42842	1
BUSSLINGER_DUODENAL_MATURE_ENTEROCYTES	159	-1.18059	1	154	1.39809	1	157	-2.71809	0.009
GAUTAM_EYE_IRIS_CILIARY_BODY_PIGMENTED_CILIARY_BODY_CELLS	100	-1.18079	1	95	0.746392	1	97	-0.737107	1
BUSSLINGER_GASTRIC_G_CELLS	64	-1.18186	1	56	1.26747	1	60	1.89214	0.936
MANNO_MIDBRAIN_NEUROTYPES_HDA1	329	-1.20249	1	281	1.05208	1	304	2.99814	0.003
GAUTAM_EYE_IRIS_CILIARY_BODY_CILIARY_BODY_CELLS	84	-1.20258	1	75	1.24438	1	79	-2.2018	0.325
CUI_DEVELOPING_HEART_5TH_WEEK_VENTRICULAR_CARDIOMYOCYTE	53	-1.20714	1	43	1.6134	0.978	48	1.63015	1
ZHONG_PFC_C4_PTGDS_POS_OPC	111	-1.20739	1	100	1.191	1	104	-1.43133	1
ZHONG_PFC_MAJOR_TYPES_ASTROCYTES	251	-1.20797	1	226	1.61976	0.97	237	-2.82033	0.002
MANNO_MIDBRAIN_NEUROTYPES_HRN	175	-1.20823	1	156	1.01661	1	167	2.46452	0.061
LAKE_ADULT_KIDNEY_C19_COLLECTING_DUCT_INTERCALATED_CELLS_TYPE_A_MEDULLA	247	-1.20849	1	241	0.936627	1	242	-3.35021	0
MANNO_MIDBRAIN_NEUROTYPES_HSERT	223	-1.21037	1	190	1.33124	1	208	2.31437	0.166
DESCARTES_MAIN_FETAL_INTESTINAL_EPITHELIAL_CELLS	31	-1.21327	1	24	-1.34847	0.997	27	-1.78704	0.989
MANNO_MIDBRAIN_NEUROTYPES_HRGL2C	209	-1.21547	1	190	1.60163	0.987	191	-1.92409	0.903
MANNO_MIDBRAIN_NEUROTYPES_HRGL1	223	-1.21647	1	202	1.33014	1	207	-2.65807	0.016
LAKE_ADULT_KIDNEY_C5_PROXIMAL_TUBULE_EPITHELIAL_CELLS_STRESS_INFLAM	290	-1.22453	1	261	-1.28213	1	276	1.20276	1
MANNO_MIDBRAIN_NEUROTYPES_HRGL2A	385	-1.22558	1	350	1.6049	0.985	361	-2.93267	0
DESCARTES_MAIN_FETAL_DUCTAL_CELLS	34	-1.22861	1	27	1.48379	1	30	-2.5174	0.038
DURANTE_ADULT_OLFACTORY_NEUROEPITHELIUM_UNSPECIFIED	21	-1.22959	1	19	0.905156	1	18	-1.66142	1
MANNO_MIDBRAIN_NEUROTYPES_HRGL2B	290	-1.2308	1	266	1.54938	0.998	272	-2.65102	0.016
MURARO_PANCREAS_DELTA_CELL	151	-1.2351	1	134	1.60153	0.987	144	2.17733	0.386
LAKE_ADULT_KIDNEY_C2_PODOCYTES	171	-1.23637	1	155	-1.1622	1	160	-1.30515	1
DESCARTES_MAIN_FETAL_ISLET_ENDOCRINE_CELLS	16	-1.24693	1	out of range	0	ND	out of range	0	ND
DESCARTES_FETAL_SPLEEN_MESOTHELIAL_CELLS	138	-1.25368	1	118	2.04632	0.063	128	-3.5193	0
LAKE_ADULT_KIDNEY_C15_CONNECTING_TUBULE	142	-1.25409	1	127	0.602804	1	133	-1.21536	1
MANNO_MIDBRAIN_NEUROTYPES_HRGL3	383	-1.2572	1	352	1.38208	1	360	2.61245	0.02
DESCARTES_FETAL_ADRENAL_SYMPATHOBLASTS	16	-1.25871	1	out of range	0	ND	15	-1.47934	1
ZHONG_PFC_C7_ORG_UNDERGOING_NEURONAL_DIFFERENTIATION	43	-1.25917	1	37	0.685359	1	38	1.04289	1
LAKE_ADULT_KIDNEY_C20_COLLECTING_DUCT_INTERCALATED_CELLS_TYPE_A_CORTEX	131	-1.26113	1	117	-1.21993	1	122	-1.33734	1
MANNO_MIDBRAIN_NEUROTYPES_HNBGABA	384	-1.26337	1	337	0.959176	1	361	2.75393	0.011
DESCARTES_FETAL_KIDNEY_ERYTHROBLASTS	87	-1.26584	1	76	1.20803	1	82	-1.73779	0.997
DESCARTES_FETAL_SPLEEN_ERYTHROBLASTS	29	-1.2705	1	21	1.37415	1	24	0.951356	1
DESCARTES_FETAL_INTESTINE_SMOOTH_MUSCLE_CELLS	28	-1.27759	1	19	1.98884	0.124	25	2.57887	0.025
BUSSLINGER_GASTRIC_CHIEF_CELLS	36	-1.29027	1	32	1.92747	0.23	34	1.15086	1
LAKE_ADULT_KIDNEY_C16_COLLECTING_SYSTEM_PRINCIPAL_CELLS_CORTEX	111	-1.29094	1	103	0.744549	1	106	-0.938319	1
HAY_BONE_MARROW_EARLY_ERYTHROBLAST	66	-1.29282	1	60	1.12847	1	61	-1.87295	0.959
BUSSLINGER_GASTRIC_PPP1R1B_POSITIVE_CELLS	80	-1.294	1	77	1.74055	0.755	77	-4.16294	0
DESCARTES_MAIN_FETAL_LENS_FIBRE_CELLS	89	-1.30697	1	86	-0.99974	1	86	-2.08392	0.597
DESCARTES_FETAL_PANCREAS_LYMPHATIC_ENDOTHELIAL_CELLS	27	-1.31382	1	22	0.900144	1	24	-1.73882	0.997
DESCARTES_MAIN_FETAL_PHOTORECEPTOR_CELLS	25	-1.31787	1	26	-1.44389	0.964	25	-1.32553	1
DESCARTES_FETAL_ADRENAL_ERYTHROBLASTS	45	-1.3181	1	40	1.35505	1	42	-1.7706	0.994
FAN_EMBRYONIC_CTX_BIG_GROUPS_CAJAL_RETZIUS	328	-1.31811	1	307	1.56558	0.997	318	-3.54694	0
DESCARTES_FETAL_CEREBELLUM_OLIGODENDROCYTES	23	-1.32334	1	18	-0.932995	1	18	-1.38386	1
FAN_EMBRYONIC_CTX_BIG_GROUPS_EXCITATORY_NEURON	24	-1.32635	1	20	-1.01682	1	21	-1.56347	1
MANNO_MIDBRAIN_NEUROTYPES_HNBML5	247	-1.32712	1	220	0.984522	1	226	-2.0966	0.569
TRAVAGLINI_LUNG_SIGNALING_ALVEOLAR_EPITHELIAL_TYPE_2_CELL	48	-1.32873	1	44	1.28361	1	46	-1.13569	1
DESCARTES_MAIN_FETAL_AFP_ALB_POSITIVE_CELLS	35	-1.33168	1	30	0.955684	1	36	-1.03777	1
GAO_STOMACH_24W_C5_PUTATIVE_PIT_CELL_PROGENITOR	37	-1.33347	1	31	1.03995	1	36	0.841921	1
MENON_FETAL_KIDNEY_7_LOOPOF_HENLE_CELLS_DISTAL	203	-1.3375	1	199	1.87934	0.348	202	-3.92311	0
GAUTAM_EYE_IRIS_CILIARY_BODY_COL9A1_HIGH_CILIARY_BODY_CELLS	77	-1.3393	1	74	0.924819	1	76	-1.36654	1
DESCARTES_FETAL_PLACENTA_TROPHOBLAST_GIANT_CELLS	30	-1.34104	1	28	-1.61193	0.639	31	-2.29208	0.196
LAKE_ADULT_KIDNEY_C3_PROXIMAL_TUBULE_EPITHELIAL_CELLS_S1_S2	163	-1.34168	1	147	-1.6556	0.523	159	-1.09983	1
CUI_DEVELOPING_HEART_LEFT_ATRIAL_CARDIOMYOCYTE	15	-1.34427	1	out of range	0	ND	out of range	0	ND
DESCARTES_FETAL_LUNG_BRONCHIOLAR_AND_ALVEOLAR_EPITHELIAL_CELLS	26	-1.34633	1	19	1.36056	1	22	-1.51388	1
MENON_FETAL_KIDNEY_6_COLLECTING_DUCT_CELLS	80	-1.35576	1	78	1.87949	0.346	79	-2.38257	0.11
DESCARTES_FETAL_PANCREAS_ISLET_ENDOCRINE_CELLS	28	-1.39036	1	20	0.911899	1	23	-2.39157	0.103
DESCARTES_MAIN_FETAL_RETINAL_PIGMENT_CELLS	62	-1.39248	1	59	1.08202	1	59	-1.52332	1
BUSSLINGER_GASTRIC_PREZYMOGENIC_CELLS	50	-1.3948	1	44	1.66705	0.92	47	-1.53026	1
DURANTE_ADULT_OLFACTORY_NEUROEPITHELIUM_RESPIRATORY_SECRETORY_CELLS	18	-1.39678	1	out of range	0	ND	16	1.95344	0.859
BUSSLINGER_DUODENAL_DIFFERENTIATING_STEM_CELLS	212	-1.40262	1	205	1.36245	1	209	-5.7465	0
DESCARTES_FETAL_INTESTINE_ENS_GLIA	22	-1.40664	1	out of range	0	ND	16	-1.26777	1
VANGURP_PANCREATIC_DELTA_CELL	44	-1.41287	1	38	1.2316	1	41	-1.67435	1
MANNO_MIDBRAIN_NEUROTYPES_HOMTN	191	-1.41704	1	166	1.21942	1	176	2.28204	0.203
DESCARTES_FETAL_INTESTINE_LYMPHATIC_ENDOTHELIAL_CELLS	16	-1.41777	1	out of range	0	ND	15	-1.54037	1
DESCARTES_FETAL_INTESTINE_ENS_NEURONS	27	-1.41818	1	23	0.801372	1	27	-2.06594	0.65
DESCARTES_MAIN_FETAL_ASTROCYTES	18	-1.42696	0.999	17	-1.3964	0.99	18	-1.36387	1
DESCARTES_FETAL_MUSCLE_LYMPHATIC_ENDOTHELIAL_CELLS	38	-1.43164	0.997	31	0.955478	1	35	-2.44513	0.069
GAO_LARGE_INTESTINE_24W_C10_ENTEROCYTE	25	-1.43216	0.997	21	-1.48185	0.932	24	-2.05664	0.668
MURARO_PANCREAS_PANCREATIC_POLYPEPTIDE_CELL	100	-1.43963	0.997	86	1.64258	0.952	90	-1.77867	0.992
DESCARTES_FETAL_HEART_EPICARDIAL_FAT_CELLS	51	-1.44011	0.997	48	0.99175	1	54	-3.57462	0
GAO_ESOPHAGUS_25W_C2_KRT6BPOS_SECRETORY_PROGENITOR_CELLS	57	-1.44179	0.997	55	1.1171	1	54	-2.45238	0.064
DESCARTES_FETAL_HEART_LYMPHATIC_ENDOTHELIAL_CELLS	20	-1.449	0.994	out of range	0	ND	19	-1.48928	1
AIZARANI_LIVER_C30_HEPATOCYTES_4	289	-1.46348	0.993	264	-1.16404	1	271	1.33649	1
DESCARTES_MAIN_FETAL_ELF3_AGBL2_POSITIVE_CELLS	103	-1.4769	0.989	94	-0.777621	1	97	-1.72152	0.998
AIZARANI_LIVER_C14_HEPATOCYTES_2	95	-1.48933	0.984	76	1.75208	0.723	86	1.75844	0.996
DESCARTES_FETAL_INTESTINE_MESOTHELIAL_CELLS	41	-1.49346	0.98	32	-1.14159	1	37	-3.50589	0
FAN_EMBRYONIC_CTX_ASTROCYTE_2	117	-1.49558	0.973	102	0.998764	1	108	-1.86114	0.965
BUSSLINGER_DUODENAL_TRANSIT_AMPLIFYING_CELLS	130	-1.50324	0.965	127	1.52543	0.999	129	-4.83003	0
DESCARTES_FETAL_PLACENTA_STROMAL_CELLS	23	-1.5127	0.959	23	1.03948	1	25	-2.39951	0.097
ZHONG_PFC_C8_UNKNOWN_NEUROD2_POS_INTERNEURON	51	-1.51574	0.956	45	0.915878	1	49	-1.08685	1
LAKE_ADULT_KIDNEY_C21_COLLECTING_DUCT_INTERCALATED_CELLS_TYPE_B	90	-1.52322	0.948	76	-1.22931	1	81	-1.59522	1
DESCARTES_FETAL_CEREBELLUM_ASTROCYTES	52	-1.52711	0.941	40	1.47169	1	43	-2.51238	0.042
DESCARTES_MAIN_FETAL_MUC13_DMBT1_POSITIVE_CELLS	21	-1.53231	0.932	17	-1.57569	0.729	20	-1.39521	1
FAN_EMBRYONIC_CTX_EX_4_EXCITATORY_NEURON	93	-1.53813	0.924	82	-1.03912	1	89	-1.44742	1
GAO_LARGE_INTESTINE_ADULT_CF_GOBLET_CELL_SUBTYPE_1	15	-1.54384	0.909	out of range	0	ND	out of range	0	ND
CUI_DEVELOPING_HEART_C1_5TH_WEEK_CARDIAC_CELLS	59	-1.5548	0.885	52	1.57904	0.997	58	-2.53327	0.034
DESCARTES_FETAL_PLACENTA_SYNCYTIOTROPHOBLASTS_AND_VILLOUS_CYTOTROPHOBLASTS	31	-1.55732	0.88	25	-1.06183	1	27	-2.45847	0.063
VANGURP_PANCREATIC_GAMMA_CELL	27	-1.56194	0.869	20	1.26536	1	23	-1.1282	1
DURANTE_ADULT_OLFACTORY_NEUROEPITHELIUM_OLFACTORY_MICROVILLAR_CELLS	34	-1.56396	0.861	30	0.903803	1	31	1.74811	0.998
DESCARTES_FETAL_ADRENAL_CSH1_CSH2_POSITIVE_CELLS	97	-1.5884	0.789	85	1.78132	0.646	93	-4.09352	0
DESCARTES_FETAL_HEART_SCHWANN_CELLS	26	-1.59037	0.785	17	1.29884	1	21	-1.14086	1
GAO_SMALL_INTESTINE_24W_C3_ENTEROCYTE_PROGENITOR_SUBTYPE_1	27	-1.59803	0.759	23	0.82436	1	26	0.880686	1
DESCARTES_FETAL_HEART_SATB2_LRRC7_POSITIVE_CELLS	27	-1.60062	0.755	21	0.712382	1	22	-2.53447	0.034
LAKE_ADULT_KIDNEY_C14_DISTAL_CONVOLUTED_TUBULE	160	-1.60295	0.748	147	-1.51033	0.882	152	-1.58791	1
DESCARTES_FETAL_CEREBRUM_SKOR2_NPSR1_POSITIVE_CELLS	23	-1.6069	0.739	19	-0.915945	1	18	-2.144	0.451
DESCARTES_FETAL_LIVER_MESOTHELIAL_CELLS	180	-1.60813	0.735	160	1.56738	0.997	173	-4.25818	0
AIZARANI_LIVER_C7_EPCAM_POS_BILE_DUCT_CELLS_2	175	-1.61288	0.72	165	1.61589	0.978	167	-4.31874	0
TRAVAGLINI_LUNG_PROXIMAL_BASAL_CELL	500	-1.62072	0.689	488	1.31704	1	494	-8.28016	0
BUSSLINGER_GASTRIC_NECK_CELLS	26	-1.62108	0.688	19	1.51722	1	22	1.72016	0.999
AIZARANI_LIVER_C4_EPCAM_POS_BILE_DUCT_CELLS_1	142	-1.64027	0.619	135	1.419	1	139	-3.74114	0
BUSSLINGER_DUODENAL_LATE_IMMATURE_ENTEROCYTES	99	-1.64115	0.617	96	0.90201	1	95	-2.47776	0.054
GAUTAM_EYE_CORNEA_ELF3_HIGH_EPITHELIAL_CELLS	131	-1.65013	0.577	128	1.30468	1	128	-4.89677	0
DESCARTES_FETAL_CEREBRUM_OLIGODENDROCYTES	16	-1.65606	0.543	out of range	0	ND	out of range	0	ND
DESCARTES_MAIN_FETAL_RETINAL_PROGENITORS_AND_MULLER_GLIA	24	-1.65857	0.535	22	0.770603	1	21	-2.21583	0.3
BUSSLINGER_GASTRIC_LYZ_POSITIVE_CELLS	72	-1.66041	0.53	64	1.74051	0.755	68	-3.14751	0
DESCARTES_FETAL_SPLEEN_AFP_ALB_POSITIVE_CELLS	74	-1.6681	0.486	59	1.7636	0.689	68	-1.85943	0.966
AIZARANI_LIVER_C24_EPCAM_POS_BILE_DUCT_CELLS_3	155	-1.6699	0.48	146	1.90532	0.28	150	-3.65969	0
DESCARTES_MAIN_FETAL_CORNEAL_AND_CONJUNCTIVAL_EPITHELIAL_CELLS	182	-1.67404	0.461	169	1.30296	1	174	-2.54225	0.032
DESCARTES_MAIN_FETAL_PARIETAL_AND_CHIEF_CELLS	76	-1.68025	0.434	66	0.964435	1	70	-1.7224	0.998
AIZARANI_LIVER_C11_HEPATOCYTES_1	145	-1.6856	0.41	118	1.60664	0.984	129	1.7646	0.995
DESCARTES_FETAL_LUNG_VISCERAL_NEURONS	54	-1.68786	0.4	28	0.967806	1	40	2.64709	0.018
LAKE_ADULT_KIDNEY_C12_THICK_ASCENDING_LIMB	289	-1.70038	0.365	277	1.20202	1	279	-4.57221	0
DESCARTES_MAIN_FETAL_ADRENOCORTICAL_CELLS	40	-1.70198	0.361	37	0.660143	1	37	-1.33072	1
TRAVAGLINI_LUNG_GOBLET_CELL	122	-1.70268	0.359	106	1.26592	1	112	2.04857	0.656
DESCARTES_MAIN_FETAL_GOBLET_CELLS	23	-1.70414	0.353	out of range	0	ND	17	1.92343	0.906
DESCARTES_FETAL_PANCREAS_ENS_GLIA	26	-1.71631	0.307	15	0.840803	1	19	-1.44895	1
DESCARTES_FETAL_KIDNEY_METANEPHRIC_CELLS	28	-1.71825	0.3	16	1.01017	1	18	-1.64024	1
LAKE_ADULT_KIDNEY_C13_THICK_ASCENDING_LIMB	96	-1.7282	0.273	87	-1.13035	1	90	-1.72572	0.998
DESCARTES_MAIN_FETAL_HEPATOBLASTS	29	-1.73267	0.262	23	-1.85949	0.12	26	-1.29437	1
BUSSLINGER_DUODENAL_EARLY_IMMATURE_ENTEROCYTES	74	-1.73397	0.256	73	1.05422	1	74	-3.55513	0
DESCARTES_FETAL_INTESTINE_CHROMAFFIN_CELLS	18	-1.73747	0.246	out of range	0	ND	out of range	0	ND
DESCARTES_FETAL_CEREBELLUM_PURKINJE_NEURONS	25	-1.76158	0.182	21	-0.949418	1	20	-2.14307	0.452
GAUTAM_EYE_CORNEA_CONJUNCTIVAL_CELLS	87	-1.76332	0.179	87	1.1743	1	87	-3.95137	0
DESCARTES_FETAL_PLACENTA_PAEP_MECOM_POSITIVE_CELLS	89	-1.76553	0.176	72	1.26134	1	71	-2.83434	0.002
BUSSLINGER_GASTRIC_ISTHMUS_CELLS	378	-1.7804	0.143	366	1.42674	1	369	-4.72586	0
DESCARTES_FETAL_ADRENAL_SCHWANN_CELLS	56	-1.78321	0.141	27	1.34012	1	39	2.56037	0.031
GAO_ESOPHAGUS_25W_C1_CILIATED_EPITHELIAL_CELLS	217	-1.78503	0.137	182	-1.78538	0.237	177	2.0989	0.546
DESCARTES_FETAL_THYMUS_THYMIC_EPITHELIAL_CELLS	135	-1.81062	0.099	129	-1.20739	1	131	-4.79735	0
DESCARTES_FETAL_STOMACH_MUC13_DMBT1_POSITIVE_CELLS	23	-1.8288	0.077	21	-1.47151	0.945	21	-2.15666	0.426
DESCARTES_FETAL_MUSCLE_SCHWANN_CELLS	40	-1.83047	0.073	31	-0.949494	1	35	-3.09655	0
DESCARTES_FETAL_CEREBRUM_ASTROCYTES	62	-1.8335	0.072	47	1.31884	1	46	-2.57905	0.024
DESCARTES_FETAL_PLACENTA_AFP_ALB_POSITIVE_CELLS	59	-1.83609	0.068	45	1.07725	1	53	-2.08008	0.61
TRAVAGLINI_LUNG_DIFFERENTIATING_BASAL_CELL	125	-1.86307	0.048	117	1.34418	1	122	-4.59586	0
DURANTE_ADULT_OLFACTORY_NEUROEPITHELIUM_RESPIRATORY_COLUMNAR_CELLS	22	-1.86795	0.043	19	1.65853	0.93	21	-2.66802	0.015
BUSSLINGER_GASTRIC_MATURE_PIT_CELLS	165	-1.87608	0.042	154	1.52616	0.999	158	-4.37557	0
DESCARTES_FETAL_STOMACH_PARIETAL_AND_CHIEF_CELLS	20	-1.89803	0.023	out of range	0	ND	out of range	0	ND
BUSSLINGER_GASTRIC_PARIETAL_CELLS	203	-1.91062	0.019	192	1.33822	1	196	-3.98615	0
DESCARTES_FETAL_STOMACH_SQUAMOUS_EPITHELIAL_CELLS	45	-1.93422	0.014	45	1.07686	1	46	-5.9169	0
DESCARTES_FETAL_HEART_ELF3_AGBL2_POSITIVE_CELLS	17	-1.94405	0.012	out of range	0	ND	out of range	0	ND
GAO_SMALL_INTESTINE_24W_C6_GOBLET_CELLS	27	-1.95752	0.011	18	0.416358	1	21	0.912185	1
DURANTE_ADULT_OLFACTORY_NEUROEPITHELIUM_RESPIRATORY_HORIZONTAL_BASAL_CELLS	27	-2.05664	0.001	25	1.74151	0.753	26	-3.91099	0
DESCARTES_MAIN_FETAL_CILIATED_EPITHELIAL_CELLS	208	-2.07294	0.001	175	-1.92113	0.065	163	-1.61238	1
DURANTE_ADULT_OLFACTORY_NEUROEPITHELIUM_RESPIRATORY_CILIATED_CELLS	63	-2.07673	0.001	54	-1.45369	0.958	51	-2.07658	0.619
GAO_LARGE_INTESTINE_24W_C5_LGR5POS_STEM_CELL	36	-2.09862	0	28	1.2363	1	28	-3.63872	0
DURANTE_ADULT_OLFACTORY_NEUROEPITHELIUM_BOWMANS_GLAND	21	-2.12723	0	out of range	0	ND	15	2.67112	0.015
BUSSLINGER_GASTRIC_IMMATURE_PIT_CELLS	119	-2.12866	0	112	1.39301	1	114	-4.71707	0
DESCARTES_FETAL_LIVER_HEPATOBLASTS	154	-2.13794	0	122	1.2429	1	137	-3.52016	0
DESCARTES_FETAL_PANCREAS_DUCTAL_CELLS	58	-2.13872	0	43	-1.46303	0.949	46	-4.20012	0
DURANTE_ADULT_OLFACTORY_NEUROEPITHELIUM_SUSTENTACULAR_CELLS	30	-2.13934	0	23	1.38337	1	28	1.63312	1
BUSSLINGER_GASTRIC_METALLOTHIONEIN_CELLS	67	-2.14545	0	63	1.47593	1	67	-2.5886	0.023
DESCARTES_FETAL_LUNG_CILIATED_EPITHELIAL_CELLS	114	-2.16964	0	82	-1.64365	0.545	74	-1.86274	0.963
CUI_DEVELOPING_HEART_CARDIAC_FIBROBLASTS	80	-2.22241	0	52	2.06291	0.048	69	2.95366	0.005
DESCARTES_FETAL_INTESTINE_INTESTINAL_EPITHELIAL_CELLS	95	-2.25455	0	79	1.07507	1	85	-5.19369	0
DESCARTES_FETAL_STOMACH_CILIATED_EPITHELIAL_CELLS	73	-2.2927	0	56	-2.1109	0.008	42	-1.55019	1
DESCARTES_FETAL_EYE_CORNEAL_AND_CONJUNCTIVAL_EPITHELIAL_CELLS	198	-2.31082	0	174	1.53852	0.998	180	-6.67205	0
BUSSLINGER_ESOPHAGEAL_LATE_SUPRABASAL_CELLS	115	-2.34723	0	116	1.42256	1	115	-7.39528	0
TRAVAGLINI_LUNG_SEROUS_CELL	66	-2.34807	0	47	1.40058	1	56	2.16053	0.421
GAO_LARGE_INTESTINE_24W_C8_GOBLET_CELL	27	-2.37323	0	20	-1.78299	0.245	22	-1.78109	0.991
DESCARTES_MAIN_FETAL_SQUAMOUS_EPITHELIAL_CELLS	73	-2.46131	0	73	-1.02516	1	74	-7.45024	0
CUI_DEVELOPING_HEART_C2_CARDIOMYOCYTE	65	-2.47539	0	29	1.21065	1	47	3.59129	0
DESCARTES_FETAL_LUNG_SQUAMOUS_EPITHELIAL_CELLS	139	-2.64812	0	136	-1.30639	1	134	-7.81767	0
DESCARTES_FETAL_KIDNEY_URETERIC_BUD_CELLS	165	-2.77337	0	147	-1.45964	0.951	147	-8.07406	0
DESCARTES_MAIN_FETAL_SKELETAL_MUSCLE_CELLS	113	-2.92425	0	51	1.08571	1	79	4.00255	0
DESCARTES_FETAL_EYE_SKELETAL_MUSCLE_CELLS	111	-2.95415	0	43	1.47659	1	76	4.87639	0
DESCARTES_FETAL_MUSCLE_SKELETAL_MUSCLE_CELLS	122	-2.97774	0	46	1.07836	1	80	4.59853	0

## Sheet: Table S9 Non-host reads
Table S9A. Non-host RNA-seq reads mapping to known feline viruses.
			Matches to candidate feline virus reference genomes (CPM)
		RefSeq accession	NC_001481.2	NC_039022.1	NC_013590.2	NC_028099.1	NC_001940.1	NC_038520.1	NC_043382.1	NC_038923.1	NC_001482.1	NC_038349.1
Case No.	Phenotype	Non-host reads (M)	Feline calicivirus	Puma feline foamy virus	Felid herpesvirus 1	Felis catus gammaherpesvirus 1	Feline leukemia virus	Feline papillomavirus type 2	Snyder-Theilen feline sarcoma virus	Hardy-Zuckermann 4 feline sarcoma virus	Feline immunodeficiency virus	Torque teno felis virus 2
4	FCGS	15.8914	0	0	0	48.328	5.28587	5.0027	1.19561	0.786588	0	0
5	FCGS	6.84098	0.146178	0.584711	0	48.0925	22.8037	8.03978	3.50827	0.877067	73.0889	0.438534
8	FCGS	8.20591	0	0	0	58.1897	5.66665	8.16484	2.55913	1.27957	0.121863	0.0609317
9	FCGS	14.6426	0.34147	0.204882	0	56.8547	11.4051	3.68787	8.87821	1.50247	0.068294	0.068294
10	FCGS	12.8427	0.856516	0	0	1.01225	0.272528	0.0389325	0.817583	0.0389325	0	0
11	FCGS	4.23482	0.236138	0	0	12.6334	23.2596	0.944551	22.5512	7.32027	0	0
12	FCGS	2.94288	0	0	0	15.4611	34.3202	1.18931	15.1213	14.6116	0	0
13	FCGS	4.08572	0	1.34615	0	68.2867	11.6259	8.07692	8.07692	2.44755	0	0
14	FCGS	3.58315	0.976794	0	0	8.09344	8.79115	0.279084	2.6513	0.139542	9.20977	0
15	FCGS	5.04562	0	0	0	19.621	15.0626	3.86474	1.78373	0.0990959	0	0
16	FCGS	1.61362	0	84.2827	0	16.7326	22.0003	1.54931	16.7326	0.929589	0	0
17	FCGS	2.93096	4.606	0.341185	0	9.72378	3.41185	1.70593	4.26481	1.02356	0	0
18	FCGS	3.29024	0.911788	0	0	7.7502	12.6131	1.67161	6.83841	0.759823	0	0
19	FCGS	12.4764	0.240454	2.08394	0	51.6977	9.05711	6.41211	2.84537	0.56106	0	0.160303
20	FCGS	2.70427	4.06765	1.10936	0	17.3799	13.6821	0.184893	7.76551	0.369786	34.0203	0
21	HOM	1.77707	0	0	0	26.1667	47.5503	3.09499	14.6308	6.47134	0	0
21	HOM	4.45505	0	0	0	11.111	11.3355	0.897858	3.36697	0.897858	0	0
22	HOM	32.0153	0	0	0	5.63793	0.593466	0.530996	0.156175	0	0	0
22	HGIN	14.7307	0	0	0	4.14102	3.39428	0.339428	2.88514	1.69714	0.0678856	0
23	HOM	88.4095	0	0	0	7.58969	0	0.791771	0.067866	0.0056555	0	0.0056555
23	HOM	4.45437	0	0	0	10.7759	12.0107	0.785746	7.07171	0.448998	0.224499	0
24	HOM	3.03727	0	0	0	23.5409	77.3721	2.3047	69.9641	1.81084	0	0
24	HOM	1.41615	0	0	0	15.5351	141.228	1.41228	128.518	0	0	0
25	HOM	2.08518	0	0	0	17.7443	7.43342	1.19894	5.27533	1.19894	0	0
25	HGIN	4.26411	0	0	0	14.3054	0.938061	0.351773	1.99338	0.234515	0	0
26	HGIN	20.3604	0	0	0	2.35752	1.08053	0.58938	0.58938	0.442035	0	0
28	PER	2.13695	0	0	0	10.529	9.8271	0.701936	0.935915	1.63785	0	0
29	PER	53.4079	0.187238	0	0	13.4905	0.533629	1.5728	0.168514	0.0374476	0	0
30	PER	8.39678	0	0	0	2.44141	5.3592	0	1.66731	0.17864	0	0
31	PER	3.87514	0	10.0642	0	17.1607	4.90305	0.774166	3.48375	0.774166	0	0
32	PER	1.21097	0	11.561	0	12.7996	14.0383	2.47735	10.3223	0.412891	0	0
33	PER	4.20586	0	0	0	64.3151	39.9443	8.44061	20.4477	8.08397	0.237764	0
		Table S9B. Average counts per group and statisctical comparison between FCGS vs HOM.
		FCGS	0.825532	5.99686	0	29.3238	13.2838	3.38751	7.03932	2.1831	7.76728	0.0485375
		HOM	0	0	0	14.7627	37.1905	1.37716	28.6314	1.3542	0.0280624	0.000706938
		PER	0.0312063	3.60419	0	20.1227	12.4343	2.32781	6.17091	1.85416	0.0396273	0
		HGIN	0	0	0	6.93466	1.80429	0.42686	1.82263	0.79123	0.0226285	0
	Mann Whitney test p-value (FCGS vs HOM):		0.009251	0.029378	ND	0.245161	0.825177	0.164774	0.776331	0.455994	0.29609	0.371056
